# Supplementary material for: Re-sequencing and genetic variation identification of a rice line with ideal plant architecture
Source: Rice (N Y). 2012 Jul 24;5:18. doi: 10.1186/1939-8433-5-18 (PMC5520836; doi:10.1186/1939-8433-5-18)
Supplement: Supplementary file 1 — Additional file 1: Data files are generally TXT. For Windows user, “Editplus” or “UltraEdit” is recommended as the browser program. SNPs information of 7302R; Format description(left to right). 1. Chromosome name. 2. Position of locus. 3. Nucleotide at corresponding locus of reference sequence. 4. Genotype of sequencing sample. 5. Quality value. 6. nucleotide with the highest probability(first nucleotide). 7. Quality value of the nucleotide with the highest probability. 8. Number of supported reads that can only be aligned to this locus. 9. Number of all supported reads that can be aligned to this locus. 10. Nucleotide with higher probability. 11. Quality value of nucleotide with higher probability. 12. Number of supported reads that can only be aligned to this locus. 13. Number of all supported reads that can be aligned to this locus. 14. Total number of reads that can be aligned to this locus. 15. Order and quality value. 16. Estimated copy number for this locus. 17. Presence of this locus in the dbSNP database. 1 refers to presence and 0 refers to inexistence. 18. The distance between this locus and another closest SNP. (SNP 19 MB) [file 12284_2012_13_MOESM1_ESM.snp]

Chr01	7595	T	Y	40	T	34	3	3	C	34	3	3	6	0.750000	1.00000	0	52
Chr01	7705	C	M	65	C	27	5	5	A	32	4	4	9	0.726190	1.00000	0	34
Chr01	7999	G	R	54	A	32	4	4	G	33	3	3	7	0.428571	1.00000	0	7
Chr01	8279	T	K	99	G	33	9	9	T	25	8	8	17	0.0997943	1.00000	0	65
Chr01	8344	T	Y	99	C	33	10	10	T	26	8	8	18	0.628696	1.00000	0	64
Chr01	8408	A	R	50	G	34	8	8	A	30	4	4	12	0.0242424	1.00000	0	12
Chr01	8420	G	R	47	A	31	7	7	G	30	3	3	10	0.116667	1.00000	0	12
Chr01	8762	T	W	97	A	33	7	7	T	24	6	6	13	0.417832	1.00000	0	185
Chr01	8947	T	Y	89	C	33	7	7	T	34	5	5	12	0.377525	1.00000	0	27
Chr01	8974	C	Y	85	T	28	6	6	C	33	5	5	11	0.534632	1.00000	0	27
Chr01	9337	T	Y	59	C	33	4	4	T	34	3	3	7	0.714286	1.00000	0	87
Chr01	9441	G	R	49	A	27	5	5	G	32	4	4	9	0.726190	1.00000	0	77
Chr01	9518	T	Y	21	T	24	2	2	C	12	3	3	5	0.700000	1.00000	0	77
Chr01	10963	T	Y	35	T	34	5	5	C	34	3	3	8	0.750000	1.00000	0	70
Chr01	11033	A	M	83	C	33	7	7	A	26	5	5	12	0.585859	1.00000	0	13
Chr01	11046	C	Y	99	T	32	8	8	C	31	6	6	14	0.331002	1.00000	0	13
Chr01	11077	A	R	44	A	32	7	7	G	34	4	4	11	0.0818182	1.00000	0	31
Chr01	11362	A	R	58	G	33	10	10	A	33	4	4	14	0.317682	1.00000	0	285
Chr01	12196	A	R	41	A	31	6	6	G	26	4	4	10	0.176190	1.00000	0	10
Chr01	12206	A	M	90	C	30	6	6	A	34	4	4	10	0.380952	1.00000	0	6
Chr01	12212	C	M	60	C	33	6	6	A	33	4	4	10	0.728571	1.00000	0	6
Chr01	12281	T	K	44	T	28	7	7	G	34	3	3	10	0.666667	1.00000	0	9
Chr01	12290	T	Y	54	T	33	6	6	C	33	4	4	10	0.457143	1.00000	0	9
Chr01	12308	T	W	73	T	29	8	8	A	31	5	5	13	0.217560	1.00000	0	18
Chr01	12477	T	W	85	A	31	8	8	T	31	4	4	12	0.466667	1.00000	0	18
Chr01	12495	C	S	99	G	32	8	8	C	33	5	5	13	0.471639	1.00000	0	18
Chr01	12595	A	R	48	A	34	7	7	G	33	4	4	11	0.157576	1.00000	0	100
Chr01	12768	C	Y	27	C	34	4	4	T	34	3	3	7	0.314286	1.00000	0	6
Chr01	13159	A	R	41	G	33	3	3	A	31	3	3	6	0.500000	1.00000	0	6
Chr01	13628	G	S	99	G	33	8	8	C	31	8	8	16	0.699611	1.00000	0	27
Chr01	13655	A	R	95	A	34	7	7	G	34	6	6	13	0.527389	1.00000	0	27
Chr01	13778	A	W	85	T	28	7	7	A	26	4	4	11	0.393939	1.00000	0	12
Chr01	13790	T	Y	77	C	33	5	5	T	33	4	4	9	0.726190	1.00000	0	12
Chr01	13985	C	Y	50	T	32	9	9	C	21	5	5	14	0.609391	1.00000	0	47
Chr01	14149	G	R	27	G	14	5	5	A	22	3	3	8	0.750000	1.00000	0	7
Chr01	14186	T	Y	25	T	22	6	6	C	23	3	3	9	0.678571	1.00000	0	30
Chr01	14342	T	Y	43	C	31	9	9	T	32	3	3	12	0.681818	1.00000	0	50
Chr01	14392	G	S	73	C	32	6	6	G	32	3	3	9	0.773810	1.00000	0	50
Chr01	14449	T	K	67	G	29	7	7	T	33	3	3	10	0.500000	1.00000	0	57
Chr01	14791	C	Y	76	T	33	7	7	C	33	4	4	11	0.393939	1.00000	0	35
Chr01	14847	A	R	33	G	26	5	5	A	30	2	2	7	0.714286	1.00000	0	56
Chr01	14965	G	R	31	A	34	3	3	G	28	3	3	6	0.350000	1.00000	0	46
Chr01	15011	C	Y	64	C	34	7	7	T	33	5	5	12	0.319444	1.00000	0	35
Chr01	15046	A	R	59	A	33	9	9	G	26	6	6	15	0.303497	1.00000	0	35
Chr01	15119	A	R	82	A	32	11	11	G	33	6	6	17	0.175097	1.00000	0	19
Chr01	15138	C	Y	44	C	33	10	10	T	30	5	5	15	0.476523	1.00000	0	19
Chr01	15221	G	K	35	G	31	6	6	T	34	3	3	9	0.595238	1.00000	0	25
Chr01	15246	T	Y	20	T	30	10	10	C	34	3	3	13	0.346154	1.00000	0	5
Chr01	15251	A	W	51	A	30	10	10	T	33	4	4	14	0.527473	1.00000	0	5
Chr01	15643	T	Y	99	T	31	21	21	C	34	8	8	29	0.128677	1.00000	0	15
Chr01	15658	T	W	99	T	33	20	20	A	33	7	7	27	0.681313	1.00000	0	15
Chr01	15684	A	W	99	T	33	17	17	A	31	13	13	30	0.670019	1.00000	0	26
Chr01	15867	A	R	66	A	33	17	17	G	34	6	6	23	0.353859	1.00000	0	13
Chr01	15880	G	S	99	G	33	15	15	C	32	8	8	23	0.119101	1.00000	0	13
Chr01	15914	T	W	99	T	33	15	15	A	32	9	9	24	0.241001	1.00000	0	8
Chr01	15922	A	M	99	C	33	17	17	A	34	6	6	23	0.280850	1.00000	0	8
Chr01	15935	T	Y	99	T	33	15	15	C	34	8	8	23	0.412589	1.00000	0	13
Chr01	16603	C	Y	99	T	34	12	12	C	33	10	10	22	0.539832	1.00000	0	220
Chr01	16838	G	R	46	G	32	9	9	A	34	5	5	14	0.181818	1.00000	0	13
Chr01	16885	C	Y	70	C	33	11	11	T	29	7	7	18	0.329500	1.00000	0	23
Chr01	16908	G	R	88	G	32	11	11	A	32	7	7	18	0.464901	1.00000	0	17
Chr01	16925	T	Y	99	T	33	11	11	C	33	11	11	22	0.373829	1.00000	0	14
Chr01	16939	T	W	99	A	33	12	12	T	31	10	10	22	0.461435	1.00000	0	14
Chr01	16975	G	K	99	T	33	14	14	G	31	8	8	22	0.165044	1.00000	0	36
Chr01	17112	T	Y	99	C	34	10	10	T	33	9	9	19	0.359848	1.00000	0	22
Chr01	17134	G	K	97	G	33	9	9	T	34	6	6	15	0.387812	1.00000	0	22
Chr01	17159	T	K	82	T	33	8	8	G	34	5	5	13	0.177156	1.00000	0	12
Chr01	17171	T	Y	89	T	28	8	8	C	27	7	7	15	0.599223	1.00000	0	12
Chr01	17263	A	R	44	A	31	9	9	G	26	5	5	14	0.750000	1.00000	0	92
Chr01	17390	G	K	99	T	26	10	10	G	34	5	5	15	0.509990	1.00000	0	11
Chr01	17401	G	R	99	A	30	11	11	G	32	8	8	19	0.358392	1.00000	0	11
Chr01	17634	T	Y	49	T	30	9	9	C	33	4	4	13	0.765035	1.00000	0	64
Chr01	17698	T	Y	46	T	32	7	7	C	33	4	4	11	0.263636	1.00000	0	40
Chr01	17990	A	M	33	A	34	7	7	C	33	3	3	10	0.258333	1.00000	0	47
Chr01	20338	T	W	99	A	28	11	11	T	32	6	6	17	0.231173	1.00000	0	52
Chr01	20390	G	R	99	A	33	8	8	G	31	6	6	14	0.377289	1.00000	0	52
Chr01	20442	G	R	93	A	33	9	9	G	27	6	6	15	0.597103	1.00000	0	20
Chr01	20462	C	S	99	G	34	6	7	C	33	6	6	13	0.349567	1.15385	0	20
Chr01	20566	C	Y	83	C	33	9	9	T	32	7	8	17	0.459091	1.05882	0	9
Chr01	20622	C	Y	99	C	33	9	9	T	34	8	10	19	0.371493	1.10526	0	56
Chr01	20735	C	Y	47	T	34	4	8	C	33	4	6	14	0.342857	1.64286	0	13
Chr01	20748	C	S	64	C	32	7	9	G	34	4	8	17	0.393939	1.52941	0	13
Chr01	20840	T	Y	63	T	24	7	7	C	29	5	8	15	0.438131	1.20000	0	92
Chr01	21144	T	Y	37	C	34	4	5	T	22	4	4	9	0.0142857	1.11111	0	139
Chr01	28182	A	G	23	G	30	10	10	A	0	0	0	10	1.00000	1.00000	0	49
Chr01	28912	A	G	29	G	33	11	11	A	0	0	0	11	1.00000	1.00000	0	85
Chr01	28997	G	A	26	A	34	10	10	G	0	0	0	10	1.00000	1.00000	0	54
Chr01	29324	C	T	29	T	31	12	12	C	0	0	0	12	1.00000	1.00000	0	84
Chr01	29477	C	T	20	T	31	8	8	C	0	0	0	8	1.00000	1.00000	0	8
Chr01	29485	T	A	24	A	33	9	9	C	2	1	1	10	1.00000	1.00000	0	8
Chr01	30680	A	G	39	G	33	15	15	A	0	0	0	15	1.00000	1.00000	0	390
Chr01	31070	G	A	46	A	33	17	17	G	0	0	0	17	1.00000	1.00000	0	319
Chr01	31389	G	A	57	A	32	21	21	G	0	0	0	21	1.00000	1.00000	0	319
Chr01	31941	G	C	38	C	33	14	14	G	0	0	0	14	1.00000	1.00000	0	131
Chr01	32394	A	T	57	T	31	24	24	A	0	0	0	24	1.00000	1.00000	0	232
Chr01	32626	C	G	47	G	33	17	17	C	0	0	0	17	1.00000	1.00000	0	232
Chr01	33465	A	T	53	T	32	22	22	A	0	0	0	22	1.00000	1.00000	0	252
Chr01	33717	G	T	40	T	31	16	16	G	0	0	0	16	1.00000	1.00000	0	104
Chr01	33821	T	A	41	A	31	16	16	T	0	0	0	16	1.00000	1.00000	0	104
Chr01	34099	A	G	20	G	30	9	9	A	0	0	0	9	1.00000	1.00000	0	278
Chr01	35416	A	G	32	G	32	12	12	A	0	0	0	12	1.00000	1.00000	0	28
Chr01	35826	T	A	59	A	29	22	22	T	0	0	0	22	1.00000	1.00000	0	117
Chr01	35943	G	T	47	T	32	19	19	G	0	0	0	19	1.00000	1.00000	0	61
Chr01	36004	T	C	62	C	28	27	27	T	0	0	0	27	1.00000	1.00000	0	61
Chr01	36334	A	T	56	T	31	23	23	A	0	0	0	23	1.00000	1.00000	0	108
Chr01	36442	A	G	63	G	31	25	25	A	0	0	0	25	1.00000	1.00000	0	108
Chr01	37405	C	A	46	A	31	18	18	C	0	0	0	18	1.00000	1.00000	0	58
Chr01	37463	T	C	40	C	30	16	16	T	0	0	0	16	1.00000	1.00000	0	58
Chr01	37533	T	A	50	A	33	18	18	T	0	0	0	18	1.00000	1.00000	0	25
Chr01	37558	C	G	42	G	28	18	18	C	0	0	0	18	1.00000	1.00000	0	15
Chr01	37573	T	G	43	G	33	17	17	T	0	0	0	17	1.00000	1.00000	0	15
Chr01	39111	A	G	48	G	31	19	19	A	0	0	0	19	1.00000	1.00000	0	38
Chr01	39149	A	T	34	T	31	13	13	A	0	0	0	13	1.00000	1.00000	0	38
Chr01	39312	T	A	29	A	33	11	11	T	0	0	0	11	1.00000	1.00000	0	163
Chr01	40918	T	C	20	C	28	9	9	T	0	0	0	9	1.00000	1.00000	0	245
Chr01	41594	C	G	29	G	32	11	11	C	0	0	0	11	1.00000	1.00000	0	552
Chr01	42146	G	A	20	A	27	9	9	G	0	0	0	9	1.00000	1.00000	0	552
Chr01	46038	G	A	55	A	30	22	22	G	0	0	0	22	1.00000	1.00000	0	79
Chr01	46117	A	G	52	G	31	22	22	A	0	0	0	22	1.00000	1.00000	0	29
Chr01	46146	C	A	43	A	33	16	16	C	0	0	0	16	1.00000	1.00000	0	29
Chr01	46608	A	T	47	T	31	19	19	A	0	0	0	19	1.00000	1.00000	0	334
Chr01	46942	T	C	63	C	33	27	27	T	0	0	0	27	1.00000	1.00000	0	247
Chr01	47189	G	C	50	C	34	18	18	G	0	0	0	18	1.00000	1.00000	0	95
Chr01	47284	G	C	35	C	29	15	15	G	0	0	0	15	1.00000	1.00000	0	95
Chr01	47696	G	A	56	A	31	24	24	G	0	0	0	24	1.00000	1.00000	0	32
Chr01	47728	T	C	43	C	32	16	16	T	0	0	0	16	1.00000	1.00000	0	16
Chr01	47744	T	A	44	A	33	16	16	T	0	0	0	16	1.00000	1.00000	0	16
Chr01	47782	C	A	53	A	33	21	21	C	0	0	0	21	1.00000	1.00000	0	38
Chr01	48435	A	G	48	G	32	18	18	A	0	0	0	18	1.00000	1.00000	0	15
Chr01	48450	T	G	38	G	31	15	15	A	2	1	1	16	1.00000	1.00000	0	15
Chr01	48686	C	T	35	T	30	14	14	C	0	0	0	14	1.00000	1.00000	0	85
Chr01	48771	T	C	40	C	28	17	17	T	0	0	0	17	1.00000	1.00000	0	33
Chr01	48804	C	T	25	T	25	12	12	G	2	1	1	13	1.00000	1.00000	0	33
Chr01	48993	G	A	20	A	25	10	10	G	0	0	0	10	1.00000	1.00000	0	45
Chr01	49058	C	T	25	T	29	10	10	G	2	1	1	11	1.00000	1.00000	0	19
Chr01	49090	G	A	26	A	33	10	10	G	0	0	0	10	1.00000	1.00000	0	32
Chr01	49175	C	T	39	T	27	14	14	G	11	1	1	15	1.00000	1.00000	0	52
Chr01	49227	A	W	59	T	27	4	4	A	22	3	3	7	0.571429	1.00000	0	52
Chr01	49321	T	A	29	A	33	11	11	T	0	0	0	11	1.00000	1.00000	0	63
Chr01	49384	T	A	21	A	33	8	8	T	0	0	0	8	1.00000	1.00000	0	20
Chr01	51042	A	G	38	G	32	14	14	A	0	0	0	14	1.00000	1.00000	0	554
Chr01	52769	T	C	23	C	33	9	9	T	0	0	0	9	1.00000	1.00000	0	61
Chr01	53040	A	T	20	T	23	10	10	A	0	0	0	10	1.00000	1.00000	0	87
Chr01	53127	C	G	21	G	30	9	9	C	0	0	0	9	1.00000	1.00000	0	87
Chr01	53216	G	A	35	A	27	16	16	G	0	0	0	16	1.00000	1.00000	0	89
Chr01	53703	T	C	35	C	31	13	13	T	0	0	0	13	1.00000	1.00000	0	6
Chr01	53709	T	G	37	G	31	14	14	T	0	0	0	14	1.00000	1.00000	0	6
Chr01	55255	C	G	57	G	30	25	25	C	0	0	0	25	1.00000	1.00000	0	269
Chr01	58265	T	C	40	C	29	15	15	T	0	0	0	15	1.00000	1.00000	0	357
Chr01	58622	G	A	33	A	29	15	15	G	0	0	0	15	1.00000	1.00000	0	89
Chr01	58711	T	A	22	A	29	17	17	T	2	1	1	18	1.00000	1.00000	0	10
Chr01	58721	C	A	32	A	30	19	19	C	2	1	1	20	1.00000	1.00000	0	10
Chr01	59092	T	C	32	C	34	12	12	T	0	0	0	12	1.00000	1.00000	0	371
Chr01	59520	T	G	42	G	30	20	20	T	0	0	0	20	1.00000	1.00000	0	428
Chr01	59969	G	A	47	A	30	19	19	G	0	0	0	19	1.00000	1.00000	0	129
Chr01	60098	T	C	49	C	33	18	18	T	0	0	0	18	1.00000	1.00000	0	129
Chr01	60629	C	T	56	T	32	24	24	C	0	0	0	24	1.00000	1.00000	0	66
Chr01	60695	A	G	45	G	31	18	18	A	0	0	0	18	1.00000	1.00000	0	66
Chr01	60974	T	C	53	C	33	22	22	T	0	0	0	22	1.00000	1.00000	0	171
Chr01	61530	A	G	26	G	34	10	11	A	0	0	1	12	1.00000	1.41667	0	65
Chr01	61695	G	A	38	A	31	14	14	G	0	0	0	14	1.00000	1.00000	0	159
Chr01	63493	C	A	43	A	30	17	17	C	0	0	0	17	1.00000	1.00000	0	51
Chr01	63544	G	A	44	A	34	16	16	G	0	0	0	16	1.00000	1.00000	0	51
Chr01	63685	C	T	53	T	33	20	20	C	0	0	0	20	1.00000	1.00000	0	126
Chr01	63811	G	A	56	A	29	23	23	G	0	0	0	23	1.00000	1.00000	0	126
Chr01	64229	T	C	50	C	32	20	20	T	0	0	0	20	1.00000	1.00000	0	418
Chr01	64671	G	T	45	T	33	17	17	G	0	0	0	17	1.00000	1.00000	0	309
Chr01	64980	T	G	50	G	32	24	24	T	0	0	0	24	1.00000	1.00000	0	148
Chr01	65518	A	G	35	G	33	13	13	A	0	0	0	13	1.00000	1.00000	0	206
Chr01	65724	G	A	46	A	33	18	18	G	0	0	0	18	1.00000	1.00000	0	70
Chr01	65794	A	G	51	G	32	19	19	A	0	0	0	19	1.00000	1.00000	0	70
Chr01	66044	T	C	36	C	33	14	14	T	0	0	0	14	1.00000	1.00000	0	208
Chr01	66252	T	C	51	C	31	20	20	T	0	0	0	20	1.00000	1.00000	0	208
Chr01	66615	C	T	47	T	31	18	18	C	0	0	0	18	1.00000	1.00000	0	202
Chr01	66817	C	T	41	T	31	16	16	C	0	0	0	16	1.00000	1.00000	0	202
Chr01	68103	A	G	32	G	32	12	12	A	0	0	0	12	1.00000	1.00000	0	13
Chr01	68116	C	A	37	A	32	14	14	C	0	0	0	14	1.00000	1.00000	0	13
Chr01	68222	C	T	28	T	30	11	11	C	0	0	0	11	1.00000	1.00000	0	24
Chr01	68246	C	T	41	T	33	15	15	C	0	0	0	15	1.00000	1.00000	0	24
Chr01	68329	T	C	26	C	24	14	14	T	0	0	0	14	1.00000	1.00000	0	49
Chr01	68378	T	C	26	C	28	12	12	T	0	0	0	12	1.00000	1.00000	0	49
Chr01	68446	T	C	29	C	31	11	11	T	0	0	0	11	1.00000	1.00000	0	19
Chr01	68465	G	A	20	A	31	8	8	G	0	0	0	8	1.00000	1.00000	0	19
Chr01	69283	C	T	38	T	32	14	14	C	0	0	0	14	1.00000	1.00000	0	116
Chr01	70649	T	C	27	C	28	12	13	T	0	0	0	13	1.00000	1.15385	0	37
Chr01	72024	G	T	24	T	30	10	10	G	0	0	0	10	1.00000	1.00000	0	24
Chr01	72631	A	G	57	G	32	23	23	A	0	0	0	23	1.00000	1.00000	0	171
Chr01	73029	C	T	23	T	31	9	9	C	0	0	0	9	1.00000	1.00000	0	41
Chr01	73528	G	R	65	G	32	7	9	A	34	5	11	20	0.632576	1.80000	0	45
Chr01	73645	C	T	23	T	32	9	9	C	0	0	0	9	1.00000	1.00000	0	11
Chr01	73656	T	G	20	G	33	8	8	T	0	0	0	8	1.00000	1.00000	0	11
Chr01	73858	T	W	86	A	33	6	6	T	34	4	11	17	0.128571	2.00000	0	15
Chr01	74140	T	Y	39	C	31	7	9	T	22	3	10	19	0.333333	1.78947	0	49
Chr01	74203	A	R	82	G	34	7	11	A	33	5	14	25	0.566919	1.76000	0	25
Chr01	74228	G	R	29	G	33	10	18	A	31	5	9	27	0.00965701	1.70370	0	25
Chr01	74264	C	T	26	T	33	10	11	C	0	0	6	17	1.00000	1.82353	0	30
Chr01	74310	A	G	20	G	34	8	8	A	0	0	2	10	1.00000	1.30000	0	16
Chr01	74939	G	R	62	G	33	10	16	A	29	7	7	23	0.0806253	1.69565	0	12
Chr01	75139	A	R	28	A	33	4	6	G	31	3	4	10	0.0571429	1.40000	0	7
Chr01	75939	G	R	22	G	30	5	10	A	23	4	5	15	0.638889	1.73333	0	37
Chr01	75976	G	R	35	A	24	4	6	G	31	2	7	13	0.400000	2.00000	0	37
Chr01	76746	G	R	51	G	33	4	4	A	33	4	4	8	0.671429	1.00000	0	13
Chr01	76769	T	Y	47	T	25	5	5	C	25	4	4	9	0.682540	1.00000	0	10
Chr01	76849	C	Y	65	T	31	5	5	C	34	4	4	9	0.206349	1.00000	0	23
Chr01	77943	G	R	28	A	30	5	6	G	17	2	4	10	0.642857	1.50000	0	16
Chr01	80412	G	R	32	A	26	5	5	G	34	2	3	8	0.190476	1.87500	0	20
Chr01	81045	C	Y	24	T	24	8	9	C	34	2	3	12	0.0888889	1.66667	0	17
Chr01	84782	G	A	20	A	33	8	8	G	0	0	0	8	1.00000	1.00000	0	17
Chr01	84895	T	C	26	C	29	11	11	T	0	0	0	11	1.00000	1.00000	0	27
Chr01	84941	G	C	32	C	32	12	12	G	0	0	0	12	1.00000	1.00000	0	46
Chr01	85198	C	G	27	G	28	12	12	C	0	0	0	12	1.00000	1.00000	0	16
Chr01	85214	G	A	29	A	31	12	12	G	0	0	0	12	1.00000	1.00000	0	16
Chr01	86956	A	G	57	G	31	23	23	A	0	0	0	23	1.00000	1.00000	0	790
Chr01	88026	G	A	23	A	32	9	9	G	0	0	0	9	1.00000	1.00000	0	279
Chr01	90169	C	T	56	T	29	24	24	C	0	0	0	24	1.00000	1.00000	0	74
Chr01	90243	G	T	45	T	27	21	21	G	0	0	0	21	1.00000	1.00000	0	74
Chr01	90480	A	C	42	C	30	17	17	T	25	1	1	18	1.00000	1.00000	0	237
Chr01	90853	C	T	58	T	31	23	23	C	0	0	0	23	1.00000	1.00000	0	373
Chr01	91363	A	C	47	C	33	20	20	A	0	0	0	20	1.00000	1.00000	0	510
Chr01	93298	G	A	34	A	33	12	12	C	9	1	1	13	1.00000	1.00000	0	36
Chr01	93345	G	A	34	A	32	13	13	G	0	0	0	13	1.00000	1.00000	0	47
Chr01	93399	A	G	26	G	29	10	10	A	0	0	0	10	1.00000	1.00000	0	52
Chr01	93451	G	A	23	A	29	10	10	G	0	0	0	10	1.00000	1.00000	0	52
Chr01	94967	C	T	29	T	33	11	11	C	0	0	0	11	1.00000	1.00000	0	27
Chr01	94994	C	T	32	T	32	12	12	C	0	0	0	12	1.00000	1.00000	0	11
Chr01	95005	C	A	41	A	34	15	15	C	0	0	0	15	1.00000	1.00000	0	11
Chr01	95246	T	C	23	C	30	10	10	T	0	0	0	10	1.00000	1.00000	0	42
Chr01	95288	A	T	26	T	32	10	10	A	0	0	0	10	1.00000	1.00000	0	19
Chr01	96297	C	A	49	A	32	19	19	C	0	0	0	19	1.00000	1.00000	0	156
Chr01	96453	C	T	29	T	33	11	11	C	0	0	0	11	1.00000	1.00000	0	42
Chr01	96495	G	A	45	A	29	18	18	G	0	0	0	18	1.00000	1.00000	0	42
Chr01	96605	T	G	29	G	28	13	13	T	0	0	0	13	1.00000	1.00000	0	61
Chr01	96666	C	T	20	T	27	9	9	C	0	0	0	9	1.00000	1.00000	0	26
Chr01	96928	T	C	47	C	33	18	18	T	0	0	0	18	1.00000	1.00000	0	58
Chr01	96986	C	G	47	G	33	17	17	C	0	0	0	17	1.00000	1.00000	0	58
Chr01	97054	A	G	49	G	33	18	18	A	0	0	0	18	1.00000	1.00000	0	68
Chr01	97167	C	A	43	A	32	17	17	C	0	0	0	17	1.00000	1.00000	0	91
Chr01	97258	C	T	26	T	28	12	12	C	0	0	0	12	1.00000	1.00000	0	91
Chr01	97373	T	C	38	C	31	14	14	T	0	0	0	14	1.00000	1.00000	0	15
Chr01	97388	T	C	35	C	27	14	14	T	0	0	0	14	1.00000	1.00000	0	15
Chr01	97596	T	G	26	G	32	10	10	T	0	0	0	10	1.00000	1.00000	0	13
Chr01	97609	A	G	26	G	30	11	11	A	0	0	0	11	1.00000	1.00000	0	13
Chr01	97672	G	A	43	A	32	16	16	G	0	0	0	16	1.00000	1.00000	0	63
Chr01	97753	T	C	32	C	33	12	12	T	0	0	0	12	1.00000	1.00000	0	17
Chr01	97770	C	T	26	T	31	10	10	C	0	0	0	10	1.00000	1.00000	0	17
Chr01	98028	A	G	23	G	28	10	10	A	0	0	0	10	1.00000	1.00000	0	27
Chr01	98208	C	A	23	A	32	9	10	C	0	0	2	12	1.00000	1.50000	0	50
Chr01	98258	T	C	35	C	33	13	17	T	0	0	0	17	1.00000	1.41176	0	50
Chr01	99811	T	A	49	A	27	24	24	T	0	0	0	24	1.00000	1.00000	0	148
Chr01	99959	T	C	41	C	34	15	15	T	0	0	0	15	1.00000	1.00000	0	148
Chr01	100158	T	C	54	C	33	20	20	T	0	0	0	20	1.00000	1.00000	0	199
Chr01	100783	T	C	20	C	30	9	9	T	0	0	0	9	1.00000	1.00000	0	65
Chr01	102311	T	C	41	C	29	17	17	T	0	0	0	17	1.00000	1.00000	0	308
Chr01	102619	G	A	55	A	32	21	21	G	0	0	0	21	1.00000	1.00000	0	101
Chr01	102720	T	G	48	G	32	20	20	T	0	0	0	20	1.00000	1.00000	0	101
Chr01	103785	G	A	49	A	31	19	19	G	0	0	0	19	1.00000	1.00000	0	168
Chr01	104599	G	A	29	A	32	11	11	G	0	0	0	11	1.00000	1.00000	0	250
Chr01	104849	T	C	38	C	31	15	15	T	0	0	0	15	1.00000	1.00000	0	38
Chr01	104887	T	C	32	C	33	12	12	T	0	0	0	12	1.00000	1.00000	0	38
Chr01	105660	A	G	20	G	33	8	8	A	0	0	0	8	1.00000	1.00000	0	203
Chr01	105906	C	T	20	T	30	9	9	C	0	0	0	9	1.00000	1.00000	0	41
Chr01	105947	G	A	43	A	33	16	16	T	2	1	1	17	1.00000	1.00000	0	41
Chr01	106003	G	T	48	T	31	19	19	G	0	0	0	19	1.00000	1.00000	0	56
Chr01	106425	C	T	33	T	30	13	13	C	0	0	0	13	1.00000	1.00000	0	20
Chr01	106710	T	C	37	C	31	14	14	T	0	0	0	14	1.00000	1.00000	0	142
Chr01	107150	A	T	24	T	34	9	9	A	0	0	0	9	1.00000	1.00000	0	84
Chr01	107281	T	C	26	C	33	10	10	T	0	0	0	10	1.00000	1.00000	0	116
Chr01	107397	C	A	23	A	34	9	9	C	0	0	0	9	1.00000	1.00000	0	116
Chr01	109243	T	C	35	C	33	13	13	T	0	0	0	13	1.00000	1.00000	0	38
Chr01	109281	A	C	35	C	31	14	14	A	0	0	0	14	1.00000	1.00000	0	26
Chr01	109307	T	C	38	C	33	14	14	T	0	0	0	14	1.00000	1.00000	0	26
Chr01	109390	C	T	50	T	33	19	19	C	0	0	0	19	1.00000	1.00000	0	23
Chr01	109413	G	C	46	C	33	17	17	G	0	0	0	17	1.00000	1.00000	0	23
Chr01	109671	T	C	52	C	33	21	21	T	0	0	0	21	1.00000	1.00000	0	258
Chr01	110064	C	T	66	T	32	28	28	C	0	0	0	28	1.00000	1.00000	0	231
Chr01	110295	G	T	23	T	32	9	9	G	0	0	0	9	1.00000	1.00000	0	231
Chr01	110602	G	A	48	A	32	18	18	G	0	0	0	18	1.00000	1.00000	0	66
Chr01	110870	C	A	23	A	33	9	9	C	0	0	0	9	1.00000	1.00000	0	10
Chr01	110880	C	T	20	T	29	8	8	C	0	0	0	8	1.00000	1.00000	0	10
Chr01	112769	A	C	23	C	32	9	9	A	0	0	0	9	1.00000	1.00000	0	113
Chr01	112882	T	C	40	C	30	16	16	T	0	0	0	16	1.00000	1.00000	0	13
Chr01	112895	A	G	35	G	32	13	13	A	0	0	0	13	1.00000	1.00000	0	13
Chr01	113286	C	T	34	T	25	15	15	C	0	0	0	15	1.00000	1.00000	0	244
Chr01	114223	G	A	31	A	32	12	12	G	0	0	0	12	1.00000	1.00000	0	28
Chr01	114251	A	T	38	T	33	14	14	A	0	0	0	14	1.00000	1.00000	0	28
Chr01	117587	C	A	42	A	32	16	16	C	0	0	0	16	1.00000	1.00000	0	32
Chr01	117619	T	C	48	C	32	18	18	T	0	0	0	18	1.00000	1.00000	0	32
Chr01	117872	T	C	37	C	29	15	15	T	0	0	0	15	1.00000	1.00000	0	91
Chr01	118390	G	A	46	A	31	18	18	C	2	1	1	19	1.00000	1.00000	0	32
Chr01	118422	A	G	47	G	29	21	21	A	0	0	0	21	1.00000	1.00000	0	32
Chr01	118459	C	T	44	T	32	16	16	C	0	0	0	16	1.00000	1.00000	0	20
Chr01	118479	C	T	38	T	30	15	15	C	0	0	0	15	1.00000	1.00000	0	20
Chr01	119433	C	T	44	T	28	18	18	C	0	0	0	18	1.00000	1.00000	0	47
Chr01	119480	C	T	23	T	30	10	10	C	0	0	0	10	1.00000	1.00000	0	47
Chr01	119977	G	A	26	A	27	11	11	G	0	0	0	11	1.00000	1.00000	0	65
Chr01	120173	T	C	44	C	33	16	16	T	0	0	0	16	1.00000	1.00000	0	34
Chr01	120207	T	A	24	A	33	9	9	T	0	0	0	9	1.00000	1.00000	0	34
Chr01	120374	G	A	38	A	33	14	14	G	0	0	0	14	1.00000	1.00000	0	20
Chr01	120394	T	G	35	G	33	13	13	T	0	0	0	13	1.00000	1.00000	0	20
Chr01	120551	T	C	23	C	34	9	9	T	0	0	0	9	1.00000	1.00000	0	31
Chr01	120730	A	C	23	C	33	9	10	A	0	0	0	10	1.00000	1.10000	0	25
Chr01	120954	G	A	32	A	32	12	12	G	0	0	0	12	1.00000	1.00000	0	101
Chr01	121159	T	C	20	C	33	8	9	T	0	0	0	9	1.00000	1.11111	0	18
Chr01	121177	C	T	23	T	33	9	9	C	0	0	0	9	1.00000	1.00000	0	18
Chr01	121381	A	C	20	C	29	9	9	A	0	0	0	9	1.00000	1.00000	0	19
Chr01	121582	G	R	27	G	32	5	5	A	34	3	3	8	0.598214	1.00000	0	114
Chr01	123334	A	G	20	G	25	10	10	A	0	0	0	10	1.00000	1.00000	0	15
Chr01	123764	A	G	24	G	32	18	18	A	34	1	1	19	1.00000	1.00000	0	61
Chr01	123825	G	R	48	G	33	5	5	A	33	4	4	9	0.452381	1.00000	0	22
Chr01	124153	C	Y	34	C	24	7	7	T	32	4	4	11	0.696970	1.00000	0	18
Chr01	124846	C	T	26	T	26	11	12	C	0	0	4	16	1.00000	1.87500	0	78
Chr01	125215	C	T	32	T	33	12	12	C	0	0	0	12	1.00000	1.00000	0	78
Chr01	125293	G	A	26	A	31	10	10	G	0	0	0	10	1.00000	1.00000	0	24
Chr01	125643	C	G	23	G	28	10	10	C	0	0	1	11	1.00000	1.27273	0	66
Chr01	133424	C	Y	31	T	30	3	5	C	14	4	7	12	0.600000	2.00000	0	12
Chr01	139363	A	G	26	G	33	10	10	A	0	0	0	10	1.00000	1.00000	0	48
Chr01	139411	C	T	32	T	31	13	13	C	0	0	0	13	1.00000	1.00000	0	48
Chr01	139747	T	G	20	G	32	8	9	T	0	0	0	9	1.00000	1.55556	0	107
Chr01	141326	G	A	23	A	30	10	10	G	0	0	1	11	1.00000	1.36364	0	119
Chr01	141526	G	A	20	A	30	9	10	G	0	0	0	10	1.00000	1.30000	0	200
Chr01	147138	G	R	43	G	32	20	22	A	31	7	7	29	0.00561242	1.06897	0	7
Chr01	147148	G	R	46	A	30	11	11	G	24	6	6	22	0.524564	1.09091	0	10
Chr01	147274	A	T	21	T	34	8	8	A	0	0	0	8	1.00000	1.00000	0	126
Chr01	149030	T	C	38	C	29	16	16	T	0	0	0	16	1.00000	1.00000	0	83
Chr01	150345	C	T	35	T	33	13	14	C	0	0	1	15	1.00000	2.00000	0	60
Chr01	150405	A	T	41	T	33	15	17	A	0	0	0	17	1.00000	1.52941	0	60
Chr01	150675	T	A	60	A	30	24	24	T	0	0	0	24	1.00000	1.00000	0	25
Chr01	150700	C	T	46	T	31	18	18	C	0	0	0	18	1.00000	1.00000	0	25
Chr01	150967	A	G	38	G	29	15	15	A	0	0	0	15	1.00000	1.00000	0	163
Chr01	151130	G	A	35	A	27	16	16	G	0	0	0	16	1.00000	1.00000	0	163
Chr01	152060	T	C	72	C	32	29	29	T	0	0	0	29	1.00000	1.00000	0	169
Chr01	152229	G	T	51	T	33	24	24	G	0	0	0	24	1.00000	1.00000	0	169
Chr01	152495	T	C	50	C	31	20	20	T	0	0	0	20	1.00000	1.00000	0	201
Chr01	152696	A	C	22	C	31	27	27	A	34	1	1	28	1.00000	1.00000	0	201
Chr01	153473	T	A	31	A	27	13	13	T	0	0	0	13	1.00000	1.00000	0	268
Chr01	153830	C	T	29	T	32	11	11	C	0	0	0	11	1.00000	1.00000	0	295
Chr01	154125	G	C	20	C	33	8	8	G	0	0	0	8	1.00000	1.00000	0	179
Chr01	154799	C	G	47	G	31	18	18	C	0	0	0	18	1.00000	1.00000	0	172
Chr01	156420	G	A	40	A	30	16	16	G	0	0	0	16	1.00000	1.00000	0	117
Chr01	157689	C	T	32	T	33	11	11	G	13	1	1	12	1.00000	1.00000	0	265
Chr01	160698	T	G	34	G	29	15	15	T	0	0	0	15	1.00000	1.00000	0	341
Chr01	161039	T	C	26	C	32	10	10	T	0	0	0	10	1.00000	1.00000	0	341
Chr01	163143	T	G	23	G	26	10	10	T	0	0	0	10	1.00000	1.00000	0	232
Chr01	163730	T	C	38	C	34	14	14	T	0	0	0	14	1.00000	1.00000	0	21
Chr01	163751	G	A	41	A	31	16	16	G	0	0	0	16	1.00000	1.00000	0	21
Chr01	163892	A	T	50	T	31	20	20	A	0	0	0	20	1.00000	1.00000	0	141
Chr01	164223	G	A	44	A	31	17	17	G	0	0	0	17	1.00000	1.00000	0	106
Chr01	165397	C	G	20	G	27	9	9	C	0	0	0	9	1.00000	1.00000	0	159
Chr01	165743	G	T	32	T	31	13	13	G	0	0	0	13	1.00000	1.00000	0	113
Chr01	165877	A	G	32	G	31	13	13	A	0	0	0	13	1.00000	1.00000	0	134
Chr01	166345	G	A	53	A	26	24	24	G	0	0	0	24	1.00000	1.00000	0	438
Chr01	166783	T	C	24	C	29	21	21	T	18	2	2	23	1.00000	1.00000	0	438
Chr01	168049	A	G	58	G	33	22	22	A	0	0	0	22	1.00000	1.00000	0	1266
Chr01	169403	T	A	44	A	33	16	16	T	0	0	0	16	1.00000	1.00000	0	420
Chr01	169823	G	A	26	A	33	10	10	G	0	0	2	12	1.00000	1.75000	0	299
Chr01	170122	G	T	35	T	32	13	13	G	0	0	0	13	1.00000	1.00000	0	34
Chr01	170156	A	G	20	G	33	8	8	A	0	0	0	8	1.00000	1.00000	0	34
Chr01	170413	G	T	28	T	32	11	13	G	0	0	0	13	1.00000	1.15385	0	88
Chr01	170501	T	G	45	G	33	17	19	T	0	0	0	19	1.00000	1.10526	0	88
Chr01	170689	T	G	51	G	33	23	23	T	0	0	0	23	1.00000	1.00000	0	57
Chr01	170746	G	A	55	A	32	24	24	G	0	0	0	24	1.00000	1.00000	0	57
Chr01	170863	A	T	53	T	31	22	22	A	0	0	2	24	1.00000	1.20833	0	117
Chr01	171160	A	G	20	G	32	8	8	A	0	0	0	8	1.00000	1.00000	0	7
Chr01	171349	T	K	39	T	33	16	16	G	34	4	5	21	0.518266	1.04762	0	6
Chr01	171355	C	M	75	A	31	14	14	C	33	4	5	19	0.399020	1.05263	0	6
Chr01	171378	G	A	52	A	32	20	22	G	0	0	0	22	1.00000	1.09091	0	23
Chr01	171403	C	Y	74	C	33	8	8	T	32	6	8	16	0.206793	1.12500	0	13
Chr01	171416	A	M	99	A	31	7	7	C	34	6	8	15	0.682692	1.13333	0	13
Chr01	171707	A	G	20	G	33	8	10	A	0	0	0	10	1.00000	1.90000	0	65
Chr01	171772	C	Y	42	T	33	12	13	C	34	3	9	22	0.658242	1.90909	0	65
Chr01	171936	A	G	20	G	32	8	10	A	0	0	0	10	1.00000	1.30000	0	76
Chr01	173342	T	C	32	C	33	12	14	T	0	0	0	14	1.00000	1.42857	0	36
Chr01	174058	T	C	51	C	31	20	21	T	0	0	0	21	1.00000	1.09524	0	119
Chr01	174545	G	R	45	G	32	11	12	A	33	5	8	20	0.133700	1.40000	0	9
Chr01	174605	A	G	29	G	31	11	11	A	0	0	0	11	1.00000	1.00000	0	17
Chr01	174633	G	A	23	A	32	9	9	G	0	0	0	9	1.00000	1.00000	0	28
Chr01	174874	T	C	20	C	32	8	8	T	0	0	0	8	1.00000	1.00000	0	13
Chr01	174929	C	T	23	T	30	10	10	C	0	0	0	10	1.00000	1.00000	0	42
Chr01	175049	T	C	29	C	29	12	12	T	0	0	0	12	1.00000	1.00000	0	46
Chr01	175477	T	A	23	A	30	10	10	T	0	0	0	10	1.00000	1.00000	0	95
Chr01	175944	C	T	47	T	33	17	17	C	0	0	0	17	1.00000	1.00000	0	19
Chr01	175963	G	A	44	A	33	16	16	G	0	0	0	16	1.00000	1.00000	0	19
Chr01	176002	G	A	29	A	34	11	11	G	0	0	0	11	1.00000	1.00000	0	39
Chr01	176100	T	C	26	C	33	10	11	T	0	0	0	11	1.00000	1.27273	0	98
Chr01	178533	C	G	44	G	31	17	17	C	0	0	0	17	1.00000	1.00000	0	71
Chr01	178604	A	G	29	G	33	11	11	A	0	0	0	11	1.00000	1.00000	0	71
Chr01	179073	T	A	38	A	33	14	14	T	0	0	0	14	1.00000	1.00000	0	40
Chr01	179113	A	G	46	G	31	18	18	A	0	0	0	18	1.00000	1.00000	0	40
Chr01	179155	G	A	26	A	33	10	10	G	0	0	0	10	1.00000	1.00000	0	9
Chr01	179872	C	T	23	T	33	9	10	C	0	0	0	10	1.00000	1.10000	0	23
Chr01	179895	T	G	29	G	32	11	11	T	0	0	0	11	1.00000	1.00000	0	23
Chr01	180018	A	G	23	G	32	9	14	A	0	0	0	14	1.00000	1.64286	0	32
Chr01	180061	G	A	23	A	34	9	9	G	0	0	0	9	1.00000	1.00000	0	11
Chr01	180141	A	T	35	T	33	13	13	A	0	0	0	13	1.00000	1.00000	0	80
Chr01	180584	G	A	20	A	34	8	10	G	0	0	0	10	1.00000	1.30000	0	49
Chr01	181171	T	C	23	C	29	10	11	T	0	0	0	11	1.00000	1.36364	0	27
Chr01	181296	A	G	23	G	33	9	11	A	0	0	0	11	1.00000	1.18182	0	10
Chr01	182087	A	T	23	T	33	9	9	A	0	0	0	9	1.00000	1.00000	0	72
Chr01	182302	G	C	20	C	33	8	9	G	0	0	0	9	1.00000	1.33333	0	64
Chr01	182366	T	C	20	C	34	8	11	T	0	0	0	11	1.00000	1.72727	0	64
Chr01	182444	C	T	32	T	33	12	13	C	0	0	1	14	1.00000	1.64286	0	7
Chr01	182451	C	G	32	G	33	12	12	C	0	0	1	13	1.00000	1.61538	0	7
Chr01	182638	T	A	35	A	31	14	14	T	0	0	0	14	1.00000	1.00000	0	27
Chr01	182665	C	T	45	T	32	17	17	C	0	0	0	17	1.00000	1.00000	0	27
Chr01	182720	C	T	48	T	29	22	22	C	0	0	0	22	1.00000	1.00000	0	17
Chr01	182737	A	G	43	G	30	17	17	A	0	0	0	17	1.00000	1.00000	0	17
Chr01	183062	C	T	55	T	33	22	22	C	0	0	0	22	1.00000	1.00000	0	99
Chr01	183161	G	A	37	A	29	16	16	G	0	0	0	16	1.00000	1.00000	0	39
Chr01	183200	G	A	32	A	29	13	13	G	0	0	0	13	1.00000	1.00000	0	39
Chr01	183535	T	C	29	C	33	11	11	T	0	0	0	11	1.00000	1.00000	0	55
Chr01	183746	A	G	20	G	33	8	8	A	0	0	0	8	1.00000	1.00000	0	50
Chr01	183917	G	A	40	A	33	15	15	G	0	0	1	16	1.00000	1.43750	0	97
Chr01	184428	A	C	38	C	33	14	14	A	0	0	0	14	1.00000	1.00000	0	15
Chr01	184443	C	T	34	T	33	13	13	C	0	0	0	13	1.00000	1.00000	0	15
Chr01	184459	C	T	26	T	33	10	10	C	0	0	1	11	1.00000	1.54545	0	16
Chr01	184634	G	A	50	A	30	19	19	G	0	0	4	23	1.00000	1.52174	0	13
Chr01	184647	T	C	49	C	33	18	18	T	0	0	6	24	1.00000	1.58333	0	13
Chr01	184778	A	G	50	G	30	20	20	A	0	0	0	20	1.00000	1.00000	0	88
Chr01	184866	G	C	29	C	31	12	12	G	0	0	0	12	1.00000	1.00000	0	35
Chr01	187860	C	T	26	T	33	10	10	C	0	0	0	10	1.00000	1.00000	0	10
Chr01	187937	A	T	23	T	27	10	10	A	0	0	0	10	1.00000	1.00000	0	24
Chr01	188365	T	A	26	A	30	11	11	T	0	0	0	11	1.00000	1.00000	0	30
Chr01	188395	G	A	23	A	32	9	9	G	0	0	0	9	1.00000	1.00000	0	30
Chr01	188671	A	G	27	G	33	10	10	T	2	1	1	11	1.00000	1.00000	0	89
Chr01	189511	G	T	41	T	32	15	15	G	0	0	0	15	1.00000	1.00000	0	32
Chr01	189543	C	T	44	T	33	16	16	C	0	0	0	16	1.00000	1.00000	0	32
Chr01	189576	G	T	32	T	34	12	12	G	0	0	0	12	1.00000	1.00000	0	33
Chr01	189619	C	T	34	T	32	13	13	C	0	0	0	13	1.00000	1.00000	0	43
Chr01	190157	G	T	29	T	30	11	11	G	0	0	0	11	1.00000	1.00000	0	41
Chr01	190907	T	C	26	C	33	10	10	T	0	0	0	10	1.00000	1.00000	0	64
Chr01	190971	A	C	26	C	33	10	10	A	0	0	0	10	1.00000	1.00000	0	64
Chr01	195659	C	G	23	G	30	23	23	C	34	1	1	24	1.00000	1.00000	0	143
Chr01	196128	G	T	32	T	33	12	12	G	0	0	0	12	1.00000	1.00000	0	7
Chr01	196381	C	T	58	T	32	22	22	C	0	0	0	22	1.00000	1.00000	0	164
Chr01	196980	A	T	54	T	33	20	20	A	0	0	0	20	1.00000	1.00000	0	35
Chr01	197015	C	T	52	T	33	19	19	C	0	0	0	19	1.00000	1.00000	0	35
Chr01	197263	A	G	23	G	26	11	11	A	0	0	0	11	1.00000	1.00000	0	213
Chr01	197476	T	A	50	A	30	20	20	T	0	0	0	20	1.00000	1.00000	0	81
Chr01	197557	A	G	20	G	33	8	8	A	0	0	0	8	1.00000	1.00000	0	81
Chr01	197809	C	T	36	T	33	14	14	C	0	0	0	14	1.00000	1.00000	0	122
Chr01	198207	A	G	56	G	33	21	21	A	0	0	0	21	1.00000	1.00000	0	119
Chr01	198326	C	T	44	T	31	17	17	C	0	0	0	17	1.00000	1.00000	0	30
Chr01	198356	C	T	29	T	30	12	12	C	0	0	0	12	1.00000	1.00000	0	30
Chr01	198442	A	G	29	G	33	11	11	A	0	0	0	11	1.00000	1.00000	0	25
Chr01	198474	G	A	29	A	33	11	11	G	0	0	0	11	1.00000	1.00000	0	32
Chr01	198635	A	T	49	T	31	19	19	A	0	0	0	19	1.00000	1.00000	0	62
Chr01	198697	A	G	45	G	32	17	17	A	0	0	0	17	1.00000	1.00000	0	62
Chr01	198951	T	A	41	A	33	15	15	T	0	0	0	15	1.00000	1.00000	0	70
Chr01	199079	C	T	26	T	33	19	19	C	34	1	1	20	1.00000	1.00000	0	66
Chr01	199145	G	C	55	C	32	20	20	G	0	0	0	20	1.00000	1.00000	0	66
Chr01	199445	G	T	43	T	32	16	16	G	0	0	0	16	1.00000	1.00000	0	196
Chr01	199641	C	A	32	A	33	12	12	C	0	0	0	12	1.00000	1.00000	0	150
Chr01	199791	A	G	29	G	31	11	11	A	0	0	0	11	1.00000	1.00000	0	94
Chr01	199885	C	T	26	T	33	10	10	C	0	0	0	10	1.00000	1.00000	0	31
Chr01	200104	A	G	26	G	31	11	11	A	0	0	0	11	1.00000	1.00000	0	11
Chr01	200115	C	T	23	T	30	10	10	C	0	0	0	10	1.00000	1.00000	0	11
Chr01	200148	C	T	26	T	33	10	10	C	0	0	0	10	1.00000	1.00000	0	6
Chr01	200154	T	C	26	C	34	10	10	T	0	0	0	10	1.00000	1.00000	0	6
Chr01	200332	C	T	29	T	31	11	11	C	0	0	0	11	1.00000	1.00000	0	21
Chr01	200353	C	A	41	A	31	16	16	C	0	0	0	16	1.00000	1.00000	0	21
Chr01	201967	C	A	29	A	30	12	12	C	0	0	0	12	1.00000	1.00000	0	219
Chr01	202186	C	T	61	T	32	25	25	C	0	0	0	25	1.00000	1.00000	0	20
Chr01	202206	A	G	54	G	33	21	21	A	0	0	0	21	1.00000	1.00000	0	20
Chr01	204959	T	C	20	C	32	8	8	T	0	0	0	8	1.00000	1.00000	0	12
Chr01	205590	T	C	23	C	33	9	9	T	0	0	0	9	1.00000	1.00000	0	9
Chr01	206243	G	A	32	A	30	13	13	G	0	0	0	13	1.00000	1.00000	0	29
Chr01	206272	G	T	26	T	30	11	11	G	0	0	0	11	1.00000	1.00000	0	29
Chr01	206481	A	G	35	G	33	13	13	A	0	0	0	13	1.00000	1.00000	0	95
Chr01	206916	T	A	30	A	33	11	11	T	0	0	0	11	1.00000	1.00000	0	83
Chr01	207137	T	C	26	C	33	10	10	T	0	0	0	10	1.00000	1.00000	0	73
Chr01	208305	C	T	20	T	34	8	8	C	0	0	0	8	1.00000	1.00000	0	24
Chr01	208519	G	A	32	A	33	12	12	G	0	0	0	12	1.00000	1.00000	0	133
Chr01	209293	A	T	20	T	33	8	8	A	0	0	0	8	1.00000	1.00000	0	44
Chr01	212628	C	T	26	T	33	10	10	C	0	0	0	10	1.00000	1.00000	0	15
Chr01	213432	C	A	21	A	33	8	8	C	0	0	0	8	1.00000	1.00000	0	17
Chr01	214066	C	T	35	T	34	13	13	C	0	0	1	14	1.00000	1.07143	0	84
Chr01	214570	A	G	23	G	33	9	9	A	0	0	3	12	1.00000	1.50000	0	14
Chr01	214899	G	C	47	C	33	17	20	G	0	0	2	22	1.00000	1.54545	0	90
Chr01	215113	C	A	35	A	32	14	19	C	0	0	9	28	1.00000	1.71429	0	94
Chr01	215330	A	W	26	T	31	15	17	A	33	3	4	21	0.500000	1.19048	0	31
Chr01	215361	A	G	48	G	33	18	22	A	0	0	0	22	1.00000	1.22727	0	30
Chr01	215480	A	G	41	G	33	15	15	A	0	0	0	15	1.00000	1.00000	0	20
Chr01	215500	T	A	32	A	33	12	12	T	0	0	0	12	1.00000	1.00000	0	11
Chr01	215511	C	T	23	T	33	9	9	C	0	0	0	9	1.00000	1.00000	0	11
Chr01	215873	A	G	20	G	32	8	8	A	0	0	0	8	1.00000	1.00000	0	72
Chr01	216461	A	G	26	G	33	10	10	A	0	0	0	10	1.00000	1.00000	0	379
Chr01	217116	A	G	32	G	33	12	12	A	0	0	0	12	1.00000	1.00000	0	74
Chr01	217190	A	G	38	G	33	14	14	A	0	0	0	14	1.00000	1.00000	0	15
Chr01	217205	G	A	29	A	32	11	11	G	0	0	0	11	1.00000	1.00000	0	10
Chr01	217215	A	G	26	G	34	10	10	A	0	0	0	10	1.00000	1.00000	0	10
Chr01	217342	C	G	31	G	33	12	12	C	0	0	0	12	1.00000	1.00000	0	38
Chr01	217510	G	A	20	A	33	8	8	G	0	0	0	8	1.00000	1.00000	0	168
Chr01	217762	C	A	51	A	33	21	21	C	0	0	0	21	1.00000	1.00000	0	252
Chr01	218073	T	C	52	C	30	22	22	T	0	0	0	22	1.00000	1.00000	0	311
Chr01	219259	C	G	32	G	31	13	13	C	0	0	0	13	1.00000	1.00000	0	42
Chr01	219476	C	T	23	T	33	9	14	C	0	0	2	16	1.00000	1.43750	0	175
Chr01	219979	C	T	46	T	31	18	18	C	0	0	1	19	1.00000	1.05263	0	503
Chr01	220546	A	G	50	G	33	19	19	A	0	0	0	19	1.00000	1.00000	0	567
Chr01	224497	C	G	44	G	32	16	16	C	0	0	0	16	1.00000	1.00000	0	164
Chr01	224769	C	T	21	T	34	17	17	C	34	1	1	18	1.00000	1.00000	0	81
Chr01	225263	T	C	29	C	28	13	16	T	0	0	0	16	1.00000	1.18750	0	494
Chr01	225812	A	G	55	G	33	23	23	A	0	0	0	23	1.00000	1.00000	0	80
Chr01	225892	T	G	26	G	30	11	11	T	0	0	0	11	1.00000	1.00000	0	80
Chr01	226491	A	G	41	G	30	16	16	A	0	0	0	16	1.00000	1.00000	0	599
Chr01	227293	G	C	53	C	33	19	19	G	0	0	0	19	1.00000	1.00000	0	63
Chr01	227356	G	A	47	A	33	17	17	G	0	0	0	17	1.00000	1.00000	0	14
Chr01	227370	G	T	49	T	33	19	19	G	0	0	0	19	1.00000	1.00000	0	14
Chr01	227422	G	A	62	A	30	28	28	G	0	0	0	28	1.00000	1.00000	0	52
Chr01	227542	C	T	65	T	32	26	26	C	0	0	0	26	1.00000	1.00000	0	10
Chr01	227552	A	G	60	G	33	23	23	A	0	0	0	23	1.00000	1.00000	0	10
Chr01	227810	C	A	50	A	33	19	19	C	0	0	0	19	1.00000	1.00000	0	65
Chr01	227875	A	T	29	T	31	11	11	A	0	0	0	11	1.00000	1.00000	0	59
Chr01	228144	C	A	20	A	28	8	8	C	0	0	0	8	1.00000	1.00000	0	162
Chr01	229376	C	T	29	T	30	12	12	C	0	0	0	12	1.00000	1.00000	0	306
Chr01	231569	C	T	45	T	33	17	17	C	0	0	0	17	1.00000	1.00000	0	1100
Chr01	232669	G	R	45	G	33	5	5	A	32	4	4	9	0.452381	1.00000	0	564
Chr01	233233	T	G	40	G	32	15	15	T	0	0	0	15	1.00000	1.00000	0	289
Chr01	233861	A	T	20	T	33	8	8	A	0	0	0	8	1.00000	1.00000	0	339
Chr01	234463	G	C	44	C	32	16	16	G	0	0	0	16	1.00000	1.00000	0	24
Chr01	234487	A	C	44	C	33	18	18	A	0	0	0	18	1.00000	1.00000	0	24
Chr01	234552	C	T	41	T	32	15	15	C	0	0	0	15	1.00000	1.00000	0	65
Chr01	235134	A	T	58	T	31	24	24	A	0	0	0	24	1.00000	1.00000	0	572
Chr01	235706	G	T	61	T	31	25	25	G	0	0	0	25	1.00000	1.00000	0	572
Chr01	237155	A	G	35	G	30	14	14	A	0	0	0	14	1.00000	1.00000	0	802
Chr01	237957	A	C	40	C	33	15	15	A	0	0	0	15	1.00000	1.00000	0	576
Chr01	238533	A	G	23	G	28	10	10	A	0	0	0	10	1.00000	1.00000	0	576
Chr01	246435	A	G	20	G	33	8	8	A	0	0	0	8	1.00000	1.00000	0	12
Chr01	246447	A	G	20	G	33	8	8	A	0	0	0	8	1.00000	1.00000	0	12
Chr01	246462	T	C	20	C	33	8	8	T	0	0	0	8	1.00000	1.00000	0	15
Chr01	247771	C	T	23	T	30	10	10	C	0	0	0	10	1.00000	1.00000	0	158
Chr01	251190	C	G	52	G	30	21	21	C	0	0	0	21	1.00000	1.00000	0	384
Chr01	251574	A	G	46	G	31	18	18	A	0	0	0	18	1.00000	1.00000	0	360
Chr01	251934	G	A	47	A	28	21	21	G	0	0	0	21	1.00000	1.00000	0	360
Chr01	252971	A	G	48	G	30	18	18	A	0	0	0	18	1.00000	1.00000	0	84
Chr01	253055	T	A	38	A	33	14	14	T	0	0	0	14	1.00000	1.00000	0	6
Chr01	253061	T	A	41	A	33	15	15	T	0	0	0	15	1.00000	1.00000	0	6
Chr01	253119	G	A	29	A	33	11	11	G	0	0	0	11	1.00000	1.00000	0	5
Chr01	253124	T	C	26	C	33	10	10	T	0	0	0	10	1.00000	1.00000	0	5
Chr01	253209	T	C	23	C	32	9	9	T	0	0	0	9	1.00000	1.00000	0	5
Chr01	256874	C	T	48	T	29	20	20	C	0	0	0	20	1.00000	1.00000	0	375
Chr01	257249	A	T	53	T	29	21	21	A	0	0	0	21	1.00000	1.00000	0	375
Chr01	258098	C	A	20	A	32	8	8	C	0	0	0	8	1.00000	1.00000	0	18
Chr01	260391	C	T	29	T	32	11	14	C	0	0	0	14	1.00000	1.21429	0	223
Chr01	260717	C	T	20	T	33	8	8	C	0	0	0	8	1.00000	1.00000	0	6
Chr01	261688	C	T	38	T	31	14	14	C	0	0	0	14	1.00000	1.00000	0	243
Chr01	262776	C	Y	21	T	33	5	5	C	23	2	2	7	0.0476190	1.00000	0	26
Chr01	262802	C	M	38	A	31	5	5	C	28	2	2	7	0.190476	1.00000	0	23
Chr01	262825	T	Y	30	C	34	4	4	T	33	2	2	6	0.266667	1.00000	0	5
Chr01	262830	A	R	29	G	34	4	4	A	33	2	2	6	0.266667	1.00000	0	5
Chr01	262860	C	Y	31	T	34	3	3	C	32	3	3	6	0.350000	1.00000	0	7
Chr01	262867	C	Y	29	T	33	3	3	C	32	3	3	6	0.500000	1.00000	0	7
Chr01	264111	G	C	32	C	32	12	12	G	0	0	0	12	1.00000	1.00000	0	357
Chr01	264468	G	A	49	A	31	19	19	G	0	0	0	19	1.00000	1.00000	0	357
Chr01	265015	G	T	26	T	24	12	12	G	0	0	0	12	1.00000	1.00000	0	290
Chr01	266954	T	C	21	C	33	9	9	T	0	0	0	9	1.00000	1.00000	0	89
Chr01	268827	G	C	35	C	33	13	13	G	0	0	0	13	1.00000	1.00000	0	136
Chr01	271841	T	C	38	C	33	14	14	T	0	0	0	14	1.00000	1.00000	0	23
Chr01	271864	C	G	35	G	32	13	14	C	0	0	0	14	1.00000	1.07143	0	23
Chr01	272285	C	T	29	T	30	12	12	C	0	0	0	12	1.00000	1.00000	0	140
Chr01	273098	G	T	33	T	32	13	13	G	0	0	0	13	1.00000	1.00000	0	83
Chr01	274490	C	T	32	T	33	12	12	C	0	0	0	12	1.00000	1.00000	0	119
Chr01	276084	C	T	29	T	28	12	12	C	0	0	0	12	1.00000	1.00000	0	272
Chr01	277061	T	C	23	C	33	9	9	T	0	0	0	9	1.00000	1.00000	0	185
Chr01	282115	A	G	35	G	30	14	14	A	0	0	0	14	1.00000	1.00000	0	326
Chr01	285396	G	A	51	A	33	20	22	G	0	0	0	22	1.00000	1.09091	0	94
Chr01	286290	C	Y	24	T	25	7	8	C	34	2	3	11	0.0555556	1.90909	0	20
Chr01	286805	G	K	22	G	32	11	17	T	25	4	6	23	0.642857	1.69565	0	44
Chr01	286849	A	M	55	A	23	10	10	C	34	4	6	16	0.0939061	1.25000	0	19
Chr01	291485	C	T	29	T	30	12	12	C	0	0	0	12	1.00000	1.00000	0	56
Chr01	291541	G	A	35	A	31	13	13	G	0	0	0	13	1.00000	1.00000	0	56
Chr01	291710	T	A	29	A	33	11	11	T	0	0	0	11	1.00000	1.00000	0	169
Chr01	293098	A	G	53	G	33	20	20	A	0	0	0	20	1.00000	1.00000	0	205
Chr01	293303	A	T	48	T	31	19	19	A	0	0	0	19	1.00000	1.00000	0	205
Chr01	293979	A	T	57	T	31	23	23	A	0	0	0	23	1.00000	1.00000	0	625
Chr01	296404	T	C	44	C	33	16	16	T	0	0	0	16	1.00000	1.00000	0	487
Chr01	298066	G	A	20	A	33	8	8	G	0	0	0	8	1.00000	1.00000	0	369
Chr01	299455	G	A	38	A	28	16	16	G	0	0	0	16	1.00000	1.00000	0	150
Chr01	299605	T	A	61	A	32	23	23	T	0	0	0	23	1.00000	1.00000	0	8
Chr01	299613	G	A	53	A	33	21	21	G	0	0	0	21	1.00000	1.00000	0	8
Chr01	299762	C	T	29	T	32	11	11	C	0	0	0	11	1.00000	1.00000	0	78
Chr01	299840	G	A	38	A	33	14	14	G	0	0	0	14	1.00000	1.00000	0	78
Chr01	299965	A	G	48	G	32	18	18	A	0	0	0	18	1.00000	1.00000	0	125
Chr01	301367	C	T	30	T	29	13	13	C	0	0	0	13	1.00000	1.00000	0	874
Chr01	302409	G	A	69	A	32	28	28	G	0	0	0	28	1.00000	1.00000	0	564
Chr01	302973	G	C	47	C	33	17	17	G	0	0	0	17	1.00000	1.00000	0	564
Chr01	303684	T	C	32	C	33	12	12	T	0	0	0	12	1.00000	1.00000	0	67
Chr01	303751	G	A	38	A	30	15	15	G	0	0	0	15	1.00000	1.00000	0	67
Chr01	304051	C	T	46	T	30	18	18	C	0	0	0	18	1.00000	1.00000	0	300
Chr01	304969	A	G	52	G	33	20	20	A	0	0	0	20	1.00000	1.00000	0	80
Chr01	305049	G	A	56	A	32	23	23	G	0	0	0	23	1.00000	1.00000	0	80
Chr01	305960	G	A	40	A	32	15	15	G	0	0	0	15	1.00000	1.00000	0	232
Chr01	307450	T	C	20	C	25	10	10	T	0	0	0	10	1.00000	1.00000	0	19
Chr01	307469	G	A	25	A	29	10	10	G	0	0	0	10	1.00000	1.00000	0	19
Chr01	307687	G	A	31	A	33	13	13	G	0	0	0	13	1.00000	1.00000	0	60
Chr01	308223	T	C	43	C	33	16	16	T	0	0	0	16	1.00000	1.00000	0	100
Chr01	311949	A	G	32	G	32	12	12	A	0	0	0	12	1.00000	1.00000	0	33
Chr01	312120	A	G	35	G	33	13	13	A	0	0	0	13	1.00000	1.00000	0	30
Chr01	312150	A	G	51	G	33	19	19	A	0	0	0	19	1.00000	1.00000	0	30
Chr01	313740	C	T	23	T	33	9	9	C	0	0	0	9	1.00000	1.00000	0	49
Chr01	314374	T	A	57	A	31	24	24	T	0	0	0	24	1.00000	1.00000	0	7
Chr01	314381	A	T	51	T	31	20	20	A	0	0	0	20	1.00000	1.00000	0	7
Chr01	314755	T	G	49	G	33	19	19	T	0	0	0	19	1.00000	1.00000	0	189
Chr01	315998	C	T	49	T	33	18	18	C	0	0	0	18	1.00000	1.00000	0	8
Chr01	316006	G	T	47	T	32	18	18	G	0	0	0	18	1.00000	1.00000	0	8
Chr01	320217	G	T	41	T	30	17	17	G	0	0	0	17	1.00000	1.00000	0	86
Chr01	320303	T	C	20	C	27	9	12	T	0	0	0	12	1.00000	1.25000	0	86
Chr01	320955	T	G	46	G	33	18	18	T	0	0	0	18	1.00000	1.00000	0	488
Chr01	321443	T	A	58	A	31	25	25	T	0	0	0	25	1.00000	1.00000	0	488
Chr01	328672	C	T	26	T	32	10	10	C	0	0	0	10	1.00000	1.00000	0	704
Chr01	329796	C	T	29	T	33	11	12	C	0	0	0	12	1.00000	1.08333	0	1124
Chr01	330958	C	T	38	T	31	15	15	C	0	0	0	15	1.00000	1.00000	0	11
Chr01	330969	C	T	26	T	28	11	11	C	0	0	0	11	1.00000	1.00000	0	11
Chr01	331521	A	G	23	G	33	9	9	A	0	0	0	9	1.00000	1.00000	0	245
Chr01	331766	G	A	48	A	32	18	18	G	0	0	0	18	1.00000	1.00000	0	139
Chr01	332059	T	C	25	C	33	18	19	T	34	1	1	20	1.00000	1.10000	0	154
Chr01	332575	C	G	37	G	32	15	15	A	2	1	1	16	1.00000	1.00000	0	516
Chr01	336100	G	C	46	C	33	17	17	G	0	0	0	17	1.00000	1.00000	0	681
Chr01	337041	T	A	48	A	28	21	21	T	0	0	0	21	1.00000	1.00000	0	180
Chr01	337297	A	G	41	G	33	15	15	A	0	0	0	15	1.00000	1.00000	0	7
Chr01	337304	A	G	40	G	32	15	15	A	0	0	0	15	1.00000	1.00000	0	7
Chr01	337642	A	G	23	G	33	9	9	A	0	0	0	9	1.00000	1.00000	0	164
Chr01	337810	C	G	21	G	33	8	8	C	0	0	0	8	1.00000	1.00000	0	168
Chr01	341739	C	T	40	T	30	16	16	C	0	0	0	16	1.00000	1.00000	0	1094
Chr01	342957	T	C	39	C	31	15	15	T	0	0	0	15	1.00000	1.00000	0	695
Chr01	344693	A	G	26	G	30	11	11	A	0	0	0	11	1.00000	1.00000	0	142
Chr01	346252	A	G	49	G	32	19	19	A	0	0	0	19	1.00000	1.00000	0	1342
Chr01	349168	G	R	31	G	25	4	7	A	23	3	3	10	0.785714	2.00000	0	7
Chr01	349210	G	R	23	G	23	9	11	A	31	3	3	14	0.500000	1.50000	0	42
Chr01	363483	T	Y	68	T	33	20	20	C	30	7	9	29	0.511949	1.06897	0	8
Chr01	363491	T	Y	58	T	34	20	20	C	31	7	9	29	0.0518203	1.06897	0	8
Chr01	363563	G	K	54	G	33	16	17	T	33	5	10	27	0.650646	1.44444	0	9
Chr01	365555	T	Y	76	C	34	5	5	T	34	4	6	11	0.547619	1.90909	0	9
Chr01	365564	C	Y	69	T	34	5	5	C	34	4	6	11	0.547619	1.90909	0	9
Chr01	367835	G	A	20	A	32	8	8	G	0	0	0	8	1.00000	1.00000	0	25
Chr01	367860	G	A	23	A	33	9	9	G	0	0	0	9	1.00000	1.00000	0	25
Chr01	367887	G	A	32	A	34	12	12	G	0	0	0	12	1.00000	1.00000	0	27
Chr01	367982	G	C	32	C	29	12	12	G	0	0	0	12	1.00000	1.00000	0	64
Chr01	368133	C	T	35	T	31	14	14	C	0	0	0	14	1.00000	1.00000	0	21
Chr01	368229	T	C	20	C	33	8	8	T	0	0	0	8	1.00000	1.00000	0	21
Chr01	368250	A	G	20	G	32	8	8	A	0	0	0	8	1.00000	1.00000	0	7
Chr01	368346	G	A	29	A	28	13	13	G	0	0	0	13	1.00000	1.00000	0	23
Chr01	368369	C	A	30	A	30	12	12	C	0	0	0	12	1.00000	1.00000	0	23
Chr01	368578	G	A	29	A	30	12	12	G	0	0	0	12	1.00000	1.00000	0	39
Chr01	368896	T	A	33	A	30	13	13	T	0	0	0	13	1.00000	1.00000	0	31
Chr01	368934	T	C	38	C	33	14	14	T	0	0	0	14	1.00000	1.00000	0	38
Chr01	369740	G	T	52	T	33	21	21	G	0	0	0	21	1.00000	1.00000	0	185
Chr01	370182	T	C	68	C	33	29	29	T	0	0	0	29	1.00000	1.00000	0	123
Chr01	370883	T	Y	20	C	27	11	11	T	32	2	2	13	0.730769	1.00000	0	82
Chr01	370965	A	T	38	T	31	15	15	A	0	0	0	15	1.00000	1.00000	0	82
Chr01	371076	C	T	26	T	33	10	10	C	0	0	0	10	1.00000	1.00000	0	55
Chr01	371188	C	T	23	T	33	9	9	C	0	0	0	9	1.00000	1.00000	0	11
Chr01	371283	C	T	41	T	32	15	15	C	0	0	0	15	1.00000	1.00000	0	17
Chr01	371300	A	G	26	G	33	10	10	A	0	0	0	10	1.00000	1.00000	0	17
Chr01	374212	G	A	26	A	33	10	10	G	0	0	0	10	1.00000	1.00000	0	40
Chr01	374276	G	A	29	A	33	11	11	G	0	0	0	11	1.00000	1.00000	0	53
Chr01	377118	G	A	43	A	33	16	16	G	0	0	0	16	1.00000	1.00000	0	13
Chr01	377131	G	A	49	A	32	19	19	G	0	0	0	19	1.00000	1.00000	0	13
Chr01	377265	C	T	41	T	31	16	16	C	0	0	0	16	1.00000	1.00000	0	62
Chr01	377327	T	A	23	A	25	11	11	T	0	0	0	11	1.00000	1.00000	0	62
Chr01	377505	A	G	32	G	30	13	13	A	0	0	0	13	1.00000	1.00000	0	5
Chr01	377510	G	A	29	A	27	13	13	G	0	0	0	13	1.00000	1.00000	0	5
Chr01	377537	G	A	38	A	33	14	14	G	0	0	0	14	1.00000	1.00000	0	27
Chr01	377597	C	A	42	A	29	17	17	C	0	0	0	17	1.00000	1.00000	0	27
Chr01	377762	T	A	35	A	33	13	14	T	0	0	0	14	1.00000	1.07143	0	19
Chr01	377781	A	G	26	G	34	10	11	A	0	0	0	11	1.00000	1.09091	0	19
Chr01	378358	A	T	32	T	31	13	13	A	0	0	0	13	1.00000	1.00000	0	157
Chr01	378903	G	A	43	A	29	17	17	G	0	0	0	17	1.00000	1.00000	0	63
Chr01	378966	T	C	26	C	27	12	12	T	0	0	0	12	1.00000	1.00000	0	31
Chr01	379090	G	A	26	A	32	10	10	G	0	0	0	10	1.00000	1.00000	0	49
Chr01	381729	G	A	51	A	33	19	19	G	0	0	0	19	1.00000	1.00000	0	14
Chr01	381743	T	A	59	A	33	22	22	T	0	0	0	22	1.00000	1.00000	0	14
Chr01	381904	G	A	58	A	30	25	25	G	0	0	0	25	1.00000	1.00000	0	22
Chr01	381926	A	C	37	C	29	16	16	A	0	0	0	16	1.00000	1.00000	0	22
Chr01	382216	C	G	52	G	31	19	19	A	31	1	1	20	1.00000	1.00000	0	23
Chr01	382245	G	A	45	A	32	17	17	C	6	1	1	18	1.00000	1.00000	0	29
Chr01	382329	G	T	38	T	32	14	14	G	0	0	0	14	1.00000	1.00000	0	84
Chr01	382541	C	T	41	T	33	15	15	C	0	0	0	15	1.00000	1.00000	0	82
Chr01	382623	A	G	35	G	29	15	17	A	0	0	0	17	1.00000	1.11765	0	82
Chr01	382803	C	T	29	T	33	11	14	C	0	0	0	14	1.00000	1.21429	0	16
Chr01	382819	C	T	29	T	33	11	14	C	0	0	0	14	1.00000	1.21429	0	16
Chr01	382909	C	T	61	T	33	24	25	C	0	0	0	25	1.00000	1.04000	0	30
Chr01	382939	A	T	57	T	33	22	22	A	0	0	0	22	1.00000	1.00000	0	14
Chr01	382953	T	G	44	G	32	19	19	C	2	1	1	20	1.00000	1.00000	0	14
Chr01	383024	G	A	35	A	33	13	14	G	0	0	0	14	1.00000	1.07143	0	71
Chr01	394552	C	T	61	T	32	26	26	C	0	0	0	26	1.00000	1.00000	0	206
Chr01	395486	T	C	46	C	30	18	18	T	0	0	0	18	1.00000	1.00000	0	178
Chr01	395730	C	T	50	T	33	19	19	C	0	0	0	19	1.00000	1.00000	0	66
Chr01	396148	A	G	53	G	31	20	20	A	0	0	0	20	1.00000	1.00000	0	85
Chr01	400849	C	T	32	T	32	12	12	C	0	0	0	12	1.00000	1.00000	0	670
Chr01	402198	G	T	38	T	27	17	17	G	0	0	0	17	1.00000	1.00000	0	235
Chr01	402462	A	R	25	G	33	7	7	A	34	2	2	9	0.555556	1.00000	0	5
Chr01	402498	G	R	41	G	32	14	17	A	31	5	5	22	0.671698	1.13636	0	28
Chr01	402554	G	K	92	T	30	13	13	G	24	7	10	23	0.568731	1.13043	0	16
Chr01	402612	G	A	49	A	32	19	19	G	0	0	0	19	1.00000	1.00000	0	42
Chr01	402695	C	T	33	T	31	13	13	C	0	0	0	13	1.00000	1.00000	0	48
Chr01	402743	G	A	32	A	29	14	14	G	0	0	0	14	1.00000	1.00000	0	18
Chr01	402761	C	T	35	T	29	14	14	C	0	0	0	14	1.00000	1.00000	0	18
Chr01	402924	G	R	34	A	17	6	6	G	33	2	5	12	0.607143	1.25000	0	67
Chr01	403386	A	R	56	A	33	6	6	G	32	4	4	10	0.690476	1.00000	0	47
Chr01	404029	A	T	51	T	32	19	19	A	0	0	0	19	1.00000	1.00000	0	180
Chr01	404209	G	A	49	A	33	18	18	G	0	0	0	18	1.00000	1.00000	0	53
Chr01	404262	T	C	34	C	31	14	14	T	0	0	0	14	1.00000	1.00000	0	44
Chr01	404675	A	T	23	T	33	9	9	A	0	0	0	9	1.00000	1.00000	0	21
Chr01	404696	T	C	29	C	33	11	11	T	0	0	0	11	1.00000	1.00000	0	21
Chr01	404724	G	A	32	A	33	12	12	G	0	0	0	12	1.00000	1.00000	0	28
Chr01	404776	C	T	30	T	32	12	12	C	0	0	0	12	1.00000	1.00000	0	52
Chr01	405203	A	G	23	G	27	11	11	A	0	0	0	11	1.00000	1.00000	0	103
Chr01	405306	T	C	43	C	31	17	17	T	0	0	0	17	1.00000	1.00000	0	73
Chr01	405562	G	T	23	T	33	9	9	G	0	0	0	9	1.00000	1.00000	0	58
Chr01	405620	A	G	43	G	33	16	16	A	0	0	0	16	1.00000	1.00000	0	10
Chr01	405630	A	G	44	G	33	16	16	A	0	0	0	16	1.00000	1.00000	0	10
Chr01	405724	T	A	26	A	32	10	10	T	0	0	0	10	1.00000	1.00000	0	94
Chr01	408068	A	G	59	G	32	23	23	A	0	0	0	23	1.00000	1.00000	0	645
Chr01	408713	A	C	40	C	33	15	15	A	0	0	0	15	1.00000	1.00000	0	285
Chr01	412497	G	C	35	C	30	14	14	G	0	0	0	14	1.00000	1.00000	0	13
Chr01	412510	G	T	39	T	30	15	15	G	0	0	0	15	1.00000	1.00000	0	13
Chr01	412671	A	G	31	G	31	12	12	A	0	0	0	12	1.00000	1.00000	0	152
Chr01	413104	T	C	58	C	32	23	23	T	0	0	0	23	1.00000	1.00000	0	64
Chr01	413168	C	T	23	T	34	9	9	C	0	0	0	9	1.00000	1.00000	0	29
Chr01	413775	A	C	25	C	33	10	10	G	26	1	1	11	1.00000	1.00000	0	18
Chr01	413793	G	C	35	C	31	14	14	G	0	0	0	14	1.00000	1.00000	0	18
Chr01	413918	T	C	23	C	26	11	11	T	0	0	0	11	1.00000	1.00000	0	22
Chr01	413940	C	T	23	T	27	11	11	C	0	0	0	11	1.00000	1.00000	0	22
Chr01	415549	C	T	53	T	31	21	21	C	0	0	0	21	1.00000	1.00000	0	127
Chr01	415676	T	G	23	G	34	9	9	T	0	0	0	9	1.00000	1.00000	0	127
Chr01	415935	T	G	49	G	33	21	21	T	0	0	0	21	1.00000	1.00000	0	68
Chr01	416003	T	C	52	C	31	22	22	T	0	0	0	22	1.00000	1.00000	0	68
Chr01	427030	G	A	35	A	31	14	14	G	0	0	0	14	1.00000	1.00000	0	3280
Chr01	458721	G	T	39	T	33	15	15	G	0	0	0	15	1.00000	1.00000	0	271
Chr01	471569	G	A	50	A	32	19	19	G	0	0	0	19	1.00000	1.00000	0	1818
Chr01	477519	G	A	48	A	30	19	19	G	0	0	0	19	1.00000	1.00000	0	45
Chr01	477564	G	C	56	C	33	21	21	G	0	0	0	21	1.00000	1.00000	0	45
Chr01	479052	C	A	49	A	33	19	19	C	0	0	0	19	1.00000	1.00000	0	1488
Chr01	483107	T	G	20	G	26	10	10	T	0	0	0	10	1.00000	1.00000	0	444
Chr01	483551	T	C	20	C	33	8	8	T	0	0	0	8	1.00000	1.00000	0	85
Chr01	492127	T	Y	49	C	33	5	7	T	34	3	3	10	0.196429	1.20000	0	363
Chr01	492525	C	Y	99	C	31	11	13	T	27	10	10	23	0.0214819	1.08696	0	35
Chr01	492893	G	R	99	G	33	12	16	A	32	8	9	25	0.213432	1.20000	0	36
Chr01	493092	G	R	39	G	32	8	18	A	33	4	8	26	0.702020	1.53846	0	163
Chr01	493351	G	R	28	G	28	21	23	A	26	6	7	30	0.548728	1.10000	0	259
Chr01	494071	T	Y	61	C	33	10	11	T	33	4	6	18	0.269730	1.16667	0	232
Chr01	523112	T	C	55	C	32	22	22	T	0	0	0	22	1.00000	1.00000	0	42
Chr01	523154	G	A	32	A	31	13	13	G	0	0	0	13	1.00000	1.00000	0	42
Chr01	523254	A	G	35	G	30	14	14	A	0	0	0	14	1.00000	1.00000	0	100
Chr01	523388	C	A	62	A	32	29	29	C	0	0	0	29	1.00000	1.00000	0	94
Chr01	523482	T	A	52	A	30	23	23	T	0	0	0	23	1.00000	1.00000	0	71
Chr01	523553	T	C	51	C	33	21	21	T	0	0	0	21	1.00000	1.00000	0	24
Chr01	523577	T	A	52	A	33	23	23	T	0	0	0	23	1.00000	1.00000	0	24
Chr01	523706	T	C	22	C	31	16	16	T	2	1	1	17	1.00000	1.00000	0	73
Chr01	524608	G	C	24	C	33	9	9	G	0	0	0	9	1.00000	1.00000	0	102
Chr01	524710	C	A	40	A	31	16	16	C	0	0	0	16	1.00000	1.00000	0	22
Chr01	524732	T	C	26	C	30	11	11	T	0	0	0	11	1.00000	1.00000	0	22
Chr01	525079	G	A	52	A	29	20	20	C	11	1	1	21	1.00000	1.00000	0	347
Chr01	533209	A	T	26	T	33	10	12	A	0	0	0	12	1.00000	1.16667	0	39
Chr01	533514	A	G	44	G	30	18	18	A	0	0	0	18	1.00000	1.00000	0	31
Chr01	533736	C	A	41	A	33	15	15	C	0	0	0	15	1.00000	1.00000	0	190
Chr01	563438	A	W	99	T	31	17	17	A	31	6	6	23	0.113634	1.00000	0	12
Chr01	563739	C	Y	99	C	25	16	16	T	33	11	12	28	0.548627	1.46429	0	9
Chr01	563783	A	W	23	T	27	3	3	A	34	1	1	4	0.750000	1.00000	0	44
Chr01	565972	C	Y	72	C	32	16	19	T	28	8	8	27	0.175139	1.44444	0	17
Chr01	565989	T	Y	83	T	32	19	20	C	32	7	9	29	0.346250	1.41379	0	11
Chr01	572492	G	R	99	A	23	14	14	G	33	7	8	22	0.0550396	1.63636	0	242
Chr01	576483	A	R	29	G	23	3	3	A	23	3	3	6	0.750000	1.00000	0	36
Chr01	587760	C	Y	24	C	31	13	20	T	33	4	9	29	0.478151	1.68966	0	16
Chr01	587781	A	R	99	A	30	15	15	G	33	7	9	24	0.445328	1.12500	0	15
Chr01	587796	T	W	36	T	29	17	18	A	33	4	4	22	0.643609	1.04545	0	15
Chr01	589850	T	Y	74	T	31	13	14	C	33	6	6	20	0.521856	1.05000	0	29
Chr01	591991	G	R	99	G	27	14	14	A	31	8	8	23	0.642473	1.00000	0	7
Chr01	591998	C	Y	93	C	27	13	13	T	31	8	8	21	0.375050	1.00000	0	7
Chr01	593932	G	R	99	A	31	13	19	G	32	11	11	30	0.151560	1.26667	0	55
Chr01	593987	C	Y	99	T	29	11	15	C	33	9	9	24	0.543853	1.20833	0	20
Chr01	594007	G	R	27	G	34	6	6	A	34	3	5	11	0.547619	1.27273	0	11
Chr01	594018	A	W	41	A	34	4	4	T	33	3	5	9	0.314286	1.33333	0	11
Chr01	594041	G	R	26	A	34	3	5	G	25	4	4	9	0.114286	1.33333	0	23
Chr01	607410	G	K	26	G	30	11	11	T	30	4	4	15	0.285714	1.00000	0	45
Chr01	607455	G	R	21	G	29	11	11	A	22	5	5	16	0.594322	1.00000	0	45
Chr01	621674	C	G	21	G	24	11	11	C	0	0	0	11	1.00000	1.00000	0	877
Chr01	622551	G	A	62	A	33	25	25	G	0	0	0	25	1.00000	1.00000	0	538
Chr01	624323	T	Y	99	T	31	18	18	C	33	10	10	28	0.698909	1.00000	0	41
Chr01	624988	C	M	97	C	31	14	15	A	30	8	8	23	0.620543	1.39130	0	11
Chr01	625001	T	Y	99	T	29	14	15	C	34	8	8	23	0.0826563	1.39130	0	13
Chr01	625822	G	K	79	G	33	15	20	T	34	6	8	28	0.259343	1.57143	0	48
Chr01	625870	T	Y	32	T	30	15	17	C	33	4	7	24	0.298246	1.29167	0	48
Chr01	626214	G	R	99	G	31	18	20	A	33	9	10	30	0.410226	1.13333	0	36
Chr01	626250	C	S	86	C	30	24	24	G	33	6	6	30	0.714937	1.00000	0	36
Chr01	626519	T	W	99	T	33	12	12	A	33	7	7	19	0.620604	1.00000	0	269
Chr01	627114	C	M	34	C	31	18	18	A	33	4	8	26	0.725564	1.69231	0	112
Chr01	635263	A	T	42	T	33	16	16	A	0	0	0	16	1.00000	1.00000	0	79
Chr01	636913	C	Y	46	C	27	5	5	T	33	4	5	10	0.452381	1.10000	0	16
Chr01	637239	G	A	49	A	33	18	18	G	0	0	0	18	1.00000	1.00000	0	89
Chr01	637328	A	G	32	G	33	12	14	A	0	0	0	14	1.00000	1.14286	0	89
Chr01	637523	A	T	38	T	34	14	14	A	0	0	0	14	1.00000	1.00000	0	91
Chr01	647790	C	T	54	T	32	22	22	A	2	1	1	23	1.00000	1.00000	0	4214
Chr01	652004	G	A	36	A	23	17	17	G	0	0	0	17	1.00000	1.00000	0	4214
Chr01	657559	C	G	41	G	31	16	16	C	0	0	0	16	1.00000	1.00000	0	49
Chr01	657705	C	T	26	T	33	10	10	C	0	0	0	10	1.00000	1.00000	0	146
Chr01	680091	T	G	29	G	30	12	12	T	0	0	0	12	1.00000	1.00000	0	62
Chr01	685356	C	T	29	T	33	11	11	C	0	0	0	11	1.00000	1.00000	0	61
Chr01	687746	A	R	56	A	30	11	11	G	33	5	7	18	0.0902015	1.16667	0	2311
Chr01	691830	G	T	32	T	30	13	13	G	0	0	0	13	1.00000	1.00000	0	4084
Chr01	721754	T	A	50	A	31	19	19	T	0	0	0	19	1.00000	1.00000	0	1770
Chr01	726535	G	C	24	C	33	9	9	G	0	0	0	9	1.00000	1.00000	0	144
Chr01	748514	G	T	48	T	33	20	20	G	0	0	0	20	1.00000	1.00000	0	2236
Chr01	755553	G	R	30	G	27	3	3	A	22	3	4	7	0.750000	1.14286	0	8
Chr01	755652	C	Y	26	C	23	3	5	T	12	3	5	10	0.350000	1.50000	0	91
Chr01	829261	T	W	97	T	33	20	21	A	33	7	7	28	0.642405	1.07143	0	43
Chr01	839848	C	Y	55	C	28	11	14	T	32	5	5	19	0.665293	1.15789	0	2879
Chr01	849824	A	R	50	A	28	7	7	G	22	6	11	18	0.266900	1.27778	0	58
Chr01	854630	T	Y	63	T	31	15	15	C	28	7	7	22	0.633728	1.00000	0	23
Chr01	854739	G	R	75	A	33	7	7	G	32	4	4	11	0.324242	1.00000	0	56
Chr01	855160	T	K	55	T	27	8	8	G	33	4	4	12	0.553535	1.00000	0	12
Chr01	855172	T	W	32	T	25	8	8	A	25	4	4	12	0.733333	1.00000	0	12
Chr01	864829	G	A	33	A	31	13	13	G	0	0	0	13	1.00000	1.00000	0	85
Chr01	864914	C	A	21	A	33	12	12	C	2	1	1	13	1.00000	1.00000	0	57
Chr01	864971	G	C	50	C	33	18	18	G	0	0	0	18	1.00000	1.00000	0	20
Chr01	864991	T	C	45	C	33	17	17	T	0	0	0	17	1.00000	1.00000	0	20
Chr01	865016	C	T	49	T	30	21	21	C	0	0	0	21	1.00000	1.00000	0	25
Chr01	865832	C	A	32	A	34	12	17	C	0	0	0	17	1.00000	1.94118	0	15
Chr01	866151	C	M	34	C	33	6	8	A	34	3	3	11	0.726190	1.18182	0	14
Chr01	866183	G	R	39	G	28	8	10	A	34	4	4	14	0.183838	1.14286	0	18
Chr01	866224	G	R	24	G	24	10	12	A	33	4	4	16	0.0379620	1.12500	0	41
Chr01	868008	A	W	99	A	29	9	9	T	32	7	7	16	0.126136	1.00000	0	259
Chr01	868267	C	Y	85	C	29	16	16	T	33	8	8	24	0.416980	1.00000	0	40
Chr01	868314	T	W	27	T	31	22	22	A	34	5	5	27	0.0646228	1.00000	0	7
Chr01	873580	G	T	52	T	33	20	20	G	0	0	0	20	1.00000	1.00000	0	213
Chr01	874386	T	Y	74	T	32	6	7	C	33	5	5	12	0.520563	1.08333	0	352
Chr01	876098	C	Y	99	C	26	15	15	T	26	14	14	29	0.373596	1.00000	0	482
Chr01	876613	C	Y	99	T	33	16	16	C	30	11	11	27	0.688142	1.00000	0	370
Chr01	876983	C	Y	46	C	30	10	10	T	30	5	5	15	0.0646021	1.00000	0	246
Chr01	877289	G	R	99	A	33	15	15	G	34	11	11	26	0.399403	1.00000	0	60
Chr01	877424	A	G	56	G	30	24	24	A	0	0	0	24	1.00000	1.00000	0	46
Chr01	877877	T	G	34	G	25	16	16	T	0	0	0	16	1.00000	1.00000	0	13
Chr01	877918	T	Y	99	T	33	10	10	C	26	11	11	21	0.515250	1.00000	0	26
Chr01	879879	C	A	23	A	33	9	9	C	0	0	0	9	1.00000	1.00000	0	12
Chr01	879953	G	A	32	A	33	12	12	G	0	0	0	12	1.00000	1.00000	0	59
Chr01	880051	T	A	32	A	33	12	12	T	0	0	0	12	1.00000	1.00000	0	15
Chr01	880066	T	C	35	C	33	13	13	T	0	0	0	13	1.00000	1.00000	0	15
Chr01	880567	T	C	34	C	33	13	13	T	0	0	0	13	1.00000	1.00000	0	60
Chr01	880632	T	W	21	A	23	3	3	T	34	1	1	4	0.500000	1.00000	0	31
Chr01	880746	T	C	36	C	33	14	14	T	0	0	0	14	1.00000	1.00000	0	83
Chr01	883482	C	A	46	A	33	17	17	C	0	0	0	17	1.00000	1.00000	0	114
Chr01	884181	C	T	31	T	30	13	13	C	0	0	0	13	1.00000	1.00000	0	429
Chr01	884610	G	A	43	A	32	17	17	G	0	0	0	17	1.00000	1.00000	0	429
Chr01	885216	G	A	32	A	33	12	12	G	0	0	0	12	1.00000	1.00000	0	21
Chr01	885237	A	C	20	C	31	8	8	A	0	0	0	8	1.00000	1.00000	0	21
Chr01	886439	T	Y	37	C	33	5	5	T	30	3	3	8	0.562500	1.00000	0	1202
Chr01	888844	G	A	32	A	25	15	15	G	0	0	0	15	1.00000	1.00000	0	1013
Chr01	890460	T	C	32	C	26	15	15	T	0	0	0	15	1.00000	1.00000	0	349
Chr01	890809	T	C	40	C	31	16	16	T	0	0	0	16	1.00000	1.00000	0	298
Chr01	892257	A	G	58	G	31	24	24	A	0	0	0	24	1.00000	1.00000	0	1150
Chr01	894258	A	R	20	G	34	2	10	A	34	2	7	17	0.666667	1.88235	0	5
Chr01	894789	G	R	56	G	33	8	9	A	28	6	9	18	0.712954	1.38889	0	71
Chr01	895245	G	R	41	G	33	7	23	A	34	4	7	30	0.393939	1.63333	0	18
Chr01	902403	G	T	35	T	31	17	17	G	2	1	1	18	1.00000	1.00000	0	199
Chr01	904791	A	G	20	G	33	8	11	A	0	0	0	11	1.00000	1.27273	0	1359
Chr01	909803	G	C	54	C	33	21	21	G	0	0	0	21	1.00000	1.00000	0	5012
Chr01	918709	T	C	43	C	29	18	18	T	0	0	0	18	1.00000	1.00000	0	8906
Chr01	933529	G	R	60	G	30	12	14	A	27	7	8	22	0.192228	1.22727	0	3124
Chr01	945161	A	M	23	A	24	10	11	C	34	3	3	14	0.0244755	1.14286	0	18
Chr01	945187	A	R	50	A	21	14	15	G	33	4	5	20	0.581863	1.15000	0	8
Chr01	957112	C	A	52	A	33	21	21	C	0	0	0	21	1.00000	1.00000	0	60
Chr01	957172	G	T	35	T	32	13	13	G	0	0	0	13	1.00000	1.00000	0	9
Chr01	957181	C	T	38	T	33	14	14	C	0	0	0	14	1.00000	1.00000	0	9
Chr01	957560	A	R	99	A	31	19	20	G	29	10	10	30	0.419641	1.03333	0	5
Chr01	957833	T	Y	84	T	28	9	10	C	28	7	7	17	0.378846	1.05882	0	134
Chr01	957983	C	Y	64	C	31	20	20	T	33	7	7	27	0.249001	1.00000	0	16
Chr01	960322	A	T	29	T	30	12	12	A	0	0	0	12	1.00000	1.00000	0	2339
Chr01	965539	T	G	45	G	33	18	18	T	0	0	0	18	1.00000	1.00000	0	171
Chr01	965710	G	A	47	A	32	18	18	G	0	0	0	18	1.00000	1.00000	0	171
Chr01	968722	C	Y	99	C	31	10	10	T	33	8	8	18	0.707139	1.00000	0	118
Chr01	985551	G	R	82	G	30	14	14	A	33	7	7	21	0.514491	1.00000	0	75
Chr01	985626	A	M	99	A	33	14	14	C	34	7	7	21	0.563631	1.00000	0	15
Chr01	988907	G	S	99	C	31	8	10	G	25	8	8	18	0.520435	1.77778	0	93
Chr01	989579	G	K	97	G	33	7	7	T	34	6	6	13	0.365385	1.00000	0	23
Chr01	990867	G	R	22	G	33	9	10	A	33	4	4	14	0.706294	1.14286	0	15
Chr01	993273	A	R	46	A	33	6	7	G	23	4	7	14	0.528571	1.42857	0	36
Chr01	993309	G	S	84	G	31	8	10	C	30	5	5	15	0.588578	1.13333	0	32
Chr01	993341	G	R	52	G	27	12	13	A	32	5	5	18	0.221073	1.05556	0	32
Chr01	994390	A	W	99	T	33	12	12	A	33	10	15	27	0.743559	1.55556	0	43
Chr01	995326	T	Y	50	T	32	16	17	C	33	5	5	22	0.757973	1.09091	0	8
Chr01	997065	A	M	99	A	33	14	19	C	33	10	10	29	0.732848	1.72414	0	57
Chr01	997122	G	R	50	G	33	12	13	A	34	5	5	18	0.399483	1.16667	0	24
Chr01	997526	G	S	31	G	32	17	19	C	34	4	4	23	0.158396	1.56522	0	52
Chr01	997925	T	Y	20	T	29	15	15	C	34	4	6	21	0.0242518	1.38095	0	27
Chr01	998079	C	Y	99	C	33	13	14	T	34	10	13	27	0.187910	1.25926	0	124
Chr01	998383	C	Y	27	C	30	12	14	T	34	4	4	18	0.260440	1.77778	0	92
Chr01	998786	G	R	33	G	34	10	10	A	34	4	4	14	0.419580	1.00000	0	15
Chr01	998801	A	R	42	A	33	15	15	G	34	5	5	20	0.0491486	1.00000	0	15
Chr01	998901	A	R	24	A	33	9	10	G	34	3	5	15	0.681818	1.40000	0	72
Chr01	1000114	C	M	99	C	29	20	20	A	33	9	9	29	0.591199	1.00000	0	66
Chr01	1000231	T	K	99	T	31	18	18	G	28	11	11	29	0.609467	1.00000	0	15
Chr01	1000309	T	Y	35	T	28	8	8	C	34	4	4	12	0.107071	1.00000	0	78
Chr01	1000522	A	R	99	G	33	9	9	A	27	10	10	19	0.359848	1.00000	0	45
Chr01	1001388	A	R	41	A	32	10	10	G	33	4	4	14	0.683317	1.00000	0	50
Chr01	1001438	G	K	33	G	31	9	9	T	32	4	4	13	0.165035	1.00000	0	50
Chr01	1002821	T	K	34	T	31	13	13	G	33	4	4	17	0.147899	1.00000	0	25
Chr01	1002946	A	R	48	A	21	7	7	G	34	4	4	11	0.0818182	1.00000	0	6
Chr01	1002952	T	Y	21	T	28	8	8	C	34	3	3	11	0.139394	1.00000	0	6
Chr01	1002997	C	M	20	C	26	9	9	A	32	3	3	12	0.120455	1.00000	0	45
Chr01	1003185	A	R	22	A	32	15	15	G	27	5	5	20	0.367712	1.00000	0	10
Chr01	1003195	T	Y	78	T	33	11	11	C	23	9	9	20	0.637908	1.00000	0	10
Chr01	1003298	G	S	99	G	33	11	11	C	33	9	9	20	0.663908	1.00000	0	103
Chr01	1005537	A	W	99	T	31	18	18	A	33	12	12	30	0.184213	1.00000	0	160
Chr01	1007096	A	R	99	G	32	14	14	A	30	11	11	25	0.467882	1.00000	0	29
Chr01	1008952	A	R	99	A	30	14	14	G	30	12	12	26	0.263355	1.00000	0	306
Chr01	1028869	C	Y	38	C	34	8	10	T	33	4	5	15	0.284848	1.40000	0	8
Chr01	1028877	G	R	28	G	33	11	13	A	32	4	5	18	0.509890	1.33333	0	8
Chr01	1058814	A	R	47	A	28	7	7	G	34	4	5	12	0.157576	1.16667	0	14
Chr01	1058832	G	R	99	G	27	11	11	A	33	8	9	20	0.664351	1.10000	0	18
Chr01	1058864	G	R	99	G	33	10	10	A	32	9	10	20	0.533325	1.10000	0	32
Chr01	1062526	C	M	51	C	32	21	21	A	34	5	8	29	0.642369	1.10345	0	237
Chr01	1062763	G	R	53	G	32	14	14	A	30	6	6	20	0.176522	1.00000	0	18
Chr01	1062781	G	S	99	G	31	18	18	C	32	10	10	28	0.310303	1.00000	0	18
Chr01	1062914	A	R	99	A	31	18	18	G	33	8	8	26	0.265391	1.00000	0	49
Chr01	1062963	C	Y	54	C	31	21	21	T	33	7	7	28	0.0700179	1.00000	0	20
Chr01	1074970	T	G	23	G	33	9	9	T	0	0	0	9	1.00000	1.00000	0	131
Chr01	1075101	G	A	50	A	29	21	21	G	0	0	0	21	1.00000	1.00000	0	131
Chr01	1089287	C	A	45	A	33	17	17	C	0	0	0	17	1.00000	1.00000	0	1355
Chr01	1109458	T	W	99	T	33	9	9	A	34	7	7	16	0.378846	1.00000	0	8
Chr01	1109539	A	W	61	T	34	4	4	A	34	3	3	7	0.571429	1.00000	0	71
Chr01	1111556	A	T	27	T	33	10	10	A	0	0	0	10	1.00000	1.00000	0	2017
Chr01	1115366	G	R	40	G	33	22	22	A	32	6	7	29	0.722902	1.06897	0	20
Chr01	1135759	A	G	53	G	33	20	20	A	0	0	0	20	1.00000	1.00000	0	35
Chr01	1135794	C	A	47	A	32	18	18	C	0	0	0	18	1.00000	1.00000	0	35
Chr01	1135878	T	C	49	C	31	19	19	T	0	0	0	19	1.00000	1.00000	0	58
Chr01	1135936	A	G	40	G	31	16	16	A	0	0	0	16	1.00000	1.00000	0	58
Chr01	1136216	G	T	57	T	33	21	21	C	31	1	1	22	1.00000	1.00000	0	280
Chr01	1140615	G	T	29	T	33	11	11	G	0	0	0	11	1.00000	1.00000	0	434
Chr01	1146969	A	R	65	G	29	9	13	A	32	4	5	18	0.765035	1.27778	0	34
Chr01	1153565	C	Y	27	C	27	5	5	T	29	3	4	9	0.500000	1.66667	0	878
Chr01	1157718	T	K	77	G	32	11	14	T	21	8	9	23	0.00248736	1.47826	0	20
Chr01	1157738	T	Y	99	T	32	10	11	C	33	7	10	21	0.157394	1.47619	0	20
Chr01	1159709	A	M	62	A	33	6	6	C	33	4	4	10	0.619048	1.00000	0	472
Chr01	1161466	A	R	89	A	31	10	11	G	34	6	17	28	0.281094	1.89286	0	51
Chr01	1163615	C	A	26	A	31	11	11	C	0	0	0	11	1.00000	1.00000	0	78
Chr01	1174867	C	Y	99	C	30	14	19	T	34	10	10	29	0.129525	1.17241	0	19
Chr01	1174951	C	M	43	C	30	11	17	A	33	4	4	21	0.285714	1.38095	0	65
Chr01	1177686	G	A	56	A	31	25	25	G	0	0	0	25	1.00000	1.00000	0	2735
Chr01	1184962	G	T	43	T	33	16	16	G	0	0	0	16	1.00000	1.00000	0	3744
Chr01	1193431	T	Y	23	T	31	15	18	C	31	4	4	22	0.684082	1.18182	0	8
Chr01	1193439	A	R	27	A	31	16	19	G	33	4	4	23	0.740867	1.17391	0	8
Chr01	1196222	T	A	41	A	26	17	17	T	0	0	0	17	1.00000	1.00000	0	2641
Chr01	1203048	T	K	27	G	17	5	9	T	13	2	3	12	0.428571	1.58333	0	37
Chr01	1205587	T	A	42	A	31	16	16	T	0	0	0	16	1.00000	1.00000	0	149
Chr01	1205736	G	A	61	A	33	26	26	G	0	0	0	26	1.00000	1.00000	0	149
Chr01	1206085	C	Y	99	T	33	16	17	C	34	7	7	24	0.633647	1.04167	0	94
Chr01	1206179	C	M	80	C	33	7	17	A	33	5	5	22	0.632576	1.59091	0	50
Chr01	1206892	T	C	23	C	33	9	9	T	0	0	0	9	1.00000	1.00000	0	394
Chr01	1207711	A	T	35	T	33	13	13	A	0	0	0	13	1.00000	1.00000	0	420
Chr01	1208558	C	T	29	T	30	11	11	C	0	0	0	11	1.00000	1.00000	0	427
Chr01	1214706	G	A	46	A	34	17	17	G	0	0	0	17	1.00000	1.00000	0	902
Chr01	1216038	G	A	23	A	29	10	10	G	0	0	0	10	1.00000	1.00000	0	45
Chr01	1219785	T	C	20	C	32	8	8	T	0	0	0	8	1.00000	1.00000	0	60
Chr01	1220349	G	A	20	A	32	8	11	G	0	0	0	11	1.00000	1.27273	0	418
Chr01	1223758	A	G	54	G	33	21	21	A	0	0	0	21	1.00000	1.00000	0	53
Chr01	1223811	T	C	32	C	29	13	15	T	0	0	0	15	1.00000	1.13333	0	53
Chr01	1223976	T	A	63	A	31	25	25	T	0	0	0	25	1.00000	1.00000	0	153
Chr01	1224438	T	C	23	C	31	9	9	T	0	0	0	9	1.00000	1.00000	0	8
Chr01	1225038	G	A	35	A	30	14	14	G	0	0	0	14	1.00000	1.00000	0	67
Chr01	1228782	G	T	46	T	28	22	22	G	0	0	0	22	1.00000	1.00000	0	126
Chr01	1229077	C	T	46	T	31	17	17	C	0	0	0	17	1.00000	1.00000	0	149
Chr01	1229469	T	G	53	G	33	20	20	T	0	0	0	20	1.00000	1.00000	0	67
Chr01	1229536	A	T	52	T	32	20	20	A	0	0	0	20	1.00000	1.00000	0	67
Chr01	1229960	T	C	44	C	28	18	18	T	0	0	0	18	1.00000	1.00000	0	424
Chr01	1230956	T	G	34	G	31	13	13	T	0	0	0	13	1.00000	1.00000	0	996
Chr01	1232142	A	T	48	T	33	18	18	A	0	0	0	18	1.00000	1.00000	0	209
Chr01	1232351	A	G	51	G	32	20	20	A	0	0	0	20	1.00000	1.00000	0	209
Chr01	1233062	T	C	38	C	31	15	15	T	0	0	0	15	1.00000	1.00000	0	173
Chr01	1233937	T	C	35	C	33	13	13	T	0	0	0	13	1.00000	1.00000	0	35
Chr01	1233972	G	A	41	A	32	15	15	G	0	0	0	15	1.00000	1.00000	0	35
Chr01	1234131	C	A	39	A	32	15	15	C	0	0	0	15	1.00000	1.00000	0	9
Chr01	1234140	T	C	38	C	33	14	14	T	0	0	0	14	1.00000	1.00000	0	9
Chr01	1234182	T	C	29	C	32	11	11	T	0	0	0	11	1.00000	1.00000	0	42
Chr01	1234501	G	A	20	A	31	8	8	G	0	0	0	8	1.00000	1.00000	0	13
Chr01	1234614	C	T	25	T	30	10	10	C	0	0	0	10	1.00000	1.00000	0	41
Chr01	1238734	C	T	56	T	33	22	22	C	0	0	0	22	1.00000	1.00000	0	268
Chr01	1239017	T	C	29	C	30	12	12	T	0	0	0	12	1.00000	1.00000	0	15
Chr01	1239141	G	A	53	A	34	20	20	G	0	0	0	20	1.00000	1.00000	0	5
Chr01	1239146	C	T	48	T	33	18	18	C	0	0	0	18	1.00000	1.00000	0	5
Chr01	1239286	G	A	47	A	33	17	17	G	0	0	0	17	1.00000	1.00000	0	47
Chr01	1239333	C	T	46	T	29	19	19	C	0	0	0	19	1.00000	1.00000	0	47
Chr01	1239661	A	C	47	C	33	20	20	A	0	0	0	20	1.00000	1.00000	0	13
Chr01	1239674	C	T	53	T	31	22	22	C	0	0	0	22	1.00000	1.00000	0	13
Chr01	1239966	C	T	52	T	30	24	24	C	0	0	0	24	1.00000	1.00000	0	223
Chr01	1240189	C	T	35	T	32	13	13	C	0	0	0	13	1.00000	1.00000	0	14
Chr01	1240203	A	G	20	G	33	8	8	A	0	0	0	8	1.00000	1.00000	0	12
Chr01	1246600	C	A	29	A	33	11	11	C	0	0	0	11	1.00000	1.00000	0	1781
Chr01	1248381	T	W	99	T	33	11	11	A	34	7	8	19	0.395708	1.05263	0	162
Chr01	1248620	T	W	29	T	25	8	8	A	33	3	3	11	0.593939	1.00000	0	77
Chr01	1249548	G	R	57	G	30	10	10	A	31	5	5	15	0.563603	1.00000	0	24
Chr01	1249573	G	S	99	C	32	6	6	G	34	5	5	11	0.0627706	1.00000	0	25
Chr01	1251981	G	R	99	A	33	9	10	G	29	9	11	21	0.333237	1.90476	0	7
Chr01	1251988	G	R	99	G	30	11	14	A	32	9	9	23	0.500000	1.82609	0	7
Chr01	1253312	C	S	20	C	32	13	14	G	34	3	5	19	0.700000	1.26316	0	71
Chr01	1253460	T	W	28	T	23	13	13	A	33	3	3	16	0.750000	1.00000	0	77
Chr01	1255855	A	R	41	A	31	19	19	G	31	5	5	24	0.709121	1.00000	0	14
Chr01	1256079	G	K	85	G	27	11	13	T	29	9	9	23	0.582791	1.21739	0	5
Chr01	1258935	G	R	72	G	30	11	13	A	28	6	8	21	0.480608	1.19048	0	55
Chr01	1258990	T	Y	20	T	32	8	10	C	27	3	3	13	0.548485	1.15385	0	5
Chr01	1258995	A	R	24	A	34	8	9	G	32	3	3	12	0.460606	1.08333	0	5
Chr01	1259992	G	A	37	A	33	19	19	G	2	1	1	20	1.00000	1.00000	0	382
Chr01	1260487	G	A	28	A	31	11	11	G	0	0	0	11	1.00000	1.00000	0	113
Chr01	1276373	A	W	30	A	26	6	6	T	34	3	3	9	0.273810	1.00000	0	38
Chr01	1276771	A	G	23	G	30	10	10	A	0	0	0	10	1.00000	1.00000	0	183
Chr01	1276954	A	G	26	G	30	10	12	A	0	0	0	12	1.00000	1.16667	0	72
Chr01	1277768	A	M	99	A	33	12	12	C	33	8	8	20	0.152695	1.00000	0	5
Chr01	1277773	A	W	56	A	32	13	13	T	28	6	6	19	0.183805	1.00000	0	5
Chr01	1277780	A	R	50	A	33	13	13	G	33	5	5	18	0.316527	1.00000	0	7
Chr01	1281277	C	T	23	T	28	10	10	C	0	0	0	10	1.00000	1.00000	0	113
Chr01	1281390	C	A	41	A	33	15	15	C	0	0	1	16	1.00000	1.06250	0	113
Chr01	1293459	G	T	21	T	27	14	14	A	7	2	2	16	1.00000	1.00000	0	5175
Chr01	1300375	C	A	29	A	34	11	11	C	0	0	0	11	1.00000	1.00000	0	31
Chr01	1300406	C	T	29	T	31	11	11	C	0	0	0	11	1.00000	1.00000	0	15
Chr01	1300734	A	T	67	T	33	26	26	A	0	0	0	26	1.00000	1.00000	0	252
Chr01	1311997	C	T	51	T	32	19	19	C	0	0	0	19	1.00000	1.00000	0	79
Chr01	1312076	T	C	35	C	30	14	14	T	0	0	0	14	1.00000	1.00000	0	53
Chr01	1320787	A	T	21	T	29	9	9	A	0	0	0	9	1.00000	1.00000	0	11
Chr01	1320798	C	T	26	T	28	12	12	C	0	0	0	12	1.00000	1.00000	0	6
Chr01	1320824	C	Y	41	T	29	15	15	C	31	4	5	20	0.442724	1.05000	0	20
Chr01	1320855	A	R	22	A	26	16	16	G	29	4	5	21	0.518266	1.04762	0	5
Chr01	1321535	G	K	23	T	34	3	3	G	34	1	1	4	0.750000	1.00000	0	274
Chr01	1324144	G	T	38	T	33	14	14	G	0	0	1	15	1.00000	1.13333	0	608
Chr01	1335932	C	Y	72	C	33	11	11	T	32	6	6	17	0.564035	1.00000	0	67
Chr01	1335999	G	K	26	G	20	12	13	T	19	5	5	18	0.323045	1.05556	0	67
Chr01	1344026	G	A	28	A	31	11	11	G	0	0	0	11	1.00000	1.00000	0	45
Chr01	1354086	A	G	26	G	31	11	11	A	0	0	0	11	1.00000	1.00000	0	17
Chr01	1359763	A	W	25	A	33	9	10	T	33	3	3	13	0.715909	1.07692	0	6
Chr01	1359810	T	K	48	T	28	10	12	G	34	4	4	16	0.0529471	1.31250	0	30
Chr01	1359840	G	R	23	G	31	6	9	A	18	4	4	15	0.457143	1.80000	0	6
Chr01	1363533	T	C	32	C	33	12	12	T	0	0	0	12	1.00000	1.00000	0	92
Chr01	1363797	C	T	26	T	29	11	11	C	0	0	0	11	1.00000	1.00000	0	39
Chr01	1363836	A	G	35	G	33	13	13	A	0	0	0	13	1.00000	1.00000	0	39
Chr01	1363879	C	T	35	T	32	13	13	C	0	0	0	13	1.00000	1.00000	0	39
Chr01	1363918	T	C	38	C	31	15	15	T	0	0	0	15	1.00000	1.00000	0	39
Chr01	1364675	G	T	51	T	33	19	19	G	0	0	0	19	1.00000	1.00000	0	40
Chr01	1364770	T	A	47	A	30	19	19	T	0	0	0	19	1.00000	1.00000	0	31
Chr01	1364801	C	G	55	G	33	20	20	C	0	0	0	20	1.00000	1.00000	0	18
Chr01	1364819	C	A	54	A	32	22	22	C	0	0	0	22	1.00000	1.00000	0	18
Chr01	1364939	C	T	34	T	26	14	14	C	0	0	0	14	1.00000	1.00000	0	26
Chr01	1365122	C	T	23	T	31	9	9	C	0	0	0	9	1.00000	1.00000	0	69
Chr01	1370388	C	T	20	T	33	8	8	C	0	0	1	9	1.00000	1.11111	0	48
Chr01	1370436	A	G	20	G	33	8	8	A	0	0	2	10	1.00000	1.20000	0	48
Chr01	1372373	T	Y	35	C	33	3	3	T	18	4	4	7	0.428571	1.00000	0	22
Chr01	1389272	G	R	35	G	30	9	9	A	34	4	4	13	0.206993	1.00000	0	39
Chr01	1389595	A	W	58	A	33	10	11	T	33	4	4	15	0.658841	1.06667	0	5
Chr01	1389600	T	Y	42	T	33	10	11	C	33	4	4	15	0.366633	1.06667	0	5
Chr01	1389654	A	R	38	A	31	9	10	G	34	4	4	14	0.302098	1.07143	0	54
Chr01	1390140	G	R	22	G	32	6	6	A	33	3	3	9	0.273810	1.00000	0	48
Chr01	1390420	C	S	23	C	31	12	12	G	34	3	4	16	0.736264	1.87500	0	20
Chr01	1390440	C	Y	20	C	31	15	17	T	33	4	4	21	0.332301	1.76190	0	20
Chr01	1392636	A	G	26	G	27	12	12	A	0	0	0	12	1.00000	1.00000	0	41
Chr01	1392677	G	A	29	A	28	12	12	G	0	0	0	12	1.00000	1.00000	0	32
Chr01	1392709	T	A	21	A	29	9	9	T	0	0	0	9	1.00000	1.00000	0	32
Chr01	1407872	G	T	23	T	33	9	9	G	0	0	0	9	1.00000	1.00000	0	256
Chr01	1415685	T	W	25	T	33	14	16	A	34	4	4	20	0.163725	1.10000	0	35
Chr01	1415720	G	R	86	G	33	10	12	A	33	7	7	19	0.721694	1.10526	0	20
Chr01	1415740	A	M	88	A	31	8	10	C	34	7	7	17	0.000621601	1.11765	0	20
Chr01	1415783	C	M	22	C	34	8	9	A	29	3	3	12	0.248485	1.08333	0	43
Chr01	1477184	T	C	53	C	33	20	20	T	0	0	0	20	1.00000	1.00000	0	9512
Chr01	1492349	C	T	59	T	32	24	24	C	0	0	0	24	1.00000	1.00000	0	2552
Chr01	1516683	C	M	78	C	34	10	11	A	33	5	5	16	0.648518	1.06250	0	10
Chr01	1516747	T	Y	36	T	33	7	7	C	34	4	4	11	0.263636	1.00000	0	64
Chr01	1535000	G	T	50	T	33	20	23	G	0	0	0	23	1.00000	1.82609	0	59
Chr01	1535273	T	W	99	T	33	16	16	A	33	9	9	25	0.621679	1.00000	0	155
Chr01	1549738	G	T	38	T	34	14	14	G	0	0	0	14	1.00000	1.00000	0	2413
Chr01	1570762	G	A	26	A	32	10	13	G	0	0	0	13	1.00000	1.23077	0	19
Chr01	1606435	C	M	37	C	31	17	17	A	33	5	12	29	0.246449	1.48276	0	113
Chr01	1620085	T	K	39	T	33	3	3	G	29	3	3	6	0.500000	1.00000	0	32
Chr01	1672250	T	Y	99	T	32	11	11	C	33	7	8	19	0.362117	1.05263	0	18
Chr01	1672268	T	Y	94	T	33	12	12	C	33	7	8	20	0.418473	1.05000	0	18
Chr01	1700627	A	R	42	A	33	18	24	G	34	6	6	30	0.0596229	1.36667	0	14
Chr01	1700992	T	Y	26	T	30	17	18	C	26	5	8	26	0.635661	1.23077	0	10
Chr01	1701091	A	R	69	A	30	13	13	G	34	6	6	19	0.105005	1.00000	0	28
Chr01	1701119	A	R	62	A	32	8	12	G	33	5	6	18	0.177156	1.27778	0	28
Chr01	1701262	T	Y	31	T	34	4	5	C	33	3	9	14	0.314286	1.64286	0	34
Chr01	1701301	A	R	55	A	32	5	7	G	26	5	11	18	0.500000	1.61111	0	39
Chr01	1701946	G	R	24	G	33	12	12	A	32	4	4	16	0.630220	1.00000	0	19
Chr01	1701965	C	Y	38	C	24	11	11	T	26	5	5	16	0.685668	1.00000	0	17
Chr01	1701982	T	Y	33	T	31	12	12	C	27	5	5	17	0.323045	1.00000	0	17
Chr01	1702068	G	R	59	G	31	13	13	A	33	6	6	19	0.691342	1.00000	0	75
Chr01	1702143	G	R	42	G	30	12	19	A	28	5	6	25	0.360698	1.32000	0	71
Chr01	1702522	A	W	99	A	31	13	13	T	31	7	8	21	0.719324	1.04762	0	33
Chr01	1702555	C	Y	45	C	30	12	12	T	34	5	6	18	0.164189	1.05556	0	5
Chr01	1702560	G	S	77	G	29	13	13	C	34	5	6	19	0.596814	1.05263	0	5
Chr01	1708207	A	R	31	A	28	6	7	G	34	3	5	12	0.273810	1.66667	0	21
Chr01	1708228	A	W	28	A	31	8	9	T	32	3	5	14	0.730303	1.64286	0	21
Chr01	1708656	C	S	33	C	33	7	21	G	34	3	3	24	0.191667	1.58333	0	12
Chr01	1708807	T	Y	26	T	27	10	13	C	34	3	3	16	0.643357	1.18750	0	45
Chr01	1709131	A	M	99	A	32	16	17	C	33	9	9	26	0.318414	1.03846	0	22
Chr01	1709153	T	K	99	T	33	14	15	G	33	9	9	24	0.719370	1.04167	0	22
Chr01	1709356	T	Y	65	T	31	7	7	C	34	5	5	12	0.133838	1.00000	0	38
Chr01	1709394	G	R	50	A	30	5	5	G	23	3	3	8	0.500000	1.00000	0	36
Chr01	1710378	T	K	99	T	33	15	15	G	34	7	9	24	0.592102	1.12500	0	48
Chr01	1710426	C	Y	81	C	33	14	15	T	33	7	8	23	0.600064	1.17391	0	48
Chr01	1710649	T	Y	99	T	30	16	17	C	33	9	10	27	0.568903	1.25926	0	206
Chr01	1710868	A	R	35	A	33	5	10	G	33	3	4	14	0.562500	1.64286	0	9
Chr01	1727509	T	G	23	G	29	10	10	T	0	0	0	10	1.00000	1.00000	0	43
Chr01	1727588	G	C	41	C	30	17	17	G	0	0	0	17	1.00000	1.00000	0	79
Chr01	1733752	C	T	58	T	33	21	21	C	0	0	0	21	1.00000	1.00000	0	1434
Chr01	1735571	G	A	20	A	33	8	8	G	0	0	0	8	1.00000	1.00000	0	56
Chr01	1735770	A	G	41	G	31	16	16	A	0	0	0	16	1.00000	1.00000	0	47
Chr01	1735817	G	A	23	A	28	11	11	G	0	0	0	11	1.00000	1.00000	0	47
Chr01	1737306	A	G	58	G	33	23	23	A	0	0	0	23	1.00000	1.00000	0	267
Chr01	1737573	G	C	57	C	32	24	24	G	0	0	0	24	1.00000	1.00000	0	43
Chr01	1737616	T	A	44	A	33	16	16	T	0	0	0	16	1.00000	1.00000	0	43
Chr01	1793974	G	A	61	A	32	26	26	G	0	0	0	26	1.00000	1.00000	0	121
Chr01	1798323	T	C	20	C	33	8	8	T	0	0	0	8	1.00000	1.00000	0	12
Chr01	1798335	C	T	20	T	33	8	8	C	0	0	0	8	1.00000	1.00000	0	12
Chr01	1798382	C	T	38	T	33	14	14	C	0	0	0	14	1.00000	1.00000	0	47
Chr01	1838092	G	T	47	T	33	18	18	G	0	0	0	18	1.00000	1.00000	0	242
Chr01	1838361	G	A	38	A	33	14	14	G	0	0	0	14	1.00000	1.00000	0	18
Chr01	1839399	T	C	20	C	32	8	9	T	0	0	1	10	1.00000	1.50000	0	17
Chr01	1839708	A	G	52	G	33	21	21	A	0	0	0	21	1.00000	1.00000	0	264
Chr01	1840477	G	A	29	A	28	12	12	G	0	0	0	12	1.00000	1.00000	0	86
Chr01	1841151	T	C	41	C	33	15	15	T	0	0	0	15	1.00000	1.00000	0	46
Chr01	1842469	G	R	99	G	33	16	16	A	33	10	10	26	0.629235	1.00000	0	8
Chr01	1842477	C	Y	99	C	31	20	20	T	31	10	10	30	0.491380	1.00000	0	8
Chr01	1842862	T	C	29	C	31	11	13	T	0	0	0	13	1.00000	1.15385	0	62
Chr01	1843261	T	C	20	C	32	8	10	T	0	0	0	10	1.00000	1.20000	0	38
Chr01	1843876	T	G	30	G	33	12	13	A	11	1	1	14	1.00000	1.07143	0	67
Chr01	1843943	C	Y	29	T	30	3	3	C	34	2	7	10	0.200000	1.50000	0	67
Chr01	1845612	G	A	27	A	31	12	12	G	0	0	0	12	1.00000	1.00000	0	116
Chr01	1845728	T	A	44	A	33	16	16	T	0	0	0	16	1.00000	1.00000	0	116
Chr01	1849148	T	A	29	A	31	11	13	T	0	0	0	13	1.00000	1.15385	0	1843
Chr01	1850991	T	A	29	A	28	12	12	T	0	0	0	12	1.00000	1.00000	0	1843
Chr01	1853093	C	A	23	A	31	9	9	C	0	0	0	9	1.00000	1.00000	0	585
Chr01	1853678	G	A	32	A	33	12	12	G	0	0	0	12	1.00000	1.00000	0	585
Chr01	1856829	G	C	35	C	30	14	14	G	0	0	0	14	1.00000	1.00000	0	3151
Chr01	1863918	G	A	60	A	33	25	25	G	0	0	0	25	1.00000	1.00000	0	15
Chr01	1863933	G	T	57	T	32	24	24	G	0	0	0	24	1.00000	1.00000	0	15
Chr01	1864342	T	C	54	C	30	22	22	T	0	0	0	22	1.00000	1.00000	0	81
Chr01	1864423	C	T	20	T	31	8	8	C	0	0	0	8	1.00000	1.00000	0	81
Chr01	1883427	C	A	38	A	33	14	14	C	0	0	0	14	1.00000	1.00000	0	207
Chr01	1898757	C	Y	21	C	32	23	23	T	33	5	7	30	0.107601	1.06667	0	67
Chr01	1899058	T	Y	66	T	33	10	11	C	34	5	10	21	0.339327	1.28571	0	122
Chr01	1899180	C	Y	73	C	29	11	11	T	32	6	7	18	0.740304	1.05556	0	36
Chr01	1899216	G	K	99	T	28	14	14	G	33	9	9	23	0.0896805	1.00000	0	36
Chr01	1899379	C	Y	83	C	33	8	9	T	29	7	7	16	0.167832	1.06250	0	163
Chr01	1921843	C	A	38	A	33	14	14	C	0	0	0	14	1.00000	1.00000	0	397
Chr01	1922240	A	R	29	A	30	15	15	G	33	4	4	19	0.110423	1.00000	0	36
Chr01	1922276	C	Y	39	C	31	12	12	T	31	5	6	18	0.582094	1.05556	0	21
Chr01	1922297	T	K	99	T	31	8	8	G	28	7	8	16	0.633955	1.06250	0	21
Chr01	1928141	T	A	20	A	32	8	8	T	0	0	0	8	1.00000	1.00000	0	564
Chr01	1928705	C	T	36	T	30	15	15	C	0	0	0	15	1.00000	1.00000	0	101
Chr01	1928806	T	Y	20	C	34	2	2	T	34	1	1	3	0.666667	1.00000	0	101
Chr01	1929577	G	R	25	G	28	6	6	A	33	3	3	9	0.773810	1.00000	0	14
Chr01	1929591	A	R	24	A	26	9	9	G	31	3	3	12	0.750000	1.00000	0	14
Chr01	1929667	C	S	99	C	27	11	11	G	32	7	7	18	0.634003	1.00000	0	32
Chr01	1929924	A	R	27	A	33	8	8	G	33	3	3	11	0.769697	1.00000	0	51
Chr01	1929975	C	M	88	C	33	10	10	A	33	6	6	16	0.131743	1.00000	0	8
Chr01	1929983	A	R	81	A	32	10	10	G	34	6	6	16	0.109890	1.00000	0	8
Chr01	1930006	G	K	74	G	30	13	13	T	31	6	6	19	0.161433	1.00000	0	23
Chr01	1931148	C	Y	99	T	33	9	9	C	33	9	9	18	0.170053	1.00000	0	40
Chr01	1931188	T	Y	67	T	28	7	7	C	26	6	6	13	0.558566	1.00000	0	40
Chr01	1931360	A	W	99	A	33	8	8	T	34	6	8	16	0.141192	1.12500	0	33
Chr01	1931393	T	Y	95	T	31	10	10	C	34	7	9	19	0.268100	1.10526	0	33
Chr01	1931781	G	R	99	G	32	16	16	A	33	12	12	28	0.454569	1.00000	0	61
Chr01	1931894	A	R	99	A	29	20	20	G	32	10	10	30	0.745690	1.00000	0	12
Chr01	1933350	C	Y	31	C	32	13	13	T	25	6	6	19	0.183805	1.00000	0	23
Chr01	1933373	T	K	80	T	29	17	17	G	28	7	7	24	0.450682	1.00000	0	23
Chr01	1935037	C	S	41	C	30	13	14	G	34	4	4	18	0.0651261	1.05556	0	21
Chr01	1937226	T	Y	25	T	31	13	13	C	34	4	4	17	0.147899	1.00000	0	18
Chr01	1937244	A	M	44	A	31	12	12	C	33	4	4	16	0.189560	1.00000	0	18
Chr01	1937270	T	Y	75	T	33	7	7	C	34	5	5	12	0.537247	1.00000	0	21
Chr01	1937291	T	C	44	C	33	16	16	T	0	0	0	16	1.00000	1.00000	0	21
Chr01	1937313	C	G	38	G	30	15	15	C	0	0	0	15	1.00000	1.00000	0	22
Chr01	1937345	G	R	79	G	33	10	10	A	33	6	6	16	0.718719	1.00000	0	32
Chr01	1937416	T	G	20	G	33	8	12	T	0	0	0	12	1.00000	1.41667	0	71
Chr01	1941435	G	T	30	T	29	12	12	G	0	0	0	12	1.00000	1.00000	0	97
Chr01	1941532	C	T	53	T	32	20	20	C	0	0	0	20	1.00000	1.00000	0	97
Chr01	1944812	G	A	45	A	32	17	17	G	0	0	0	17	1.00000	1.00000	0	80
Chr01	1944994	A	C	23	C	30	10	10	A	0	0	0	10	1.00000	1.00000	0	11
Chr01	1945105	A	G	26	G	33	10	10	A	0	0	0	10	1.00000	1.00000	0	49
Chr01	1945154	T	A	37	A	32	14	14	G	2	1	1	15	1.00000	1.00000	0	49
Chr01	1945395	T	G	48	G	31	20	20	T	0	0	0	20	1.00000	1.00000	0	108
Chr01	1948814	C	Y	99	T	31	12	14	C	29	12	13	27	0.204755	1.18519	0	94
Chr01	1948908	C	Y	99	T	31	16	16	C	27	14	14	30	0.745917	1.00000	0	94
Chr01	1974649	A	R	22	A	31	20	20	G	33	4	9	29	0.727743	1.27586	0	8
Chr01	1989683	G	R	97	G	29	10	12	A	33	7	7	19	0.406263	1.15789	0	1076
Chr01	1990759	C	Y	99	T	32	11	11	C	31	11	15	26	0.280944	1.46154	0	415
Chr01	1991174	G	R	30	G	27	5	5	A	34	3	3	8	0.392857	1.00000	0	9
Chr01	1991183	G	S	46	G	31	4	4	C	34	3	3	7	0.714286	1.00000	0	9
Chr01	1993111	T	Y	34	C	26	4	4	T	33	2	2	6	0.266667	1.00000	0	19
Chr01	1993130	G	R	25	G	33	4	4	A	28	3	3	7	0.514286	1.00000	0	19
Chr01	2009967	G	A	23	A	32	9	9	G	0	0	0	9	1.00000	1.00000	0	57
Chr01	2055700	T	Y	57	T	31	16	20	C	33	5	5	25	0.726178	1.68000	0	7
Chr01	2069230	A	R	36	G	32	3	3	A	33	2	2	5	0.800000	1.00000	0	63
Chr01	2120603	G	S	59	G	30	18	19	C	34	5	7	26	0.144967	1.26923	0	26
Chr01	2120629	G	R	31	G	33	21	21	A	33	5	8	29	0.449894	1.10345	0	26
Chr01	2120655	T	K	49	T	32	18	18	G	33	5	8	26	0.245475	1.11538	0	17
Chr01	2180069	T	K	21	T	33	4	4	G	34	2	5	11	0.400000	1.36364	0	45
Chr01	2180386	T	Y	36	C	26	4	4	T	18	4	4	8	0.242857	1.00000	0	45
Chr01	2180916	A	R	50	A	31	15	16	G	28	6	6	22	0.338420	1.04545	0	43
Chr01	2180959	C	Y	63	C	33	12	12	T	33	6	11	23	0.481793	1.82609	0	40
Chr01	2202520	C	A	60	A	32	28	28	C	0	0	0	28	1.00000	1.00000	0	974
Chr01	2232064	A	R	99	A	32	13	14	G	33	7	7	21	0.660662	1.42857	0	151
Chr01	2272013	G	K	22	T	32	3	3	G	34	1	1	4	0.500000	1.00000	0	19
Chr01	2290478	T	K	42	T	32	14	14	G	34	4	4	18	0.286928	1.00000	0	12
Chr01	2290490	A	M	38	A	33	14	14	C	34	4	4	18	0.439216	1.00000	0	12
Chr01	2290530	T	W	41	T	33	16	16	A	34	4	4	20	0.596182	1.00000	0	13
Chr01	2290543	A	R	30	A	33	16	16	G	34	4	4	20	0.518266	1.00000	0	13
Chr01	2303314	C	G	32	G	33	12	13	C	0	0	0	13	1.00000	1.07692	0	35
Chr01	2364922	A	W	99	A	30	15	15	T	31	8	8	23	0.317762	1.00000	0	42
Chr01	2365339	C	Y	99	T	33	16	16	C	32	11	12	28	0.255903	1.03571	0	31
Chr01	2365370	A	R	93	A	30	18	20	G	33	8	10	30	0.712272	1.13333	0	31
Chr01	2376117	T	W	23	T	34	8	10	A	26	4	4	14	0.284848	1.78571	0	6
Chr01	2376123	T	Y	22	T	30	8	8	C	34	3	4	13	0.730303	1.84615	0	6
Chr01	2376153	A	R	29	A	23	9	10	G	34	3	3	13	0.240909	1.15385	0	13
Chr01	2391746	C	M	99	C	32	15	16	A	33	9	14	30	0.681463	1.20000	0	1570
Chr01	2393841	T	Y	29	T	33	3	3	C	23	3	3	6	0.500000	1.00000	0	525
Chr01	2407135	T	K	22	T	33	12	12	G	32	3	3	15	0.709890	1.00000	0	55
Chr01	2407796	A	G	32	G	29	13	13	A	0	0	0	13	1.00000	1.00000	0	49
Chr01	2408338	C	A	53	A	33	23	23	C	0	0	0	23	1.00000	1.00000	0	542
Chr01	2412511	G	T	29	T	30	12	13	G	0	0	0	13	1.00000	1.07692	0	101
Chr01	2412637	G	A	41	A	31	16	16	G	0	0	0	16	1.00000	1.00000	0	22
Chr01	2412659	C	A	26	A	30	11	11	C	0	0	0	11	1.00000	1.00000	0	22
Chr01	2490075	G	R	33	A	33	3	4	G	23	3	5	9	0.500000	1.66667	0	21
Chr01	2490096	T	K	43	G	31	3	4	T	17	4	6	10	0.200000	1.60000	0	7
Chr01	2490103	G	R	25	G	25	4	6	A	29	3	4	10	0.428571	1.60000	0	7
Chr01	2490115	A	R	20	A	21	4	5	G	25	3	3	8	0.714286	1.25000	0	12
Chr01	2493479	A	R	69	G	32	6	6	A	32	4	4	10	0.619048	1.00000	0	18
Chr01	2493717	C	Y	22	C	32	4	4	T	27	3	3	7	0.200000	1.00000	0	9
Chr01	2494198	A	W	55	A	33	8	10	T	34	4	4	14	0.404040	1.71429	0	79
Chr01	2544324	G	T	52	T	30	22	22	G	0	0	0	22	1.00000	1.00000	0	1199
Chr01	2571457	A	G	42	G	31	17	17	A	0	0	0	17	1.00000	1.00000	0	92
Chr01	2571549	A	G	34	G	30	14	14	A	0	0	0	14	1.00000	1.00000	0	92
Chr01	2572988	T	A	27	A	33	10	10	T	0	0	0	10	1.00000	1.00000	0	1267
Chr01	2590565	G	T	29	T	34	11	11	G	0	0	0	11	1.00000	1.00000	0	55
Chr01	2591935	T	G	26	G	32	10	10	T	0	0	0	10	1.00000	1.00000	0	136
Chr01	2592071	C	T	23	T	29	10	10	C	0	0	0	10	1.00000	1.00000	0	59
Chr01	2592374	C	A	29	A	32	11	11	C	0	0	0	11	1.00000	1.00000	0	69
Chr01	2592808	T	A	46	A	33	17	17	T	0	0	0	17	1.00000	1.00000	0	164
Chr01	2601027	T	K	45	T	33	18	20	G	34	5	5	25	0.372671	1.32000	0	21
Chr01	2601048	T	K	59	T	33	14	16	G	34	5	5	21	0.639835	1.38095	0	8
Chr01	2601657	G	A	63	A	31	27	27	G	0	0	0	27	1.00000	1.00000	0	597
Chr01	2613693	A	C	40	C	33	15	16	A	0	0	0	16	1.00000	1.06250	0	2721
Chr01	2616414	T	C	37	C	28	16	16	T	0	0	0	16	1.00000	1.00000	0	2721
Chr01	2626610	C	G	20	G	29	9	9	C	0	0	0	9	1.00000	1.00000	0	121
Chr01	2626731	T	A	50	A	33	18	18	T	0	0	0	18	1.00000	1.00000	0	121
Chr01	2659043	A	W	98	A	32	15	15	T	34	7	7	22	0.245104	1.00000	0	19
Chr01	2659077	C	Y	89	C	30	13	13	T	32	8	8	21	0.273316	1.00000	0	32
Chr01	2659109	C	M	99	C	33	10	10	A	33	8	8	18	0.517300	1.00000	0	26
Chr01	2659135	T	Y	44	T	32	9	9	C	34	4	4	13	0.625874	1.00000	0	26
Chr01	2719889	C	A	38	A	27	17	17	C	0	0	0	17	1.00000	1.00000	0	768
Chr01	2724911	G	T	24	T	31	12	12	G	8	1	1	13	1.00000	1.00000	0	857
Chr01	2729228	G	R	21	A	27	10	12	G	33	2	2	14	0.727273	1.14286	0	80
Chr01	2731554	T	Y	90	C	32	6	10	T	29	6	6	16	0.533009	1.43750	0	32
Chr01	2734990	A	R	99	G	32	16	17	A	32	11	11	30	0.211037	1.03333	0	5
Chr01	2735006	G	R	58	G	31	16	17	A	26	8	9	26	0.0122158	1.07692	0	6
Chr01	2735845	G	R	63	G	29	9	9	A	33	5	12	26	0.303197	2.00000	0	85
Chr01	2736608	T	K	20	G	32	3	3	T	32	1	1	4	0.500000	1.00000	0	12
Chr01	2737873	C	Y	31	C	25	8	9	T	25	4	4	13	0.670707	1.07692	0	82
Chr01	2748332	G	R	22	G	32	6	11	A	33	3	6	17	0.452381	1.64706	0	23
Chr01	2752244	C	A	46	A	30	19	19	C	0	0	0	19	1.00000	1.00000	0	102
Chr01	2752436	A	T	32	T	29	13	13	A	0	0	0	13	1.00000	1.00000	0	90
Chr01	2765075	G	A	23	A	29	10	10	G	0	0	0	10	1.00000	1.00000	0	8
Chr01	2765323	G	A	41	A	33	15	15	G	0	0	0	15	1.00000	1.00000	0	240
Chr01	2774647	A	G	51	G	30	21	21	A	0	0	0	21	1.00000	1.00000	0	4134
Chr01	2779268	C	T	69	T	33	29	29	C	0	0	0	29	1.00000	1.00000	0	487
Chr01	2782518	C	T	54	T	32	22	22	C	0	0	0	22	1.00000	1.00000	0	1465
Chr01	2788798	C	Y	99	C	27	17	17	T	32	10	10	27	0.319612	1.00000	0	29
Chr01	2788827	C	Y	99	T	33	12	12	C	29	13	13	25	0.551272	1.00000	0	29
Chr01	2789845	T	Y	40	T	29	9	11	C	34	5	6	17	0.0299700	1.17647	0	92
Chr01	2789937	A	R	99	A	32	12	14	G	34	9	12	26	0.701951	1.19231	0	92
Chr01	2790349	G	T	29	T	28	13	16	G	0	0	0	16	1.00000	1.18750	0	60
Chr01	2790891	G	A	34	A	31	13	14	G	0	0	0	14	1.00000	1.07143	0	271
Chr01	2819631	C	A	47	A	33	18	18	C	0	0	0	18	1.00000	1.00000	0	159
Chr01	2819790	G	A	42	A	33	16	16	G	0	0	0	16	1.00000	1.00000	0	159
Chr01	2824180	G	A	29	A	30	12	12	G	0	0	0	12	1.00000	1.00000	0	4390
Chr01	2844664	T	A	57	A	32	25	25	T	0	0	0	25	1.00000	1.00000	0	91
Chr01	2844755	C	A	26	A	32	10	10	C	0	0	0	10	1.00000	1.00000	0	49
Chr01	2846262	A	G	34	G	24	17	17	A	0	0	0	17	1.00000	1.00000	0	1429
Chr01	2847691	G	T	40	T	32	15	15	G	0	0	0	15	1.00000	1.00000	0	97
Chr01	2847788	G	T	54	T	33	22	22	G	0	0	0	22	1.00000	1.00000	0	40
Chr01	2848241	G	T	38	T	33	14	14	G	0	0	0	14	1.00000	1.00000	0	140
Chr01	2848381	C	T	35	T	33	13	13	C	0	0	0	13	1.00000	1.00000	0	46
Chr01	2848427	C	T	52	T	32	19	19	C	0	0	0	19	1.00000	1.00000	0	46
Chr01	2848478	C	T	52	T	33	21	21	C	0	0	0	21	1.00000	1.00000	0	51
Chr01	2848543	G	A	56	A	31	23	23	G	0	0	0	23	1.00000	1.00000	0	65
Chr01	2848753	A	G	35	G	29	14	14	A	0	0	0	14	1.00000	1.00000	0	25
Chr01	2854307	C	T	32	T	33	12	12	C	0	0	0	12	1.00000	1.00000	0	46
Chr01	2854353	C	T	57	T	30	25	25	C	0	0	0	25	1.00000	1.00000	0	46
Chr01	2854556	T	C	20	C	31	8	8	T	0	0	0	8	1.00000	1.00000	0	203
Chr01	2856952	C	A	47	A	33	18	18	C	0	0	0	18	1.00000	1.00000	0	69
Chr01	2868133	G	T	35	T	33	14	14	G	0	0	0	14	1.00000	1.00000	0	11062
Chr01	2882631	A	G	20	G	33	8	8	A	0	0	0	8	1.00000	1.00000	0	30
Chr01	2883363	A	G	23	G	33	9	9	A	0	0	0	9	1.00000	1.00000	0	18
Chr01	2883626	C	T	40	T	31	15	15	C	0	0	0	15	1.00000	1.00000	0	32
Chr01	2883658	T	G	54	G	32	22	22	T	0	0	0	22	1.00000	1.00000	0	32
Chr01	2885719	G	A	20	A	31	8	8	G	0	0	0	8	1.00000	1.00000	0	23
Chr01	2885784	T	A	20	A	32	8	8	T	0	0	0	8	1.00000	1.00000	0	42
Chr01	2885840	T	A	38	A	28	15	15	T	0	0	0	15	1.00000	1.00000	0	56
Chr01	2887995	G	T	23	T	33	9	9	G	0	0	0	9	1.00000	1.00000	0	368
Chr01	2889719	C	M	25	C	33	19	19	A	34	4	4	23	0.333710	1.00000	0	5
Chr01	2913387	G	A	35	A	31	13	13	G	0	0	0	13	1.00000	1.00000	0	98
Chr01	2913485	A	G	50	G	31	20	20	A	0	0	0	20	1.00000	1.00000	0	98
Chr01	2914339	G	A	26	A	33	10	10	G	0	0	0	10	1.00000	1.00000	0	661
Chr01	2919377	C	T	23	T	34	9	9	C	0	0	0	9	1.00000	1.00000	0	1156
Chr01	2953130	T	C	26	C	30	11	11	T	0	0	0	11	1.00000	1.00000	0	536
Chr01	2971589	A	C	43	C	30	18	18	A	0	0	0	18	1.00000	1.00000	0	6145
Chr01	2981106	G	R	34	G	32	10	10	A	33	4	9	19	0.527473	1.47368	0	169
Chr01	3005336	G	T	55	T	32	20	20	G	0	0	0	20	1.00000	1.00000	0	20
Chr01	3005356	G	T	44	T	31	18	18	G	0	0	0	18	1.00000	1.00000	0	20
Chr01	3011240	A	R	29	A	33	15	15	G	33	4	4	19	0.740325	1.00000	0	29
Chr01	3012556	T	A	54	A	31	22	22	T	0	0	0	22	1.00000	1.00000	0	1316
Chr01	3016056	A	R	67	G	32	7	7	A	32	4	4	11	0.662121	1.00000	0	71
Chr01	3017383	G	R	99	G	33	15	19	A	33	9	10	29	0.453511	1.20690	0	352
Chr01	3017775	A	R	35	A	32	22	22	G	27	6	6	28	0.584102	1.00000	0	40
Chr01	3024438	G	A	32	A	33	12	12	G	0	0	0	12	1.00000	1.00000	0	63
Chr01	3024501	T	C	38	C	33	14	14	T	0	0	0	14	1.00000	1.00000	0	63
Chr01	3073942	G	A	61	A	33	25	25	G	0	0	0	25	1.00000	1.00000	0	158
Chr01	3074100	G	C	49	C	32	18	18	G	0	0	0	18	1.00000	1.00000	0	158
Chr01	3074288	A	T	48	T	32	19	19	A	0	0	0	19	1.00000	1.00000	0	188
Chr01	3074507	C	T	38	T	33	14	14	C	0	0	0	14	1.00000	1.00000	0	219
Chr01	3076300	G	A	34	A	32	12	12	C	2	1	1	13	1.00000	1.00000	0	22
Chr01	3076322	G	A	20	A	34	8	8	G	0	0	0	8	1.00000	1.00000	0	22
Chr01	3076353	T	A	24	A	32	9	9	T	0	0	0	9	1.00000	1.00000	0	31
Chr01	3083957	C	T	42	T	30	17	17	C	0	0	0	17	1.00000	1.00000	0	2821
Chr01	3094879	T	C	20	C	32	8	8	T	0	0	0	8	1.00000	1.00000	0	1653
Chr01	3111617	T	C	38	C	31	15	15	T	0	0	0	15	1.00000	1.00000	0	120
Chr01	3112338	G	R	99	A	28	12	12	G	33	8	8	20	0.630202	1.00000	0	40
Chr01	3112378	G	R	57	G	30	12	12	A	33	6	6	18	0.0752532	1.00000	0	40
Chr01	3112645	G	R	29	G	28	8	11	A	25	4	6	17	0.183838	1.29412	0	182
Chr01	3112860	G	R	31	A	32	3	3	G	23	3	3	6	0.500000	1.00000	0	33
Chr01	3116259	A	G	48	G	33	18	18	A	0	0	0	18	1.00000	1.00000	0	3343
Chr01	3121099	C	Y	41	C	32	14	15	T	29	6	7	22	0.551858	1.09091	0	12
Chr01	3121165	C	Y	50	C	27	13	13	T	28	6	6	19	0.350619	1.00000	0	66
Chr01	3121364	A	R	99	G	33	8	9	A	33	7	12	21	0.389433	1.33333	0	86
Chr01	3121568	G	R	72	G	34	10	12	A	34	6	7	19	0.356394	1.26316	0	118
Chr01	3121986	A	C	29	C	32	11	14	A	0	0	0	14	1.00000	1.21429	0	150
Chr01	3122199	G	T	40	T	31	15	23	G	0	0	0	23	1.00000	1.34783	0	63
Chr01	3122603	A	M	32	C	23	5	7	A	20	2	4	11	0.285714	1.36364	0	14
Chr01	3122698	T	Y	52	C	30	4	4	T	28	3	3	7	0.428571	1.00000	0	95
Chr01	3125716	G	T	38	T	33	14	14	G	0	0	0	14	1.00000	1.00000	0	56
Chr01	3125772	T	G	20	G	34	8	8	T	0	0	0	8	1.00000	1.00000	0	56
Chr01	3126920	G	C	21	C	33	8	8	G	0	0	0	8	1.00000	1.00000	0	7
Chr01	3127332	C	G	32	G	30	13	13	C	0	0	0	13	1.00000	1.00000	0	222
Chr01	3136059	C	Y	39	C	32	7	7	T	32	4	4	11	0.463636	1.00000	0	28
Chr01	3144726	C	G	27	G	33	15	15	C	2	1	1	16	1.00000	1.00000	0	102
Chr01	3147169	T	C	58	C	33	23	23	T	0	0	0	23	1.00000	1.00000	0	41
Chr01	3147280	A	G	51	G	33	19	19	A	0	0	0	19	1.00000	1.00000	0	111
Chr01	3147492	G	A	60	A	33	24	24	G	0	0	0	24	1.00000	1.00000	0	212
Chr01	3153175	C	S	45	G	34	5	5	C	33	2	2	7	0.595238	1.00000	0	5
Chr01	3153207	G	K	36	T	32	5	5	G	28	2	2	7	0.428571	1.00000	0	32
Chr01	3169017	G	T	20	T	34	8	8	G	0	0	0	8	1.00000	1.00000	0	16
Chr01	3169069	T	A	38	A	30	15	15	T	0	0	0	15	1.00000	1.00000	0	46
Chr01	3169115	C	T	46	T	31	18	18	C	0	0	0	18	1.00000	1.00000	0	23
Chr01	3169138	C	T	53	T	32	21	21	C	0	0	0	21	1.00000	1.00000	0	23
Chr01	3169214	T	G	48	G	33	18	18	T	0	0	0	18	1.00000	1.00000	0	76
Chr01	3169305	A	T	38	T	30	14	14	A	0	0	0	14	1.00000	1.00000	0	91
Chr01	3170439	A	T	55	T	31	21	21	A	0	0	0	21	1.00000	1.00000	0	33
Chr01	3170472	A	T	49	T	32	18	18	A	0	0	0	18	1.00000	1.00000	0	33
Chr01	3171901	C	G	23	G	33	9	9	C	0	0	0	9	1.00000	1.00000	0	34
Chr01	3171935	G	T	20	T	29	8	8	G	0	0	0	8	1.00000	1.00000	0	34
Chr01	3187972	C	T	48	T	30	20	20	C	0	0	0	20	1.00000	1.00000	0	2678
Chr01	3190650	C	T	26	T	28	11	11	C	0	0	0	11	1.00000	1.00000	0	2678
Chr01	3198243	T	Y	61	T	31	22	22	C	33	6	6	28	0.744561	1.00000	0	31
Chr01	3198779	T	Y	99	T	30	11	11	C	27	11	11	22	0.737182	1.00000	0	63
Chr01	3198842	G	R	43	G	22	9	9	A	27	5	5	14	0.574426	1.00000	0	19
Chr01	3198861	G	R	82	G	29	10	10	A	29	7	7	17	0.684903	1.00000	0	19
Chr01	3199053	A	M	42	A	24	21	21	C	25	6	6	27	0.421236	1.00000	0	29
Chr01	3199186	T	Y	91	C	31	14	14	T	27	7	7	21	0.0278122	1.00000	0	72
Chr01	3199348	G	R	99	A	33	17	17	G	33	11	11	28	0.556370	1.00000	0	63
Chr01	3199803	G	R	21	G	24	5	5	A	34	3	3	8	0.125000	1.00000	0	22
Chr01	3199825	C	Y	68	T	34	5	5	C	21	6	6	11	0.507576	1.00000	0	22
Chr01	3199974	T	Y	99	C	33	9	9	T	34	6	6	15	0.387812	1.00000	0	149
Chr01	3204956	T	W	60	T	32	17	17	A	26	7	7	24	0.571945	1.00000	0	2438
Chr01	3208330	C	T	23	T	27	11	11	C	0	0	0	11	1.00000	1.00000	0	27
Chr01	3228207	T	C	32	C	29	13	13	T	0	0	0	13	1.00000	1.00000	0	356
Chr01	3234019	T	C	29	C	30	11	11	T	0	0	0	11	1.00000	1.00000	0	8
Chr01	3234027	G	A	20	A	26	10	10	G	0	0	0	10	1.00000	1.00000	0	8
Chr01	3241560	T	G	36	G	29	15	15	T	0	0	0	15	1.00000	1.00000	0	199
Chr01	3241907	A	G	53	G	28	24	24	A	0	0	0	24	1.00000	1.00000	0	120
Chr01	3249323	T	A	38	A	31	14	14	T	0	0	0	14	1.00000	1.00000	0	67
Chr01	3278650	G	A	44	A	33	17	17	G	0	0	0	17	1.00000	1.00000	0	30
Chr01	3278680	A	C	37	C	33	14	14	A	0	0	0	14	1.00000	1.00000	0	30
Chr01	3305094	C	A	48	A	32	20	20	C	0	0	0	20	1.00000	1.00000	0	116
Chr01	3305210	T	G	52	G	32	23	23	T	0	0	0	23	1.00000	1.00000	0	116
Chr01	3324462	G	A	35	A	33	13	13	G	0	0	0	13	1.00000	1.00000	0	2265
Chr01	3378965	G	A	32	A	31	13	13	G	0	0	0	13	1.00000	1.00000	0	54
Chr01	3379019	A	G	55	G	32	22	22	A	0	0	0	22	1.00000	1.00000	0	54
Chr01	3389447	T	Y	99	T	32	19	19	C	33	10	10	29	0.588293	1.00000	0	17
Chr01	3389491	C	Y	82	C	31	14	14	T	32	7	7	21	0.742755	1.00000	0	16
Chr01	3389507	G	R	42	G	30	13	13	A	32	5	5	18	0.424486	1.00000	0	16
Chr01	3411124	T	Y	95	C	33	7	7	T	32	6	6	13	0.0687646	1.00000	0	61
Chr01	3414329	G	A	32	A	33	12	12	G	0	0	0	12	1.00000	1.00000	0	509
Chr01	3417703	T	C	27	C	33	11	11	T	0	0	0	11	1.00000	1.00000	0	140
Chr01	3417843	A	G	23	G	32	9	9	A	0	0	0	9	1.00000	1.00000	0	13
Chr01	3417968	C	T	45	T	33	17	17	C	0	0	0	17	1.00000	1.00000	0	48
Chr01	3418031	C	A	38	A	32	14	14	C	0	0	0	14	1.00000	1.00000	0	63
Chr01	3418271	G	T	23	T	32	9	9	G	0	0	0	9	1.00000	1.00000	0	68
Chr01	3418380	G	A	49	A	33	18	18	G	0	0	0	18	1.00000	1.00000	0	109
Chr01	3418648	T	C	32	C	33	12	12	T	0	0	0	12	1.00000	1.00000	0	27
Chr01	3418675	G	A	47	A	32	18	18	G	0	0	0	18	1.00000	1.00000	0	27
Chr01	3418906	C	T	23	T	28	10	10	C	0	0	0	10	1.00000	1.00000	0	138
Chr01	3419100	A	G	53	G	33	21	21	A	0	0	0	21	1.00000	1.00000	0	194
Chr01	3419410	T	A	32	A	28	14	14	T	0	0	0	14	1.00000	1.00000	0	129
Chr01	3419680	C	T	55	T	32	25	26	C	0	0	2	28	1.00000	1.50000	0	30
Chr01	3419710	C	T	31	T	31	13	13	C	0	0	1	14	1.00000	1.64286	0	20
Chr01	3420058	C	T	57	T	31	24	24	C	0	0	0	24	1.00000	1.00000	0	96
Chr01	3424181	C	M	26	C	33	8	8	A	34	3	3	11	0.624242	1.00000	0	7
Chr01	3424193	G	R	87	G	34	7	7	A	34	6	6	13	0.682692	1.00000	0	5
Chr01	3424209	C	T	53	T	33	20	20	C	0	0	0	20	1.00000	1.00000	0	8
Chr01	3424219	G	R	99	G	33	14	14	A	33	8	8	22	0.486690	1.00000	0	10
Chr01	3424229	C	Y	99	C	34	14	14	T	32	9	10	24	0.520797	1.04167	0	10
Chr01	3424257	G	R	47	G	32	19	19	A	34	6	9	28	0.298978	1.25000	0	12
Chr01	3424269	C	Y	30	C	33	18	20	T	34	5	6	26	0.372671	1.26923	0	12
Chr01	3424394	C	Y	40	C	34	8	14	T	33	4	8	22	0.230303	1.77273	0	62
Chr01	3424614	G	K	97	G	34	6	14	T	33	6	8	22	0.196970	1.90909	0	28
Chr01	3424660	T	W	99	T	34	11	18	A	31	7	10	28	0.329500	1.82143	0	46
Chr01	3424717	G	S	71	G	34	12	15	C	34	5	6	21	0.760181	1.57143	0	14
Chr01	3425534	A	G	23	G	33	9	9	A	0	0	0	9	1.00000	1.00000	0	26
Chr01	3425560	C	T	20	T	28	9	9	C	0	0	0	9	1.00000	1.00000	0	26
Chr01	3425595	T	C	29	C	28	13	13	T	0	0	0	13	1.00000	1.00000	0	30
Chr01	3425625	C	T	32	T	31	13	13	C	0	0	0	13	1.00000	1.00000	0	7
Chr01	3425632	A	G	33	G	32	12	12	T	2	1	1	13	1.00000	1.00000	0	7
Chr01	3425650	G	A	37	A	33	14	14	G	0	0	0	14	1.00000	1.00000	0	18
Chr01	3425976	A	T	42	T	32	16	16	C	10	1	1	17	1.00000	1.00000	0	147
Chr01	3426123	A	C	23	C	33	9	9	A	0	0	0	9	1.00000	1.00000	0	147
Chr01	3426306	G	A	23	A	33	9	9	G	0	0	0	9	1.00000	1.00000	0	114
Chr01	3426528	C	T	23	T	33	9	9	C	0	0	1	10	1.00000	1.40000	0	50
Chr01	3426659	G	T	35	T	33	13	13	G	0	0	0	13	1.00000	1.00000	0	38
Chr01	3429190	G	R	22	A	33	3	3	G	14	2	2	5	0.100000	1.00000	0	25
Chr01	3432708	A	R	29	A	28	16	22	G	32	4	6	28	0.740867	1.89286	0	74
Chr01	3433593	C	Y	59	C	32	7	9	T	33	5	6	15	0.171717	1.53333	0	150
Chr01	3433996	A	R	33	A	30	12	12	G	34	4	4	16	0.341758	1.00000	0	11
Chr01	3434007	T	Y	37	T	33	11	11	C	31	4	4	15	0.330403	1.00000	0	11
Chr01	3434124	A	W	53	A	21	8	9	T	34	4	4	13	0.0242424	1.07692	0	45
Chr01	3434190	T	Y	25	T	28	7	7	C	31	3	3	10	0.416667	1.00000	0	66
Chr01	3435793	G	K	83	G	33	13	21	T	32	6	6	27	0.707854	1.74074	0	37
Chr01	3436656	A	R	68	A	30	18	18	G	32	7	8	26	0.581520	1.03846	0	10
Chr01	3436666	A	W	85	A	31	19	19	T	31	6	7	26	0.583329	1.03846	0	10
Chr01	3436685	G	R	49	G	31	21	21	A	32	6	6	27	0.443583	1.00000	0	19
Chr01	3436966	A	W	30	A	25	9	9	T	30	3	3	12	0.363636	1.00000	0	24
Chr01	3438363	G	R	20	G	33	15	17	A	33	4	4	21	0.632611	1.09524	0	47
Chr01	3438410	C	Y	45	C	31	15	15	T	28	6	6	21	0.424996	1.00000	0	47
Chr01	3470480	A	R	26	A	22	6	6	G	33	3	4	11	0.130952	2.00000	0	314
Chr01	3537342	A	T	47	T	33	17	17	A	0	0	0	17	1.00000	1.00000	0	101
Chr01	3556407	T	K	84	T	29	8	8	G	25	7	9	17	0.615851	1.29412	0	18
Chr01	3572029	C	Y	30	C	24	16	19	T	25	4	6	25	0.740867	1.52000	0	10
Chr01	3575918	C	Y	55	T	26	6	6	C	23	4	5	12	0.542857	1.41667	0	8
Chr01	3575926	G	R	67	A	24	6	6	G	25	5	6	12	0.268398	1.41667	0	8
Chr01	3621828	A	R	40	A	28	10	11	G	33	4	5	18	0.634865	1.72222	0	6
Chr01	3621914	T	W	28	T	29	7	7	A	28	3	5	13	0.191667	1.61538	0	59
Chr01	3648343	G	R	23	G	33	3	3	A	30	3	3	6	0.350000	1.00000	0	13
Chr01	3648356	G	K	41	T	33	3	3	G	28	3	3	6	0.500000	1.00000	0	13
Chr01	3672901	T	C	27	C	33	10	12	A	2	1	1	13	1.00000	1.15385	0	9
Chr01	3672961	G	R	36	A	34	3	4	G	33	2	4	8	0.600000	1.75000	0	30
Chr01	3674628	C	Y	22	C	33	12	14	T	30	4	6	20	0.235989	1.30000	0	26
Chr01	3675951	G	R	99	G	33	11	11	A	28	10	16	27	0.562801	1.25926	0	369
Chr01	3680632	G	K	30	G	33	8	10	T	33	3	5	15	0.693939	1.26667	0	37
Chr01	3680848	G	R	30	G	26	8	10	A	33	4	6	16	0.0363636	1.81250	0	49
Chr01	3681268	G	R	68	G	29	12	13	A	26	7	7	20	0.556710	1.05000	0	13
Chr01	3681281	G	S	77	G	24	13	14	C	28	6	6	20	0.122033	1.05000	0	13
Chr01	3690407	A	G	55	G	33	20	20	A	0	0	0	20	1.00000	1.00000	0	4762
Chr01	3695169	G	C	33	C	32	14	14	G	0	0	0	14	1.00000	1.00000	0	202
Chr01	3695371	C	T	55	T	33	22	22	C	0	0	0	22	1.00000	1.00000	0	202
Chr01	3698390	C	Y	74	C	25	10	10	T	32	6	6	16	0.213911	1.00000	0	81
Chr01	3699067	C	Y	27	C	32	12	14	T	34	4	7	21	0.260440	1.23810	0	32
Chr01	3699143	C	Y	39	C	32	7	12	T	34	4	6	18	0.157576	1.38889	0	33
Chr01	3699176	A	R	36	A	32	12	12	G	33	4	9	21	0.385165	1.23810	0	24
Chr01	3699795	A	W	44	A	33	19	19	T	31	5	9	28	0.445299	1.14286	0	328
Chr01	3724140	T	C	54	C	33	20	20	T	0	0	1	21	1.00000	1.04762	0	54
Chr01	3724293	T	Y	59	T	32	19	19	C	33	6	6	25	0.731499	1.00000	0	30
Chr01	3724323	A	T	54	T	33	20	20	A	0	0	0	20	1.00000	1.00000	0	30
Chr01	3724461	C	Y	99	T	31	15	15	C	33	13	14	29	0.500000	1.03448	0	44
Chr01	3724605	C	Y	76	C	32	19	19	T	33	8	8	27	0.348217	1.00000	0	8
Chr01	3724621	G	R	23	G	33	22	22	A	33	5	5	27	0.641125	1.00000	0	8
Chr01	3724649	A	W	50	A	29	22	24	T	31	5	6	30	0.347021	1.10000	0	27
Chr01	3724804	A	R	50	A	33	9	13	G	33	4	6	19	0.706294	1.42105	0	49
Chr01	3724853	G	K	23	G	33	9	11	T	34	3	6	17	0.681818	1.41176	0	49
Chr01	3769744	A	R	62	A	33	10	10	G	32	5	7	17	0.219780	1.29412	0	16
Chr01	3780152	C	A	21	A	30	9	9	C	0	0	0	9	1.00000	1.00000	0	195
Chr01	3780347	A	G	26	G	33	10	10	A	0	0	0	10	1.00000	1.00000	0	195
Chr01	3781970	G	C	20	C	33	8	8	G	0	0	0	8	1.00000	1.00000	0	1623
Chr01	3800880	G	T	34	T	33	14	14	G	0	0	0	14	1.00000	1.00000	0	212
Chr01	3801092	A	T	24	T	33	9	9	A	0	0	0	9	1.00000	1.00000	0	25
Chr01	3815662	C	G	29	G	32	11	11	C	0	0	0	11	1.00000	1.00000	0	103
Chr01	3817260	G	T	27	T	21	17	17	G	0	0	0	17	1.00000	1.00000	0	1370
Chr01	3824673	C	T	40	T	31	15	15	C	0	0	0	15	1.00000	1.00000	0	231
Chr01	3853848	T	G	40	G	31	16	16	T	0	0	0	16	1.00000	1.00000	0	94
Chr01	3854040	T	A	23	A	31	9	9	T	0	0	0	9	1.00000	1.00000	0	15
Chr01	3854055	T	G	32	G	32	12	12	T	0	0	0	12	1.00000	1.00000	0	15
Chr01	3854128	C	A	40	A	33	15	15	C	0	0	0	15	1.00000	1.00000	0	73
Chr01	3854604	G	T	51	T	28	24	24	G	0	0	0	24	1.00000	1.00000	0	476
Chr01	3859708	G	T	20	T	33	8	8	G	0	0	0	8	1.00000	1.00000	0	27
Chr01	3859848	G	T	35	T	31	20	20	G	2	1	1	21	1.00000	1.00000	0	113
Chr01	3863068	C	G	29	G	32	11	11	C	0	0	0	11	1.00000	1.00000	0	33
Chr01	3863101	G	C	23	C	27	11	11	G	0	0	0	11	1.00000	1.00000	0	33
Chr01	3863625	T	C	29	C	30	11	11	T	0	0	0	11	1.00000	1.00000	0	64
Chr01	3863689	T	C	46	C	30	20	20	T	0	0	0	20	1.00000	1.00000	0	64
Chr01	3864095	C	A	53	A	33	20	20	C	0	0	0	20	1.00000	1.00000	0	406
Chr01	3879488	G	A	50	A	30	20	20	G	0	0	0	20	1.00000	1.00000	0	2347
Chr01	3885624	G	A	55	A	29	25	25	G	0	0	0	25	1.00000	1.00000	0	392
Chr01	3886016	C	T	50	T	30	23	23	C	0	0	0	23	1.00000	1.00000	0	139
Chr01	3889599	C	T	51	T	33	21	21	C	0	0	0	21	1.00000	1.00000	0	3444
Chr01	3934508	C	T	43	T	26	19	19	C	0	0	0	19	1.00000	1.00000	0	94
Chr01	3967150	C	A	26	A	33	10	10	C	0	0	0	10	1.00000	1.00000	0	15
Chr01	3967165	C	G	27	G	32	10	10	C	0	0	0	10	1.00000	1.00000	0	15
Chr01	3969981	C	T	20	T	31	8	8	C	0	0	0	8	1.00000	1.00000	0	425
Chr01	3980887	G	A	20	A	33	8	8	G	0	0	0	8	1.00000	1.00000	0	33
Chr01	3980920	A	G	26	G	33	10	10	A	0	0	0	10	1.00000	1.00000	0	33
Chr01	3993715	G	T	23	T	33	9	9	G	0	0	0	9	1.00000	1.00000	0	32
Chr01	4024674	G	T	56	T	32	23	23	G	0	0	0	23	1.00000	1.00000	0	929
Chr01	4027933	A	M	24	A	31	9	9	C	31	3	3	12	0.715909	1.00000	0	28
Chr01	4039064	A	M	40	A	34	6	14	C	34	3	3	17	0.547619	1.94118	0	15
Chr01	4039178	T	Y	99	C	33	15	15	T	29	8	8	23	0.512590	1.00000	0	54
Chr01	4039235	A	W	56	A	32	7	9	T	33	4	4	13	0.206061	1.38462	0	13
Chr01	4042604	T	Y	21	T	34	7	7	C	34	3	3	10	0.416667	1.00000	0	98
Chr01	4044938	G	A	38	A	29	16	16	G	0	0	0	16	1.00000	1.00000	0	1217
Chr01	4046155	A	C	42	C	33	16	16	A	0	0	0	16	1.00000	1.00000	0	384
Chr01	4092808	G	T	38	T	32	14	14	G	0	0	0	14	1.00000	1.00000	0	83
Chr01	4092891	G	T	23	T	32	9	9	G	0	0	0	9	1.00000	1.00000	0	83
Chr01	4193782	G	A	58	A	30	25	25	G	0	0	0	25	1.00000	1.00000	0	1508
Chr01	4195290	C	G	44	G	30	18	18	C	0	0	0	18	1.00000	1.00000	0	1508
Chr01	4201646	C	A	20	A	28	9	9	C	0	0	0	9	1.00000	1.00000	0	15
Chr01	4213671	G	C	38	C	33	14	14	G	0	0	0	14	1.00000	1.00000	0	26
Chr01	4213697	C	A	38	A	33	14	14	C	0	0	0	14	1.00000	1.00000	0	26
Chr01	4213788	T	C	42	C	32	16	16	T	0	0	0	16	1.00000	1.00000	0	91
Chr01	4217142	C	Y	33	C	32	4	5	T	34	3	4	9	0.714286	1.22222	0	43
Chr01	4217185	C	Y	20	C	29	8	9	T	34	3	4	13	0.315152	1.15385	0	43
Chr01	4219499	A	R	35	A	32	20	20	G	34	5	5	25	0.167777	1.00000	0	15
Chr01	4219516	C	Y	28	C	31	22	22	T	34	5	5	27	0.578385	1.00000	0	17
Chr01	4225671	C	Y	48	C	18	8	12	T	33	4	5	17	0.553535	2.00000	0	16
Chr01	4226561	C	Y	90	T	32	6	6	C	32	5	8	14	0.767316	1.21429	0	8
Chr01	4226569	C	Y	61	T	32	6	7	C	33	3	3	10	0.773810	1.10000	0	8
Chr01	4230688	T	Y	42	T	20	14	20	C	26	5	5	25	0.249914	1.72000	0	23
Chr01	4231106	T	Y	38	T	27	10	11	C	32	4	4	15	0.634865	1.06667	0	15
Chr01	4231811	T	Y	23	T	32	6	7	C	32	3	4	11	0.357143	1.27273	0	35
Chr01	4237647	T	Y	56	T	32	8	8	C	33	5	5	13	0.261849	1.00000	0	15
Chr01	4237662	A	R	77	A	27	8	8	G	31	5	5	13	0.655400	1.00000	0	15
Chr01	4240908	C	T	26	T	33	10	10	C	0	0	0	10	1.00000	1.00000	0	36
Chr01	4244840	A	R	99	G	34	8	9	A	29	8	8	17	0.00349650	1.05882	0	10
Chr01	4244850	A	R	99	A	32	11	11	G	34	9	11	22	0.100685	1.09091	0	10
Chr01	4245441	G	T	45	T	30	17	17	G	0	0	0	17	1.00000	1.00000	0	591
Chr01	4268825	A	R	40	A	26	18	18	G	30	5	6	26	0.0867782	1.23077	0	34
Chr01	4268859	G	K	34	G	28	18	20	T	32	4	5	25	0.725564	1.24000	0	12
Chr01	4268871	C	M	28	C	31	19	21	A	33	4	5	26	0.726708	1.23077	0	12
Chr01	4287642	A	G	29	G	28	13	13	A	0	0	0	13	1.00000	1.00000	0	131
Chr01	4287773	A	G	29	G	31	12	12	A	0	0	0	12	1.00000	1.00000	0	25
Chr01	4287798	T	C	26	C	30	11	11	T	0	0	0	11	1.00000	1.00000	0	25
Chr01	4288976	G	T	35	T	32	13	13	G	0	0	0	13	1.00000	1.00000	0	456
Chr01	4294957	G	A	63	A	33	25	25	G	0	0	0	25	1.00000	1.00000	0	5524
Chr01	4355299	C	A	46	A	31	17	17	C	0	0	0	17	1.00000	1.00000	0	11587
Chr01	4366899	G	R	21	G	31	5	6	A	34	3	4	10	0.392857	1.50000	0	12
Chr01	4367192	T	K	48	T	33	13	13	G	33	4	8	21	0.717647	1.23810	0	40
Chr01	4369111	T	A	54	A	28	22	22	T	0	0	0	22	1.00000	1.00000	0	195
Chr01	4374178	A	G	52	G	33	20	20	A	0	0	0	20	1.00000	1.00000	0	1260
Chr01	4375438	G	A	57	A	31	23	23	G	0	0	0	23	1.00000	1.00000	0	989
Chr01	4399622	A	G	39	G	33	15	15	A	0	0	0	15	1.00000	1.00000	0	12
Chr01	4399634	C	T	41	T	31	16	16	C	0	0	0	16	1.00000	1.00000	0	12
Chr01	4399721	G	A	26	A	34	10	10	G	0	0	0	10	1.00000	1.00000	0	42
Chr01	4399911	G	A	29	A	32	11	11	G	0	0	0	11	1.00000	1.00000	0	45
Chr01	4414038	A	G	56	G	29	25	25	A	0	0	0	25	1.00000	1.00000	0	4460
Chr01	4420084	T	A	42	A	28	17	17	G	10	1	1	18	1.00000	1.00000	0	126
Chr01	4420210	A	G	48	G	29	19	19	A	0	0	0	19	1.00000	1.00000	0	126
Chr01	4432311	C	Y	91	C	33	12	14	T	33	7	11	25	0.677711	1.56000	0	26
Chr01	4432337	G	R	82	G	33	14	15	A	33	7	10	25	0.456562	1.32000	0	13
Chr01	4432350	T	W	99	T	33	14	17	A	33	7	9	26	0.742755	1.38462	0	6
Chr01	4432356	C	Y	27	C	34	17	19	T	33	5	8	27	0.0742766	1.37037	0	6
Chr01	4484035	A	R	48	A	29	17	17	G	34	5	6	23	0.179350	1.04348	0	21
Chr01	4484056	T	Y	34	T	31	13	13	C	34	4	5	19	0.351681	1.05263	0	21
Chr01	4500593	A	R	41	A	32	9	9	G	33	4	4	13	0.469930	1.00000	0	51
Chr01	4500644	T	Y	75	C	33	5	5	T	27	5	5	10	0.345238	1.00000	0	51
Chr01	4501054	G	R	99	A	33	13	13	G	31	9	10	23	0.448018	1.04348	0	7
Chr01	4501061	C	Y	99	T	31	12	12	C	29	8	10	22	0.236334	1.09091	0	7
Chr01	4501489	C	Y	60	C	33	8	13	T	34	5	8	21	0.708236	1.47619	0	428
Chr01	4505297	C	M	21	C	30	10	10	A	33	3	3	13	0.592657	1.00000	0	61
Chr01	4505358	G	R	62	G	29	7	8	A	32	5	5	13	0.632576	1.07692	0	61
Chr01	4505967	T	Y	26	T	33	15	17	C	34	4	4	21	0.368163	1.09524	0	262
Chr01	4506295	C	S	43	C	30	13	13	G	34	4	4	17	0.147899	1.00000	0	43
Chr01	4506338	G	R	99	G	29	15	15	A	31	12	12	27	0.599858	1.00000	0	43
Chr01	4506462	T	Y	99	T	26	14	14	C	28	9	9	23	0.168033	1.00000	0	48
Chr01	4506510	G	R	64	G	30	11	11	A	32	6	6	17	0.366273	1.00000	0	16
Chr01	4506526	C	Y	46	C	33	10	10	T	27	6	6	16	0.109890	1.00000	0	16
Chr01	4506566	C	M	92	C	33	9	9	A	30	6	6	15	0.504396	1.00000	0	21
Chr01	4506722	G	R	99	A	29	11	11	G	24	10	10	21	0.278632	1.00000	0	31
Chr01	4506753	G	R	99	A	29	15	15	G	30	13	13	28	0.500000	1.00000	0	31
Chr01	4506786	A	W	99	A	33	14	14	T	29	13	13	27	0.200981	1.00000	0	33
Chr01	4506832	G	R	70	G	33	16	16	A	28	8	8	24	0.244789	1.00000	0	46
Chr01	4507208	G	R	33	G	30	11	12	A	27	5	6	18	0.330586	1.11111	0	264
Chr01	4538257	T	W	42	A	23	5	5	T	16	4	4	9	0.365079	1.00000	0	1000
Chr01	4554172	G	T	20	T	33	8	8	G	0	0	0	8	1.00000	1.00000	0	476
Chr01	4559532	C	A	29	A	33	11	11	C	0	0	0	11	1.00000	1.00000	0	5360
Chr01	4646889	A	G	59	G	32	24	24	A	0	0	0	24	1.00000	1.00000	0	810
Chr01	4647699	A	G	26	G	31	10	10	A	0	0	0	10	1.00000	1.00000	0	184
Chr01	4665650	G	T	29	T	32	11	11	G	0	0	0	11	1.00000	1.00000	0	19
Chr01	4665669	G	T	29	T	33	11	11	G	0	0	0	11	1.00000	1.00000	0	19
Chr01	4693850	G	C	20	C	31	8	8	G	0	0	0	8	1.00000	1.00000	0	11215
Chr01	4716795	A	T	45	T	32	17	17	A	0	0	0	17	1.00000	1.00000	0	3232
Chr01	4724179	C	G	32	G	33	12	12	C	0	0	0	12	1.00000	1.00000	0	2646
Chr01	4746154	T	A	26	A	33	10	10	T	0	0	0	10	1.00000	1.00000	0	52
Chr01	4746213	C	T	23	T	32	9	9	C	0	0	0	9	1.00000	1.00000	0	59
Chr01	4749712	C	Y	29	T	34	4	4	C	30	2	2	6	0.0666667	1.00000	0	32
Chr01	4749831	A	R	22	A	31	5	5	G	28	3	3	8	0.196429	1.00000	0	20
Chr01	4749851	T	W	67	A	27	5	5	T	30	3	3	8	0.285714	1.00000	0	20
Chr01	4749871	T	W	33	A	24	6	6	T	12	4	4	10	0.542857	1.00000	0	20
Chr01	4751688	T	A	26	A	30	11	11	T	0	0	0	11	1.00000	1.00000	0	24
Chr01	4752546	G	T	20	T	32	8	8	G	0	0	0	8	1.00000	1.00000	0	50
Chr01	4764022	C	A	43	A	33	16	16	C	0	0	0	16	1.00000	1.00000	0	1042
Chr01	4778761	A	C	37	C	31	15	15	A	0	0	0	15	1.00000	1.00000	0	4372
Chr01	4790395	A	T	66	T	33	26	26	A	0	0	0	26	1.00000	1.00000	0	513
Chr01	4790908	T	C	29	C	30	12	12	T	0	0	0	12	1.00000	1.00000	0	513
Chr01	4796869	A	T	46	T	32	17	17	A	0	0	0	17	1.00000	1.00000	0	86
Chr01	4804282	T	C	23	C	33	9	9	T	0	0	0	9	1.00000	1.00000	0	4030
Chr01	4808312	G	R	21	A	33	6	6	G	18	2	5	11	0.190476	1.45455	0	862
Chr01	4809174	G	T	55	T	32	22	22	G	0	0	0	22	1.00000	1.00000	0	862
Chr01	4817930	C	T	46	T	31	18	18	C	0	0	0	18	1.00000	1.00000	0	667
Chr01	4821103	G	T	23	T	27	11	11	G	0	0	0	11	1.00000	1.00000	0	14
Chr01	4821117	C	T	20	T	33	8	8	C	0	0	0	8	1.00000	1.00000	0	14
Chr01	4821379	C	G	24	G	33	9	9	C	0	0	0	9	1.00000	1.00000	0	52
Chr01	4821797	C	A	35	A	33	13	13	C	0	0	0	13	1.00000	1.00000	0	138
Chr01	4822643	C	T	48	T	33	18	18	C	0	0	0	18	1.00000	1.00000	0	262
Chr01	4822905	A	G	38	G	33	14	14	A	0	0	0	14	1.00000	1.00000	0	28
Chr01	4822933	A	G	32	G	32	12	12	A	0	0	0	12	1.00000	1.00000	0	28
Chr01	4823173	A	G	20	G	33	8	8	A	0	0	0	8	1.00000	1.00000	0	17
Chr01	4823190	G	A	20	A	34	8	8	G	0	0	0	8	1.00000	1.00000	0	17
Chr01	4823221	A	T	20	T	33	8	8	A	0	0	0	8	1.00000	1.00000	0	31
Chr01	4825471	G	T	20	T	32	22	22	G	34	1	1	23	1.00000	1.00000	0	1403
Chr01	4828455	T	C	54	C	33	23	23	T	0	0	0	23	1.00000	1.00000	0	1866
Chr01	4830321	C	T	23	T	30	10	10	C	0	0	0	10	1.00000	1.00000	0	919
Chr01	4831240	T	A	41	A	33	15	15	T	0	0	0	15	1.00000	1.00000	0	474
Chr01	4831714	G	C	57	C	33	24	24	G	0	0	0	24	1.00000	1.00000	0	474
Chr01	4832439	A	G	43	G	33	16	16	A	0	0	0	16	1.00000	1.00000	0	725
Chr01	4834337	A	T	29	T	28	11	11	A	0	0	0	11	1.00000	1.00000	0	347
Chr01	4837476	T	G	32	G	32	12	12	T	0	0	0	12	1.00000	1.00000	0	660
Chr01	4838136	C	A	53	A	31	22	22	C	0	0	0	22	1.00000	1.00000	0	660
Chr01	4839950	T	C	46	C	32	17	17	T	0	0	0	17	1.00000	1.00000	0	635
Chr01	4840585	T	G	43	G	31	18	18	T	0	0	0	18	1.00000	1.00000	0	635
Chr01	4841433	G	A	42	A	30	18	18	G	0	0	0	18	1.00000	1.00000	0	848
Chr01	4842775	A	G	32	G	28	14	14	A	0	0	0	14	1.00000	1.00000	0	838
Chr01	4845359	A	T	59	T	32	23	23	A	0	0	0	23	1.00000	1.00000	0	1040
Chr01	4860626	C	G	48	G	30	20	20	T	6	1	1	21	1.00000	1.00000	0	391
Chr01	4861234	C	T	20	T	29	9	9	C	0	0	0	9	1.00000	1.00000	0	163
Chr01	4862001	T	A	29	A	32	11	11	T	0	0	0	11	1.00000	1.00000	0	38
Chr01	4862039	A	T	23	T	31	9	9	A	0	0	0	9	1.00000	1.00000	0	38
Chr01	4862771	G	A	58	A	32	24	24	G	0	0	0	24	1.00000	1.00000	0	102
Chr01	4862972	T	C	46	C	33	18	18	T	0	0	0	18	1.00000	1.00000	0	156
Chr01	4863344	G	C	47	C	32	18	18	G	0	0	0	18	1.00000	1.00000	0	34
Chr01	4863378	C	T	37	T	33	14	14	C	0	0	0	14	1.00000	1.00000	0	34
Chr01	4863910	C	T	29	T	33	11	11	C	0	0	0	11	1.00000	1.00000	0	59
Chr01	4863969	T	C	35	C	33	13	13	T	0	0	0	13	1.00000	1.00000	0	59
Chr01	4864534	G	T	21	T	30	9	9	G	0	0	0	9	1.00000	1.00000	0	49
Chr01	4864773	C	T	32	T	32	12	12	C	0	0	0	12	1.00000	1.00000	0	55
Chr01	4864828	C	A	42	A	31	16	16	C	0	0	0	16	1.00000	1.00000	0	55
Chr01	4864919	A	G	32	G	31	13	13	A	0	0	0	13	1.00000	1.00000	0	91
Chr01	4867273	A	G	23	G	33	9	9	A	0	0	0	9	1.00000	1.00000	0	105
Chr01	4868061	A	G	31	G	31	13	13	A	0	0	0	13	1.00000	1.00000	0	235
Chr01	4879337	C	A	29	A	30	12	12	C	0	0	0	12	1.00000	1.00000	0	741
Chr01	4889258	T	G	35	G	31	14	14	T	0	0	0	14	1.00000	1.00000	0	6405
Chr01	4909605	G	A	32	A	33	12	12	G	0	0	0	12	1.00000	1.00000	0	251
Chr01	4909922	A	G	26	G	32	10	10	A	0	0	0	10	1.00000	1.00000	0	58
Chr01	4909980	A	G	29	G	33	11	12	A	0	0	0	12	1.00000	1.08333	0	22
Chr01	4910391	T	C	41	C	34	15	15	T	0	0	0	15	1.00000	1.00000	0	75
Chr01	4910466	G	T	26	T	33	10	10	G	0	0	0	10	1.00000	1.00000	0	45
Chr01	4915028	A	G	42	G	28	18	18	A	0	0	0	18	1.00000	1.00000	0	137
Chr01	4917264	G	A	37	A	26	17	17	G	0	0	0	17	1.00000	1.00000	0	103
Chr01	4918631	T	C	32	C	33	12	12	T	0	0	0	12	1.00000	1.00000	0	424
Chr01	4919055	G	T	50	T	33	20	20	G	0	0	0	20	1.00000	1.00000	0	424
Chr01	4922467	G	A	58	A	32	22	22	G	0	0	0	22	1.00000	1.00000	0	12
Chr01	4922479	G	T	47	T	33	21	21	G	0	0	0	21	1.00000	1.00000	0	12
Chr01	4922852	C	A	58	A	31	28	28	C	0	0	0	28	1.00000	1.00000	0	31
Chr01	4922883	G	C	65	C	31	27	27	G	0	0	0	27	1.00000	1.00000	0	31
Chr01	4923034	G	A	51	A	33	20	20	G	0	0	0	20	1.00000	1.00000	0	19
Chr01	4923053	C	T	50	T	33	19	19	C	0	0	0	19	1.00000	1.00000	0	19
Chr01	4923219	T	C	23	C	20	12	12	T	0	0	0	12	1.00000	1.00000	0	120
Chr01	4923339	T	C	30	C	29	13	13	T	0	0	0	13	1.00000	1.00000	0	120
Chr01	4923680	T	C	23	C	33	9	9	T	0	0	0	9	1.00000	1.00000	0	32
Chr01	4923922	G	A	29	A	33	11	11	G	0	0	0	11	1.00000	1.00000	0	205
Chr01	4925761	T	C	49	C	33	18	18	T	0	0	0	18	1.00000	1.00000	0	209
Chr01	4925970	T	C	32	C	29	14	14	T	0	0	0	14	1.00000	1.00000	0	209
Chr01	4926309	G	C	63	C	32	26	26	G	0	0	0	26	1.00000	1.00000	0	328
Chr01	4926637	C	G	59	G	33	24	24	C	0	0	0	24	1.00000	1.00000	0	328
Chr01	4926976	G	T	46	T	30	19	19	G	0	0	0	19	1.00000	1.00000	0	339
Chr01	4927584	A	G	51	G	31	21	21	A	0	0	0	21	1.00000	1.00000	0	608
Chr01	4928683	T	C	26	C	32	10	10	T	0	0	0	10	1.00000	1.00000	0	212
Chr01	4928895	T	C	43	C	33	16	16	T	0	0	0	16	1.00000	1.00000	0	147
Chr01	4929042	C	A	56	A	33	25	25	C	0	0	0	25	1.00000	1.00000	0	147
Chr01	4929237	T	C	49	C	27	22	22	T	0	0	0	22	1.00000	1.00000	0	70
Chr01	4929307	T	C	35	C	32	13	13	T	0	0	0	13	1.00000	1.00000	0	25
Chr01	4929425	G	A	50	A	28	22	22	G	0	0	0	22	1.00000	1.00000	0	68
Chr01	4931100	G	A	52	A	33	19	19	G	0	0	0	19	1.00000	1.00000	0	744
Chr01	4931863	T	A	32	A	29	13	13	T	0	0	0	13	1.00000	1.00000	0	645
Chr01	4932508	G	A	49	A	33	18	18	G	0	0	0	18	1.00000	1.00000	0	645
Chr01	4933312	G	A	41	A	33	15	15	G	0	0	0	15	1.00000	1.00000	0	9
Chr01	4933321	G	A	32	A	32	12	12	G	0	0	0	12	1.00000	1.00000	0	9
Chr01	4933883	A	G	49	G	30	21	21	A	0	0	0	21	1.00000	1.00000	0	562
Chr01	4934495	T	A	38	A	30	15	15	T	0	0	0	15	1.00000	1.00000	0	612
Chr01	4935440	G	A	44	A	30	18	18	G	0	0	0	18	1.00000	1.00000	0	133
Chr01	4935573	A	C	42	C	33	16	16	A	0	0	0	16	1.00000	1.00000	0	133
Chr01	4936453	T	A	32	A	32	12	12	T	0	0	0	12	1.00000	1.00000	0	267
Chr01	4936720	G	A	44	A	33	16	16	G	0	0	0	16	1.00000	1.00000	0	118
Chr01	4936838	A	G	46	G	33	17	17	A	0	0	0	17	1.00000	1.00000	0	118
Chr01	4937825	A	T	41	T	29	16	16	A	0	0	0	16	1.00000	1.00000	0	99
Chr01	4937924	T	A	26	A	30	10	10	T	0	0	0	10	1.00000	1.00000	0	47
Chr01	4939267	C	S	61	C	34	6	6	G	30	4	4	10	0.304762	1.00000	0	31
Chr01	4939304	G	K	40	G	32	7	7	T	25	4	4	11	0.540909	1.00000	0	11
Chr01	4939315	T	Y	40	T	23	8	8	C	25	4	4	12	0.341414	1.00000	0	11
Chr01	4939597	G	A	29	A	33	11	11	G	0	0	0	11	1.00000	1.00000	0	81
Chr01	4944795	G	R	49	A	30	5	5	G	31	3	4	9	0.392857	1.11111	0	11
Chr01	4945438	C	T	64	T	33	28	28	C	0	0	0	28	1.00000	1.00000	0	108
Chr01	4945546	A	G	20	G	31	8	8	A	0	0	0	8	1.00000	1.00000	0	53
Chr01	4945599	G	A	29	A	34	11	11	G	0	0	0	11	1.00000	1.00000	0	53
Chr01	4945701	T	C	41	C	32	15	15	T	0	0	0	15	1.00000	1.00000	0	54
Chr01	4945755	C	G	32	G	31	13	13	C	0	0	0	13	1.00000	1.00000	0	54
Chr01	4946630	G	A	37	A	31	14	14	G	0	0	0	14	1.00000	1.00000	0	488
Chr01	4947184	G	C	46	C	32	17	17	G	0	0	0	17	1.00000	1.00000	0	93
Chr01	4947277	A	C	37	C	33	14	14	A	0	0	0	14	1.00000	1.00000	0	93
Chr01	4947589	G	A	72	A	33	30	30	G	0	0	0	30	1.00000	1.00000	0	291
Chr01	4950276	A	R	44	G	29	6	6	A	33	3	3	9	0.130952	1.00000	0	17
Chr01	4950424	G	A	26	A	27	12	12	G	0	0	0	12	1.00000	1.00000	0	131
Chr01	4950975	T	C	43	C	30	17	17	T	0	0	0	17	1.00000	1.00000	0	311
Chr01	4951286	G	A	26	A	27	12	12	G	0	0	0	12	1.00000	1.00000	0	311
Chr01	4953197	G	A	36	A	32	15	16	G	0	0	0	16	1.00000	1.12500	0	23
Chr01	4953220	G	A	42	A	32	17	18	G	0	0	0	18	1.00000	1.11111	0	19
Chr01	4953239	T	C	47	C	32	17	18	T	0	0	0	18	1.00000	1.11111	0	19
Chr01	4953305	T	A	23	A	33	9	10	T	0	0	0	10	1.00000	1.10000	0	66
Chr01	4953374	C	T	25	T	31	10	10	C	0	0	0	10	1.00000	1.00000	0	69
Chr01	4953496	T	C	32	C	33	12	12	T	0	0	0	12	1.00000	1.00000	0	25
Chr01	4953521	C	T	38	T	33	14	14	C	0	0	0	14	1.00000	1.00000	0	16
Chr01	4953537	G	A	32	A	32	12	12	G	0	0	0	12	1.00000	1.00000	0	15
Chr01	4953552	G	A	29	A	32	11	11	G	0	0	0	11	1.00000	1.00000	0	15
Chr01	4953596	A	G	35	G	32	13	13	A	0	0	0	13	1.00000	1.00000	0	13
Chr01	4953609	A	G	38	G	31	14	14	A	0	0	0	14	1.00000	1.00000	0	13
Chr01	4953640	T	A	32	A	31	12	12	T	0	0	0	12	1.00000	1.00000	0	31
Chr01	4953833	T	G	20	G	31	9	9	T	0	0	0	9	1.00000	1.00000	0	46
Chr01	4956101	G	T	58	T	32	25	25	G	0	0	0	25	1.00000	1.00000	0	108
Chr01	4956209	G	A	40	A	32	15	15	G	0	0	0	15	1.00000	1.00000	0	108
Chr01	4956419	G	T	49	T	33	20	20	G	0	0	0	20	1.00000	1.00000	0	210
Chr01	4958648	A	G	41	G	30	16	16	A	0	0	0	16	1.00000	1.00000	0	274
Chr01	4959192	A	G	29	G	31	12	12	A	0	0	0	12	1.00000	1.00000	0	270
Chr01	4959625	C	T	20	T	22	11	11	C	0	0	0	11	1.00000	1.00000	0	433
Chr01	4960286	T	C	45	C	33	17	17	T	0	0	0	17	1.00000	1.00000	0	135
Chr01	4960593	C	A	43	A	28	19	19	C	0	0	0	19	1.00000	1.00000	0	172
Chr01	4960998	T	G	51	G	31	24	24	T	0	0	0	24	1.00000	1.00000	0	95
Chr01	4961257	G	A	44	A	33	17	17	G	0	0	0	17	1.00000	1.00000	0	41
Chr01	4961521	G	A	47	A	30	19	19	G	0	0	0	19	1.00000	1.00000	0	34
Chr01	4961630	A	C	50	C	33	21	21	A	0	0	0	21	1.00000	1.00000	0	102
Chr01	4961732	C	T	37	T	30	15	15	C	0	0	0	15	1.00000	1.00000	0	19
Chr01	4961751	G	A	29	A	33	11	11	G	0	0	0	11	1.00000	1.00000	0	19
Chr01	4962907	T	C	23	C	33	9	9	T	0	0	0	9	1.00000	1.00000	0	619
Chr01	4963619	G	C	62	C	33	26	26	G	0	0	0	26	1.00000	1.00000	0	138
Chr01	4963757	A	G	57	G	33	21	21	A	0	0	0	21	1.00000	1.00000	0	59
Chr01	4963816	T	A	73	A	33	30	30	T	0	0	0	30	1.00000	1.00000	0	59
Chr01	4964195	C	A	61	A	32	29	29	C	0	0	0	29	1.00000	1.00000	0	379
Chr01	4965280	T	C	38	C	34	14	14	T	0	0	0	14	1.00000	1.00000	0	393
Chr01	4965673	T	C	58	C	33	24	24	T	0	0	0	24	1.00000	1.00000	0	393
Chr01	4966765	T	C	52	C	32	20	20	T	0	0	0	20	1.00000	1.00000	0	340
Chr01	4967105	T	C	49	C	33	18	18	T	0	0	0	18	1.00000	1.00000	0	340
Chr01	4967663	C	T	49	T	33	18	18	C	0	0	0	18	1.00000	1.00000	0	558
Chr01	4970601	G	A	49	A	30	22	22	G	0	0	0	22	1.00000	1.00000	0	168
Chr01	4971546	C	A	29	A	32	11	11	C	0	0	0	11	1.00000	1.00000	0	416
Chr01	4972184	A	C	23	C	31	9	9	A	0	0	0	9	1.00000	1.00000	0	12
Chr01	4972307	C	T	33	T	29	14	14	C	0	0	0	14	1.00000	1.00000	0	123
Chr01	4972676	G	A	48	A	28	23	23	G	0	0	0	23	1.00000	1.00000	0	171
Chr01	4973248	C	T	41	T	31	16	16	C	0	0	0	16	1.00000	1.00000	0	31
Chr01	4973279	G	A	54	A	31	21	21	G	0	0	0	21	1.00000	1.00000	0	31
Chr01	4973311	G	A	55	A	33	21	21	G	0	0	0	21	1.00000	1.00000	0	32
Chr01	4973354	A	G	61	G	32	25	25	A	0	0	0	25	1.00000	1.00000	0	43
Chr01	4973452	A	T	35	T	31	13	13	A	0	0	0	13	1.00000	1.00000	0	86
Chr01	4973538	A	C	29	C	30	12	12	A	0	0	0	12	1.00000	1.00000	0	86
Chr01	4973972	A	T	38	T	33	14	14	A	0	0	0	14	1.00000	1.00000	0	133
Chr01	4974338	A	G	38	G	33	14	14	A	0	0	0	14	1.00000	1.00000	0	13
Chr01	4974351	G	A	38	A	33	14	14	G	0	0	0	14	1.00000	1.00000	0	13
Chr01	4974373	A	G	32	G	34	12	12	A	0	0	0	12	1.00000	1.00000	0	22
Chr01	4974438	C	T	26	T	33	10	10	C	0	0	0	10	1.00000	1.00000	0	65
Chr01	4974559	T	G	29	G	29	12	12	T	0	0	0	12	1.00000	1.00000	0	121
Chr01	4974971	G	C	47	C	33	17	17	G	0	0	0	17	1.00000	1.00000	0	27
Chr01	4974998	A	G	38	G	33	14	14	A	0	0	0	14	1.00000	1.00000	0	27
Chr01	4979024	G	A	59	A	32	25	25	G	0	0	0	25	1.00000	1.00000	0	485
Chr01	4979509	A	G	36	G	24	18	18	A	0	0	0	18	1.00000	1.00000	0	305
Chr01	4983043	C	T	28	T	29	12	12	C	0	0	0	12	1.00000	1.00000	0	68
Chr01	4984992	C	T	63	T	33	25	25	C	0	0	0	25	1.00000	1.00000	0	332
Chr01	4985324	T	C	29	C	30	12	12	T	0	0	0	12	1.00000	1.00000	0	332
Chr01	4985924	A	G	20	G	26	10	10	A	0	0	0	10	1.00000	1.00000	0	7
Chr01	4987240	A	G	20	G	30	9	9	A	0	0	0	9	1.00000	1.00000	0	65
Chr01	4987305	T	C	29	C	33	11	11	T	0	0	0	11	1.00000	1.00000	0	65
Chr01	5004857	C	T	56	T	33	22	22	C	0	0	0	22	1.00000	1.00000	0	187
Chr01	5005118	G	A	26	A	33	10	10	G	0	0	0	10	1.00000	1.00000	0	32
Chr01	5005326	A	G	37	G	33	14	14	A	0	0	0	14	1.00000	1.00000	0	67
Chr01	5005492	G	A	26	A	32	10	10	G	0	0	0	10	1.00000	1.00000	0	70
Chr01	5006664	C	T	49	T	30	18	18	G	2	1	1	19	1.00000	1.00000	0	35
Chr01	5006699	A	G	32	G	33	12	12	A	0	0	0	12	1.00000	1.00000	0	35
Chr01	5006972	A	G	29	G	33	11	11	A	0	0	0	11	1.00000	1.00000	0	127
Chr01	5007248	T	A	24	A	29	10	10	T	0	0	0	10	1.00000	1.00000	0	72
Chr01	5007342	A	G	23	G	30	10	10	A	0	0	0	10	1.00000	1.00000	0	94
Chr01	5007910	T	A	49	A	31	19	19	T	0	0	0	19	1.00000	1.00000	0	354
Chr01	5008513	C	T	47	T	25	23	23	C	0	0	0	23	1.00000	1.00000	0	168
Chr01	5008681	C	A	43	A	32	16	16	C	0	0	0	16	1.00000	1.00000	0	116
Chr01	5008797	G	T	49	T	29	19	19	G	0	0	0	19	1.00000	1.00000	0	116
Chr01	5009176	C	T	41	T	32	15	15	C	0	0	0	15	1.00000	1.00000	0	379
Chr01	5009560	T	C	32	C	33	12	12	T	0	0	0	12	1.00000	1.00000	0	334
Chr01	5010012	T	C	61	C	32	25	25	T	0	0	0	25	1.00000	1.00000	0	35
Chr01	5010047	T	A	59	A	30	26	26	T	0	0	0	26	1.00000	1.00000	0	35
Chr01	5010167	A	G	23	G	29	10	10	A	0	0	0	10	1.00000	1.00000	0	120
Chr01	5011767	T	C	26	C	30	11	11	T	0	0	0	11	1.00000	1.00000	0	179
Chr01	5011946	G	A	30	A	27	13	13	G	0	0	0	13	1.00000	1.00000	0	72
Chr01	5012182	C	T	29	T	30	11	11	C	0	0	0	11	1.00000	1.00000	0	39
Chr01	5012873	G	A	23	A	32	9	9	G	0	0	0	9	1.00000	1.00000	0	5
Chr01	5012878	G	A	23	A	33	9	9	G	0	0	0	9	1.00000	1.00000	0	5
Chr01	5014547	A	C	20	C	29	9	9	A	0	0	0	9	1.00000	1.00000	0	303
Chr01	5015028	C	G	39	G	33	14	14	T	2	1	1	15	1.00000	1.00000	0	148
Chr01	5015176	A	G	50	G	31	21	21	A	0	0	0	21	1.00000	1.00000	0	29
Chr01	5015205	C	T	52	T	33	21	21	C	0	0	0	21	1.00000	1.00000	0	29
Chr01	5015284	A	G	55	G	31	22	22	A	0	0	0	22	1.00000	1.00000	0	79
Chr01	5035691	G	A	20	A	28	9	9	G	0	0	0	9	1.00000	1.00000	0	68
Chr01	5035759	G	T	29	T	26	14	14	G	0	0	0	14	1.00000	1.00000	0	68
Chr01	5036229	G	A	44	A	32	16	16	G	0	0	0	16	1.00000	1.00000	0	468
Chr01	5036697	C	A	45	A	31	18	18	C	0	0	0	18	1.00000	1.00000	0	157
Chr01	5036854	C	T	66	T	33	27	27	C	0	0	0	27	1.00000	1.00000	0	41
Chr01	5036895	A	G	57	G	32	24	24	A	0	0	0	24	1.00000	1.00000	0	41
Chr01	5036955	G	C	29	C	32	11	11	G	0	0	0	11	1.00000	1.00000	0	60
Chr01	5038594	A	G	43	G	33	16	16	A	0	0	0	16	1.00000	1.00000	0	88
Chr01	5038682	T	A	38	A	32	14	14	T	0	0	0	14	1.00000	1.00000	0	88
Chr01	5038771	C	T	26	T	33	10	10	C	0	0	0	10	1.00000	1.00000	0	7
Chr01	5038778	T	G	26	G	32	10	10	T	0	0	0	10	1.00000	1.00000	0	7
Chr01	5039000	G	A	49	A	32	19	19	G	0	0	0	19	1.00000	1.00000	0	122
Chr01	5039704	A	G	59	G	33	22	22	A	0	0	0	22	1.00000	1.00000	0	128
Chr01	5039832	G	A	51	A	31	21	21	G	0	0	0	21	1.00000	1.00000	0	128
Chr01	5040230	A	G	38	G	32	14	14	A	0	0	0	14	1.00000	1.00000	0	398
Chr01	5040903	G	A	25	A	33	19	19	G	27	1	1	20	1.00000	1.00000	0	272
Chr01	5041175	T	A	64	A	31	27	27	G	27	1	1	28	1.00000	1.00000	0	272
Chr01	5041933	G	T	40	T	31	16	16	G	0	0	0	16	1.00000	1.00000	0	59
Chr01	5041992	C	T	41	T	32	15	15	C	0	0	0	15	1.00000	1.00000	0	59
Chr01	5042511	T	C	64	C	32	26	26	T	0	0	0	26	1.00000	1.00000	0	100
Chr01	5042611	T	C	38	C	33	14	14	T	0	0	0	14	1.00000	1.00000	0	39
Chr01	5042650	G	A	48	A	33	18	18	G	0	0	0	18	1.00000	1.00000	0	39
Chr01	5042780	A	T	64	T	33	27	27	A	0	0	0	27	1.00000	1.00000	0	83
Chr01	5042863	C	T	46	T	33	17	17	C	0	0	0	17	1.00000	1.00000	0	54
Chr01	5042917	T	C	20	C	33	8	8	T	0	0	0	8	1.00000	1.00000	0	54
Chr01	5043956	G	A	32	A	33	12	12	G	0	0	0	12	1.00000	1.00000	0	11
Chr01	5045301	G	A	20	A	29	9	9	G	0	0	0	9	1.00000	1.00000	0	237
Chr01	5045807	C	T	29	T	33	11	11	C	0	0	0	11	1.00000	1.00000	0	247
Chr01	5046054	G	C	29	C	26	14	14	G	0	0	0	14	1.00000	1.00000	0	98
Chr01	5046152	C	T	35	T	34	13	13	C	0	0	0	13	1.00000	1.00000	0	93
Chr01	5046245	A	G	32	G	33	12	12	A	0	0	0	12	1.00000	1.00000	0	93
Chr01	5046873	C	T	32	T	32	12	12	C	0	0	0	12	1.00000	1.00000	0	47
Chr01	5047694	G	A	42	A	30	16	16	G	0	0	0	16	1.00000	1.00000	0	48
Chr01	5047742	C	A	23	A	30	9	9	C	0	0	0	9	1.00000	1.00000	0	26
Chr01	5047768	A	G	23	G	32	9	9	A	0	0	0	9	1.00000	1.00000	0	25
Chr01	5047793	T	C	20	C	32	8	8	T	0	0	0	8	1.00000	1.00000	0	25
Chr01	5048393	T	C	20	C	24	11	11	T	0	0	0	11	1.00000	1.00000	0	269
Chr01	5048670	G	C	39	C	33	15	15	G	0	0	0	15	1.00000	1.00000	0	81
Chr01	5048751	A	G	23	G	32	9	9	A	0	0	0	9	1.00000	1.00000	0	21
Chr01	5048772	T	C	28	C	29	12	12	T	0	0	0	12	1.00000	1.00000	0	20
Chr01	5048792	G	A	32	A	30	13	13	G	0	0	0	13	1.00000	1.00000	0	20
Chr01	5050081	A	G	23	G	29	10	10	A	0	0	0	10	1.00000	1.00000	0	44
Chr01	5050128	G	A	37	A	28	14	14	G	0	0	0	14	1.00000	1.00000	0	33
Chr01	5050161	G	A	24	A	27	10	10	C	2	1	1	11	1.00000	1.00000	0	33
Chr01	5051547	T	C	20	C	31	8	8	T	0	0	0	8	1.00000	1.00000	0	150
Chr01	5051697	T	G	26	G	26	13	13	T	0	0	0	13	1.00000	1.00000	0	150
Chr01	5051852	T	C	41	C	31	16	16	T	0	0	0	16	1.00000	1.00000	0	155
Chr01	5053365	C	T	65	T	33	26	26	C	0	0	0	26	1.00000	1.00000	0	99
Chr01	5053464	T	C	23	C	30	10	10	T	0	0	0	10	1.00000	1.00000	0	33
Chr01	5056311	C	G	46	G	31	17	17	C	0	0	0	17	1.00000	1.00000	0	125
Chr01	5056859	T	A	32	A	32	12	12	T	0	0	0	12	1.00000	1.00000	0	119
Chr01	5056978	T	C	29	C	27	13	13	T	0	0	0	13	1.00000	1.00000	0	18
Chr01	5056996	T	A	35	A	33	13	13	T	0	0	0	13	1.00000	1.00000	0	18
Chr01	5057460	G	C	35	C	32	13	13	G	0	0	0	13	1.00000	1.00000	0	174
Chr01	5057942	T	A	29	A	33	11	11	T	0	0	0	11	1.00000	1.00000	0	391
Chr01	5058689	T	C	45	C	30	18	18	T	0	0	0	18	1.00000	1.00000	0	96
Chr01	5062508	G	A	26	A	30	10	10	G	0	0	0	10	1.00000	1.00000	0	1247
Chr01	5070622	G	R	38	G	32	15	18	A	32	5	8	26	0.733198	1.69231	0	32
Chr01	5070931	G	R	31	G	27	17	19	A	27	5	5	25	0.705020	1.20000	0	47
Chr01	5071001	C	Y	45	C	31	13	14	T	28	6	6	20	0.415708	1.75000	0	9
Chr01	5075437	G	A	42	A	33	16	16	G	0	0	0	16	1.00000	1.00000	0	1977
Chr01	5077414	T	A	29	A	28	12	12	T	0	0	0	12	1.00000	1.00000	0	63
Chr01	5079732	C	T	48	T	31	19	19	C	0	0	0	19	1.00000	1.00000	0	1914
Chr01	5087679	G	A	64	A	33	25	25	G	0	0	0	25	1.00000	1.00000	0	3772
Chr01	5093174	T	A	41	A	33	15	15	T	0	0	0	15	1.00000	1.00000	0	228
Chr01	5093844	A	T	38	T	31	15	15	A	0	0	0	15	1.00000	1.00000	0	255
Chr01	5097225	C	T	49	T	31	20	20	C	0	0	0	20	1.00000	1.00000	0	250
Chr01	5097475	A	G	40	G	33	15	15	A	0	0	0	15	1.00000	1.00000	0	66
Chr01	5097541	A	G	38	G	33	14	14	A	0	0	0	14	1.00000	1.00000	0	24
Chr01	5097565	G	A	41	A	32	15	15	G	0	0	0	15	1.00000	1.00000	0	24
Chr01	5100881	T	C	20	C	34	8	8	T	0	0	0	8	1.00000	1.00000	0	173
Chr01	5101439	G	A	26	A	33	10	10	G	0	0	0	10	1.00000	1.00000	0	88
Chr01	5101688	C	A	40	A	33	15	15	C	0	0	0	15	1.00000	1.00000	0	45
Chr01	5102124	T	C	40	C	32	15	15	T	0	0	0	15	1.00000	1.00000	0	43
Chr01	5102167	A	R	29	G	31	3	3	A	16	4	4	7	0.200000	1.00000	0	23
Chr01	5102190	T	C	20	C	33	8	8	T	0	0	0	8	1.00000	1.00000	0	23
Chr01	5102643	T	C	38	C	32	14	14	T	0	0	0	14	1.00000	1.00000	0	334
Chr01	5102977	G	A	54	A	30	23	23	G	0	0	0	23	1.00000	1.00000	0	205
Chr01	5103182	T	C	38	C	31	16	16	G	2	1	1	17	1.00000	1.00000	0	205
Chr01	5103850	A	C	36	C	33	14	14	A	0	0	0	14	1.00000	1.00000	0	31
Chr01	5103881	C	G	35	G	33	13	13	C	0	0	0	13	1.00000	1.00000	0	31
Chr01	5106187	C	T	20	T	30	8	8	C	0	0	0	8	1.00000	1.00000	0	70
Chr01	5106257	G	T	26	T	32	10	10	G	0	0	0	10	1.00000	1.00000	0	70
Chr01	5107577	T	C	52	C	33	19	19	T	0	0	0	19	1.00000	1.00000	0	85
Chr01	5107662	C	T	58	T	33	25	25	C	0	0	0	25	1.00000	1.00000	0	85
Chr01	5108251	A	G	52	G	33	20	20	A	0	0	0	20	1.00000	1.00000	0	174
Chr01	5108601	G	A	74	A	33	30	30	G	0	0	0	30	1.00000	1.00000	0	176
Chr01	5109294	A	C	31	C	33	12	12	A	0	0	0	12	1.00000	1.00000	0	26
Chr01	5109962	T	G	46	G	31	19	19	T	0	0	0	19	1.00000	1.00000	0	82
Chr01	5110044	C	T	35	T	33	13	13	C	0	0	0	13	1.00000	1.00000	0	34
Chr01	5110646	C	T	48	T	30	18	18	C	0	0	0	18	1.00000	1.00000	0	363
Chr01	5111009	T	C	20	C	34	8	8	T	0	0	0	8	1.00000	1.00000	0	29
Chr01	5111184	C	T	35	T	31	14	14	C	0	0	0	14	1.00000	1.00000	0	76
Chr01	5111529	T	C	23	C	32	9	9	T	0	0	0	9	1.00000	1.00000	0	101
Chr01	5111630	G	C	50	C	32	19	19	G	0	0	0	19	1.00000	1.00000	0	27
Chr01	5111657	G	A	41	A	32	15	15	G	0	0	0	15	1.00000	1.00000	0	17
Chr01	5111674	G	A	32	A	31	12	12	G	0	0	0	12	1.00000	1.00000	0	15
Chr01	5111689	C	T	29	T	33	11	11	C	0	0	0	11	1.00000	1.00000	0	15
Chr01	5111737	G	A	41	A	30	16	16	G	0	0	0	16	1.00000	1.00000	0	48
Chr01	5111794	T	C	35	C	28	15	15	T	0	0	0	15	1.00000	1.00000	0	57
Chr01	5112071	C	T	52	T	33	19	19	C	0	0	0	19	1.00000	1.00000	0	277
Chr01	5113312	A	W	37	A	33	4	4	T	33	3	3	7	0.571429	1.00000	0	86
Chr01	5113398	C	T	65	T	33	28	28	C	0	0	0	28	1.00000	1.00000	0	86
Chr01	5113628	T	C	61	C	33	26	26	T	0	0	0	26	1.00000	1.00000	0	230
Chr01	5114434	C	T	41	T	33	15	15	C	0	0	0	15	1.00000	1.00000	0	168
Chr01	5114602	G	T	26	T	27	12	12	G	0	0	0	12	1.00000	1.00000	0	76
Chr01	5115434	T	C	59	C	32	24	24	T	0	0	0	24	1.00000	1.00000	0	197
Chr01	5115631	A	G	41	G	33	15	15	A	0	0	0	15	1.00000	1.00000	0	197
Chr01	5115848	T	C	59	C	34	23	23	T	0	0	0	23	1.00000	1.00000	0	45
Chr01	5115893	G	C	56	C	32	23	23	G	0	0	0	23	1.00000	1.00000	0	45
Chr01	5116249	G	A	40	A	28	18	18	G	0	0	0	18	1.00000	1.00000	0	27
Chr01	5116276	G	A	35	A	33	13	13	G	0	0	0	13	1.00000	1.00000	0	27
Chr01	5116348	C	T	44	T	33	16	16	C	0	0	0	16	1.00000	1.00000	0	72
Chr01	5116422	T	C	29	C	33	11	12	T	0	0	0	12	1.00000	1.16667	0	19
Chr01	5116441	A	G	26	G	32	10	11	A	0	0	0	11	1.00000	1.18182	0	19
Chr01	5116464	T	C	38	C	33	14	15	T	0	0	0	15	1.00000	1.13333	0	23
Chr01	5116503	A	G	48	G	34	18	18	A	0	0	0	18	1.00000	1.00000	0	39
Chr01	5116550	T	C	56	C	33	24	24	T	0	0	0	24	1.00000	1.00000	0	29
Chr01	5116579	G	A	50	A	31	26	26	G	2	1	1	27	1.00000	1.00000	0	29
Chr01	5116710	C	T	61	T	31	26	26	C	0	0	0	26	1.00000	1.00000	0	131
Chr01	5117009	G	A	62	A	33	25	25	G	0	0	0	25	1.00000	1.00000	0	44
Chr01	5117773	G	T	57	T	32	25	25	G	0	0	0	25	1.00000	1.00000	0	681
Chr01	5119025	T	C	52	C	33	20	20	T	0	0	0	20	1.00000	1.00000	0	89
Chr01	5119114	A	G	29	G	33	11	11	A	0	0	0	11	1.00000	1.00000	0	89
Chr01	5119400	C	A	28	A	34	11	11	C	0	0	0	11	1.00000	1.00000	0	235
Chr01	5121707	A	G	55	G	30	22	22	A	0	0	0	22	1.00000	1.00000	0	25
Chr01	5121732	G	A	53	A	33	22	22	G	0	0	0	22	1.00000	1.00000	0	25
Chr01	5121840	C	T	38	T	30	15	15	C	0	0	0	15	1.00000	1.00000	0	83
Chr01	5121923	A	G	57	G	31	24	24	A	0	0	0	24	1.00000	1.00000	0	83
Chr01	5123776	T	C	35	C	30	14	14	T	0	0	0	14	1.00000	1.00000	0	429
Chr01	5124205	G	C	50	C	33	18	18	G	0	0	0	18	1.00000	1.00000	0	429
Chr01	5124815	T	C	23	C	33	9	9	T	0	0	0	9	1.00000	1.00000	0	610
Chr01	5126864	T	C	54	C	33	20	20	T	0	0	0	20	1.00000	1.00000	0	197
Chr01	5127068	T	C	60	C	33	25	25	T	0	0	0	25	1.00000	1.00000	0	204
Chr01	5129652	T	C	32	C	31	12	12	T	0	0	0	12	1.00000	1.00000	0	256
Chr01	5129957	G	A	41	A	32	15	15	G	0	0	0	15	1.00000	1.00000	0	49
Chr01	5130412	T	C	41	C	33	15	15	T	0	0	0	15	1.00000	1.00000	0	39
Chr01	5130451	A	G	36	G	33	13	13	C	32	1	1	14	1.00000	1.00000	0	39
Chr01	5131125	C	A	35	A	27	17	17	C	0	0	0	17	1.00000	1.00000	0	87
Chr01	5133625	G	A	29	A	32	11	11	G	0	0	0	11	1.00000	1.00000	0	198
Chr01	5133823	A	G	29	G	33	11	11	A	0	0	0	11	1.00000	1.00000	0	198
Chr01	5137596	T	C	58	C	32	25	25	T	0	0	0	25	1.00000	1.00000	0	87
Chr01	5137683	T	C	37	C	32	14	14	T	0	0	0	14	1.00000	1.00000	0	87
Chr01	5138055	G	A	35	A	31	14	14	G	0	0	0	14	1.00000	1.00000	0	226
Chr01	5138281	C	T	38	T	28	16	16	C	0	0	0	16	1.00000	1.00000	0	226
Chr01	5140199	G	A	30	A	29	14	15	G	0	0	0	15	1.00000	1.06667	0	397
Chr01	5140611	C	T	41	T	32	15	15	C	0	0	0	15	1.00000	1.00000	0	412
Chr01	5142777	G	A	44	A	33	16	16	G	0	0	0	16	1.00000	1.00000	0	557
Chr01	5143334	T	A	62	A	33	24	24	T	0	0	0	24	1.00000	1.00000	0	107
Chr01	5143675	T	A	60	A	31	23	23	T	0	0	0	23	1.00000	1.00000	0	230
Chr01	5144191	T	A	35	A	32	13	13	T	0	0	1	14	1.00000	1.07143	0	147
Chr01	5144338	G	T	53	T	30	24	24	G	0	0	0	24	1.00000	1.00000	0	147
Chr01	5144506	C	T	57	T	33	24	24	C	0	0	0	24	1.00000	1.00000	0	168
Chr01	5144692	A	G	53	G	33	20	20	A	0	0	0	20	1.00000	1.00000	0	186
Chr01	5144888	C	T	51	T	33	19	19	C	0	0	0	19	1.00000	1.00000	0	196
Chr01	5146123	G	C	23	C	32	9	9	G	0	0	0	9	1.00000	1.00000	0	57
Chr01	5146246	C	T	35	T	33	13	13	C	0	0	0	13	1.00000	1.00000	0	123
Chr01	5146423	G	C	36	C	31	14	14	G	0	0	0	14	1.00000	1.00000	0	107
Chr01	5146530	T	C	49	C	33	18	18	T	0	0	0	18	1.00000	1.00000	0	51
Chr01	5146581	A	G	31	G	31	12	12	A	0	0	0	12	1.00000	1.00000	0	51
Chr01	5146692	A	G	32	G	30	13	13	A	0	0	0	13	1.00000	1.00000	0	20
Chr01	5147478	T	A	28	A	30	11	11	T	0	0	0	11	1.00000	1.00000	0	48
Chr01	5147526	T	C	20	C	31	8	8	T	0	0	0	8	1.00000	1.00000	0	48
Chr01	5148416	G	A	45	A	31	18	18	G	0	0	0	18	1.00000	1.00000	0	890
Chr01	5151988	A	G	35	G	30	14	14	A	0	0	0	14	1.00000	1.00000	0	241
Chr01	5153457	G	A	29	A	28	13	13	G	0	0	0	13	1.00000	1.00000	0	246
Chr01	5153703	T	C	61	C	32	25	25	T	0	0	0	25	1.00000	1.00000	0	246
Chr01	5154005	G	A	47	A	29	22	22	G	0	0	0	22	1.00000	1.00000	0	126
Chr01	5154131	T	G	50	G	33	20	20	T	0	0	0	20	1.00000	1.00000	0	20
Chr01	5154151	G	A	50	A	33	19	19	G	0	0	0	19	1.00000	1.00000	0	20
Chr01	5154203	A	T	29	T	31	12	12	A	0	0	0	12	1.00000	1.00000	0	52
Chr01	5154277	T	A	44	A	31	17	17	T	0	0	0	17	1.00000	1.00000	0	74
Chr01	5154763	T	A	26	A	33	10	10	T	0	0	0	10	1.00000	1.00000	0	51
Chr01	5155529	C	T	38	T	33	14	14	C	0	0	0	14	1.00000	1.00000	0	71
Chr01	5155922	C	T	31	T	30	12	12	C	0	0	0	12	1.00000	1.00000	0	15
Chr01	5155937	A	G	23	G	33	9	9	A	0	0	0	9	1.00000	1.00000	0	15
Chr01	5155960	A	G	23	G	33	9	9	A	0	0	0	9	1.00000	1.00000	0	15
Chr01	5156296	A	G	23	G	28	11	11	A	0	0	0	11	1.00000	1.00000	0	46
Chr01	5156482	A	G	32	G	33	12	12	A	0	0	0	12	1.00000	1.00000	0	120
Chr01	5157331	C	T	23	T	32	9	9	C	0	0	0	9	1.00000	1.00000	0	32
Chr01	5157363	A	G	34	G	33	13	13	A	0	0	0	13	1.00000	1.00000	0	32
Chr01	5158567	C	T	32	T	31	12	12	C	0	0	0	12	1.00000	1.00000	0	68
Chr01	5158635	C	T	23	T	33	9	9	C	0	0	0	9	1.00000	1.00000	0	43
Chr01	5158854	C	T	20	T	30	9	9	C	0	0	0	9	1.00000	1.00000	0	11
Chr01	5160260	G	A	29	A	31	11	12	G	0	0	0	12	1.00000	1.08333	0	397
Chr01	5160657	G	A	41	A	30	16	16	G	0	0	0	16	1.00000	1.00000	0	24
Chr01	5160681	A	G	53	G	33	20	20	A	0	0	0	20	1.00000	1.00000	0	24
Chr01	5160777	T	C	26	C	33	10	10	T	0	0	0	10	1.00000	1.00000	0	96
Chr01	5160950	C	T	38	T	33	14	14	C	0	0	0	14	1.00000	1.00000	0	109
Chr01	5161059	A	T	52	T	33	21	21	A	0	0	0	21	1.00000	1.00000	0	25
Chr01	5161084	G	T	54	T	33	22	22	G	0	0	0	22	1.00000	1.00000	0	25
Chr01	5161127	T	C	32	C	33	12	12	T	0	0	0	12	1.00000	1.00000	0	43
Chr01	5161595	A	T	26	T	32	10	10	A	0	0	0	10	1.00000	1.00000	0	21
Chr01	5161942	T	G	28	G	26	15	15	C	2	1	1	16	1.00000	1.00000	0	97
Chr01	5162039	A	G	29	G	33	11	11	A	0	0	0	11	1.00000	1.00000	0	97
[truncated: 305,627 more rows]
