# Supplementary material for: Re-sequencing and genetic variation identification of a rice line with ideal plant architecture
Source: Rice (N Y). 2012 Jul 24;5:18. doi: 10.1186/1939-8433-5-18 (PMC5520836; doi:10.1186/1939-8433-5-18)
Supplement: Supplementary file 2 — Additional file 2: InDels information of 7302R; Format description(left to right). 1. Chromosome. 2. Position. 3. Indel type and number. 4. Bases. 5. Strand (+, positive; -, negative; *, both positive and negative). 6. Homozygosis or heterozygosis. 7. Average quality. 8. The number of supported read pair. 9. The number of all crossed read pair. (INDEL 2 MB) [file 12284_2012_13_MOESM2_ESM.indel]

Chr01	7876	I4	AATT	+	hete	33	3	10
Chr01	8506	D2	TT	*	hete	33	4	13
Chr01	11750	I4	TTAA	*	hete	32	8	15
Chr01	12896	I1	T	*	hete	28	6	13
Chr01	13035	I4	CAAC	+	hete	32	6	17
Chr01	14927	D1	C	*	homo	32	6	6
Chr01	15061	D1	A	*	hete	27	8	21
Chr01	16011	I1	T	*	homo	31	12	19
Chr01	16755	D3	TTA	*	hete	33	7	19
Chr01	17317	I1	T	-	hete	26	6	15
Chr01	29686	D1	G	*	homo	32	4	4
Chr01	31892	D1	A	*	homo	32	11	13
Chr01	32913	I1	G	*	homo	27	13	20
Chr01	35647	D2	TA	*	homo	30	13	14
Chr01	36695	I1	A	*	homo	27	11	15
Chr01	47343	D2	AT	*	homo	29	12	15
Chr01	47385	D1	T	*	homo	31	8	11
Chr01	48185	I1	T	*	homo	32	14	20
Chr01	48283	D1	A	*	homo	32	14	18
Chr01	49499	I2	TA	*	homo	31	8	12
Chr01	50345	I2	AA	*	homo	33	9	13
Chr01	51596	D1	A	*	homo	25	14	20
Chr01	51694	I1	A	*	homo	26	13	15
Chr01	51870	I1	A	*	homo	29	13	17
Chr01	52494	I1	A	-	hete	29	3	6
Chr01	52638	I1	A	*	homo	32	7	9
Chr01	58538	D1	A	*	homo	30	13	14
Chr01	61127	D1	A	-	hete	29	5	11
Chr01	61855	I2	AT	-	hete	33	3	6
Chr01	62110	I1	C	*	homo	31	8	9
Chr01	65128	D2	TC	*	homo	31	12	15
Chr01	68865	I2	AC	*	homo	28	9	9
Chr01	81361	I1	A	-	homo	32	7	7
Chr01	88817	D3	GTA	-	homo	30	4	5
Chr01	91091	I1	T	*	homo	30	15	18
Chr01	93595	I1	A	*	hete	24	3	4
Chr01	96809	D1	T	*	homo	30	15	17
Chr01	98086	D1	T	*	homo	32	10	10
Chr01	100817	D1	T	*	homo	30	8	9
Chr01	100996	I2	GT	*	hete	26	8	13
Chr01	101203	I2	CT	*	hete	31	3	10
Chr01	103617	D1	T	*	homo	27	14	20
Chr01	104200	I2	TG	-	hete	34	3	8
Chr01	105555	I2	AG	*	homo	31	10	11
Chr01	107604	D1	A	-	homo	33	5	6
Chr01	108103	I1	T	-	homo	24	6	8
Chr01	114623	I2	TT	-	hete	28	8	15
Chr01	114971	I3	TCT	*	hete	32	6	11
Chr01	118646	I2	CT	*	hete	32	4	9
Chr01	118825	D1	C	-	homo	32	10	12
Chr01	119800	I2	CT	*	homo	33	5	6
Chr01	142213	D1	G	*	hete	32	4	6
Chr01	148770	D1	A	+	homo	31	3	3
Chr01	154622	I2	TA	-	hete	34	4	7
Chr01	154708	D1	A	*	hete	28	7	11
Chr01	157372	D3	TTT	*	homo	29	10	13
Chr01	157991	I2	AG	*	homo	27	8	10
Chr01	158694	I1	T	*	hete	33	3	8
Chr01	161466	D3	CTC	*	hete	25	5	9
Chr01	162924	D1	T	*	homo	29	17	19
Chr01	162973	I1	T	*	hete	31	8	17
Chr01	164056	D1	T	*	hete	32	4	6
Chr01	164086	D1	G	*	hete	32	5	9
Chr01	165080	I2	TC	*	hete	34	3	4
Chr01	174700	I1	T	*	homo	32	10	12
Chr01	175376	I1	A	*	hete	26	12	22
Chr01	184036	D1	T	*	hete	30	3	4
Chr01	186712	D2	AT	-	homo	34	3	3
Chr01	189085	D1	T	*	hete	31	3	4
Chr01	189792	I1	T	-	hete	32	5	8
Chr01	190625	D3	ATT	*	homo	33	9	10
Chr01	191137	I1	C	-	homo	33	4	4
Chr01	191244	D1	A	-	homo	33	3	3
Chr01	195850	I1	A	*	hete	28	6	10
Chr01	195953	I1	A	*	homo	25	16	18
Chr01	197868	I2	CT	*	homo	32	13	16
Chr01	197923	D2	TT	*	homo	32	11	13
Chr01	198894	I1	T	*	hete	21	3	5
Chr01	201369	I3	TCC	+	hete	32	3	6
Chr01	201428	I1	C	*	homo	30	7	9
Chr01	201629	I2	AT	*	homo	30	3	3
Chr01	202417	I1	A	*	homo	24	14	15
Chr01	204857	D1	A	-	homo	26	4	5
Chr01	215774	I1	C	+	homo	33	3	3
Chr01	215953	I2	TT	+	hete	34	5	11
Chr01	218436	I1	A	-	homo	30	7	10
Chr01	222420	D1	T	+	homo	33	4	5
Chr01	226184	I1	T	*	homo	26	12	12
Chr01	226659	D3	CGC	*	homo	27	11	11
Chr01	234081	I2	TC	+	homo	28	3	3
Chr01	247422	D2	TC	*	homo	28	7	7
Chr01	249520	D1	A	*	homo	29	8	8
Chr01	257193	I2	AT	*	homo	31	10	15
Chr01	264928	I1	A	*	homo	32	7	7
Chr01	266430	I3	TGC	+	homo	33	3	3
Chr01	267686	D2	TC	-	homo	32	5	5
Chr01	268095	I1	T	*	homo	24	4	4
Chr01	268880	I1	T	*	homo	32	6	8
Chr01	270279	I1	T	*	hete	32	6	9
Chr01	271571	I1	C	*	homo	31	8	9
Chr01	281779	D2	TA	*	homo	22	14	19
Chr01	282557	D1	G	*	homo	27	7	7
Chr01	285598	D1	T	*	hete	31	7	11
Chr01	287022	D1	G	+	homo	33	3	3
Chr01	288695	I1	A	*	hete	32	8	14
Chr01	291166	I1	A	*	homo	29	12	19
Chr01	291424	I1	C	*	homo	27	19	20
Chr01	294603	I1	T	*	homo	27	9	13
Chr01	294638	I1	C	*	homo	27	9	10
Chr01	299710	D1	C	-	homo	33	10	12
Chr01	299895	D1	A	-	homo	31	9	10
Chr01	302854	I1	T	*	homo	31	10	16
Chr01	306193	I2	AT	*	hete	33	5	8
Chr01	308124	I2	TT	-	hete	32	3	8
Chr01	311738	I1	T	*	homo	31	12	13
Chr01	311867	I1	A	*	homo	26	16	19
Chr01	313845	D1	C	+	hete	23	3	4
Chr01	314567	D1	C	*	homo	31	7	8
Chr01	316211	D1	T	-	hete	31	3	6
Chr01	322481	D1	T	*	homo	26	10	10
Chr01	328290	D1	A	*	homo	26	17	19
Chr01	369377	I1	T	*	homo	31	9	9
Chr01	370786	I2	AT	-	homo	31	7	9
Chr01	377857	I1	T	*	homo	33	9	10
Chr01	378196	D1	C	*	hete	32	6	10
Chr01	381068	D1	G	+	hete	32	6	9
Chr01	383322	D1	A	-	homo	30	10	15
Chr01	395220	I4	TTTA	*	hete	29	8	18
Chr01	395828	I4	GTGT	*	hete	27	8	17
Chr01	396448	D4	AAGA	*	homo	29	11	14
Chr01	403936	I1	A	+	hete	32	3	5
Chr01	408862	I1	G	*	homo	23	15	18
Chr01	412864	D2	TA	-	homo	32	11	14
Chr01	413009	D1	A	*	homo	30	19	23
Chr01	413613	D1	G	*	homo	33	8	9
Chr01	413713	D1	A	+	hete	33	4	9
Chr01	414258	D1	G	*	homo	26	6	7
Chr01	423178	I1	G	*	homo	32	8	9
Chr01	423205	I1	T	*	homo	33	4	5
Chr01	452555	I1	T	*	hete	29	5	10
Chr01	461873	D2	AG	*	homo	27	10	10
Chr01	467668	I1	C	*	homo	21	17	19
Chr01	469732	D1	T	*	hete	26	5	12
Chr01	483618	I1	C	+	homo	27	8	8
Chr01	487662	I1	A	+	homo	24	5	7
Chr01	494448	I1	T	*	homo	31	8	10
Chr01	524770	D1	A	*	homo	32	5	5
Chr01	534187	D1	T	*	homo	33	10	10
Chr01	534241	I1	T	*	homo	28	9	10
Chr01	538888	I1	T	*	homo	30	14	18
Chr01	559900	I1	G	-	homo	28	7	8
Chr01	633290	I1	A	*	homo	26	5	5
Chr01	636411	D1	G	*	homo	26	9	13
Chr01	657485	I1	T	*	homo	30	12	14
Chr01	657769	I2	TC	*	hete	30	3	4
Chr01	680916	D2	TC	*	homo	27	15	16
Chr01	685416	D2	AT	*	homo	25	7	8
Chr01	703160	D2	AT	*	hete	33	3	15
Chr01	726490	D1	G	-	homo	26	8	12
Chr01	764218	D1	G	*	homo	28	9	12
Chr01	779551	I1	A	-	hete	28	4	6
Chr01	785895	I1	T	*	homo	32	11	13
Chr01	787789	I1	G	+	homo	25	4	5
Chr01	873366	I1	C	-	hete	30	3	7
Chr01	873733	D1	T	*	hete	26	3	4
Chr01	874033	D1	G	-	homo	31	10	13
Chr01	880629	I3	AGA	+	homo	27	8	12
Chr01	883597	I1	T	*	homo	27	12	15
Chr01	884087	D1	A	*	homo	31	15	18
Chr01	901614	I2	TG	+	homo	33	5	6
Chr01	902579	I2	TC	*	hete	27	10	21
Chr01	903270	I1	T	*	homo	29	10	11
Chr01	955219	D4	AATT	*	homo	24	9	9
Chr01	955843	D1	T	*	homo	26	8	10
Chr01	975753	I1	A	-	homo	30	5	7
Chr01	1027433	I1	T	*	homo	29	9	9
Chr01	1030190	I1	T	*	homo	31	13	14
Chr01	1030309	I1	T	*	homo	30	12	12
Chr01	1077451	D1	C	*	homo	29	17	17
Chr01	1090719	I1	C	*	hete	30	4	6
Chr01	1129625	D1	G	*	homo	24	8	12
Chr01	1138237	I1	A	*	homo	30	12	17
Chr01	1138334	I1	T	*	homo	32	11	16
Chr01	1205370	D1	A	*	homo	29	11	15
Chr01	1207237	D1	A	*	hete	31	7	12
Chr01	1207467	D1	A	*	homo	30	10	11
Chr01	1210247	I1	A	*	homo	30	15	20
Chr01	1214513	D1	T	*	homo	32	8	8
Chr01	1216209	D1	A	*	homo	31	14	15
Chr01	1216382	I1	C	*	hete	33	3	4
Chr01	1222222	I2	AT	*	homo	26	11	11
Chr01	1224119	D1	T	*	homo	26	15	19
Chr01	1225106	I1	G	*	hete	33	6	17
Chr01	1233678	D2	AT	*	homo	32	4	5
Chr01	1234410	D1	A	-	homo	33	7	8
Chr01	1245674	I1	A	*	homo	30	11	15
Chr01	1252190	I1	T	*	homo	31	5	6
Chr01	1353832	I1	C	*	homo	30	5	5
Chr01	1364171	I1	A	-	hete	32	4	7
Chr01	1364451	I1	A	*	hete	33	3	4
Chr01	1392540	D4	GAGA	*	hete	21	3	4
Chr01	1407702	D1	A	+	homo	34	4	5
Chr01	1425082	I1	C	*	homo	27	10	10
Chr01	1436835	I1	T	*	hete	32	6	10
Chr01	1490371	D1	G	-	homo	33	11	11
Chr01	1561722	D1	A	*	homo	25	8	9
Chr01	1596285	D1	T	+	homo	31	13	14
Chr01	1653337	D1	C	+	homo	31	6	6
Chr01	1735478	D3	TGA	+	homo	32	9	10
Chr01	1793851	D1	G	*	homo	31	13	16
Chr01	1843432	D1	A	*	hete	32	7	14
Chr01	1863803	I1	A	*	homo	29	20	26
Chr01	1864933	D4	CTAG	-	hete	22	3	5
Chr01	1875250	D2	AC	*	hete	27	12	21
Chr01	1879262	D1	T	*	hete	31	3	4
Chr01	1881115	I1	A	-	homo	31	4	5
Chr01	1883635	I1	G	*	homo	30	14	15
Chr01	1932880	I1	T	*	homo	30	7	7
Chr01	1942692	I1	G	*	homo	28	9	11
Chr01	1956117	I1	T	*	homo	29	15	19
Chr01	1959923	I1	C	*	homo	29	9	9
Chr01	2002969	D1	C	*	homo	32	12	14
Chr01	2050927	D1	C	*	homo	28	16	17
Chr01	2069211	I1	A	-	homo	31	6	7
Chr01	2110345	I1	A	*	hete	31	3	5
Chr01	2152784	D1	A	*	hete	28	4	9
Chr01	2203493	I1	T	*	homo	28	16	21
Chr01	2231408	I1	G	*	homo	27	13	18
Chr01	2248175	I1	A	*	homo	26	6	7
Chr01	2248206	I1	G	*	homo	29	9	11
Chr01	2277943	D1	T	-	homo	31	7	8
Chr01	2473671	D1	C	*	hete	30	5	8
Chr01	2532683	I1	A	-	homo	33	3	3
Chr01	2545521	D3	CTC	*	homo	33	8	8
Chr01	2552981	I1	A	*	homo	27	17	22
Chr01	2567212	I1	G	*	homo	30	15	16
Chr01	2571753	D1	C	*	homo	31	4	4
Chr01	2592426	I1	A	+	hete	32	3	4
Chr01	2592676	D1	T	*	homo	27	8	9
Chr01	2597467	I1	A	*	homo	32	8	8
Chr01	2614303	I1	T	*	homo	33	12	14
Chr01	2628168	I1	A	*	homo	33	5	6
Chr01	2628193	I1	T	*	hete	32	3	4
Chr01	2636165	I1	A	*	hete	32	3	11
Chr01	2719112	D1	T	*	homo	30	11	17
Chr01	2765100	I1	T	*	homo	31	12	14
Chr01	2765219	I1	T	-	homo	30	6	7
Chr01	2779754	I1	T	-	homo	29	7	8
Chr01	2815871	D1	G	*	homo	26	9	10
Chr01	2831295	I1	T	+	hete	32	4	8
Chr01	2831447	I1	C	*	homo	32	12	15
Chr01	2841915	D1	A	*	homo	25	14	18
Chr01	2848836	I1	A	-	hete	31	6	11
Chr01	2854254	D1	C	*	homo	32	12	13
Chr01	2855258	I1	A	*	homo	31	12	15
Chr01	2858902	I1	T	*	homo	27	9	11
Chr01	2885932	I1	A	-	hete	25	4	6
Chr01	2887312	I1	T	+	homo	33	5	5
Chr01	2942811	D1	C	*	homo	33	9	11
Chr01	2956876	I1	A	-	hete	29	3	17
Chr01	3005158	D1	G	+	homo	33	4	4
Chr01	3005406	I1	T	*	homo	32	11	14
Chr01	3027195	D1	T	*	homo	31	8	9
Chr01	3037316	I1	T	*	homo	32	9	10
Chr01	3057675	I1	A	*	homo	30	9	11
Chr01	3057779	I1	T	*	homo	32	8	9
Chr01	3073750	D1	C	*	homo	28	10	12
Chr01	3074588	I1	C	*	homo	29	12	14
Chr01	3088250	I1	T	*	homo	28	7	9
Chr01	3101572	D1	G	*	homo	33	4	4
Chr01	3112537	I1	A	*	homo	21	4	5
Chr01	3112786	D1	C	*	homo	31	3	3
Chr01	3116617	I1	T	*	homo	33	7	9
Chr01	3116651	I1	T	*	hete	34	4	7
Chr01	3144848	I1	A	*	homo	32	10	13
Chr01	3166345	D1	A	*	homo	27	18	22
Chr01	3169000	I1	A	*	homo	31	13	19
Chr01	3207395	I1	C	-	homo	32	8	9
Chr01	3208423	D2	AA	+	hete	33	6	9
Chr01	3233729	D1	T	-	homo	32	15	16
Chr01	3247015	D1	G	-	homo	33	4	4
Chr01	3350003	D1	C	+	homo	30	6	8
Chr01	3350127	D1	C	*	homo	33	8	9
Chr01	3418093	I1	T	*	homo	26	14	16
Chr01	3418831	I1	A	*	homo	30	12	13
Chr01	3426350	D1	T	*	hete	32	4	6
Chr01	3426605	D1	T	-	homo	23	4	4
Chr01	3494591	D1	C	*	homo	25	18	19
Chr01	3537459	I1	T	*	homo	33	6	8
Chr01	3649823	I1	A	*	homo	25	4	5
Chr01	3702605	D1	G	*	hete	31	6	9
Chr01	3711411	I1	G	-	homo	30	9	9
Chr01	3766554	I1	T	*	homo	31	17	19
Chr01	3809623	I1	T	*	homo	32	15	16
Chr01	3811595	I1	A	*	homo	22	13	15
Chr01	3812949	D3	TGC	*	homo	24	3	3
Chr01	3817167	D1	C	*	homo	27	18	20
Chr01	3833516	I1	T	*	hete	31	3	6
Chr01	3833551	I1	T	*	homo	30	6	6
Chr01	3843500	D3	ATG	*	homo	30	16	21
Chr01	3853961	D2	AA	*	homo	31	11	12
Chr01	3854979	I1	A	*	homo	30	19	22
Chr01	3856920	D1	A	*	homo	32	7	10
Chr01	3860280	I1	A	*	homo	28	5	6
Chr01	3860367	D1	G	-	homo	30	7	7
Chr01	3860707	I1	A	+	hete	30	3	4
Chr01	3860799	I1	T	-	homo	31	4	4
Chr01	3863181	I1	G	*	homo	32	9	9
Chr01	3881963	D1	T	*	homo	28	12	14
Chr01	3926916	D1	G	*	hete	31	4	6
Chr01	3926995	D1	C	*	homo	23	7	8
Chr01	3933831	I1	A	*	homo	33	6	7
Chr01	3934600	D1	C	*	homo	31	7	9
Chr01	3935809	D1	G	*	hete	33	3	4
Chr01	3967517	I1	T	*	homo	33	3	3
Chr01	4046626	D1	A	*	hete	29	5	8
Chr01	4074177	I2	GA	+	hete	33	6	14
Chr01	4192192	D1	A	*	homo	28	8	12
Chr01	4201632	I1	T	*	hete	29	6	10
Chr01	4213525	D1	G	-	homo	28	3	3
Chr01	4245603	D1	C	*	homo	31	8	9
Chr01	4368265	I1	A	*	homo	27	3	3
Chr01	4373796	D4	TTTT	*	homo	27	18	24
Chr01	4379584	D1	T	*	homo	24	17	18
Chr01	4399773	D5	CTACT	*	hete	34	4	6
Chr01	4399840	I1	T	*	homo	32	5	6
Chr01	4400098	I1	C	-	hete	33	3	4
Chr01	4418499	I2	TC	*	hete	29	8	14
Chr01	4444466	D1	T	-	hete	28	3	16
Chr01	4461783	D1	A	*	homo	29	11	13
Chr01	4486084	D1	G	*	hete	29	8	13
Chr01	4501898	I1	T	-	homo	33	3	3
Chr01	4553112	I1	T	+	homo	33	6	8
Chr01	4553227	D1	G	*	homo	33	12	15
Chr01	4554137	D1	C	*	homo	31	15	16
Chr01	4594718	I1	A	*	hete	31	4	7
Chr01	4647971	D1	A	-	homo	31	4	4
Chr01	4685714	D1	A	*	homo	29	17	21
Chr01	4693788	I1	T	*	hete	33	4	6
Chr01	4693819	I1	C	*	hete	26	5	8
Chr01	4694041	I1	A	*	homo	29	12	14
Chr01	4722712	I1	A	*	homo	32	5	6
Chr01	4751751	D1	C	*	homo	24	7	7
Chr01	4754860	D1	C	+	homo	32	6	8
Chr01	4821525	I2	TA	*	homo	28	11	14
Chr01	4822566	D1	A	*	homo	28	14	17
Chr01	4832047	I2	TT	*	homo	28	19	26
Chr01	4833433	D1	A	*	homo	30	12	17
Chr01	4834684	D1	C	*	homo	30	14	17
Chr01	4844058	D1	T	-	homo	30	11	17
Chr01	4855829	D1	C	*	homo	32	16	18
Chr01	4859369	D1	A	*	homo	27	13	16
Chr01	4860233	D1	A	+	hete	34	5	8
Chr01	4864319	D2	GA	*	homo	31	5	7
Chr01	4870005	I1	A	*	homo	32	11	13
Chr01	4878371	D1	T	*	homo	27	9	12
Chr01	4881006	I1	T	*	homo	24	12	13
Chr01	4909324	D2	GA	*	homo	31	6	6
Chr01	4910781	I1	C	-	homo	30	5	7
Chr01	4914048	D2	AA	*	homo	31	17	20
Chr01	4916075	D1	T	+	homo	32	6	7
Chr01	4917159	D4	GTTT	*	homo	31	16	18
Chr01	4922656	D2	AA	*	homo	31	15	18
Chr01	4923615	D1	T	*	hete	32	4	7
Chr01	4924804	D1	T	*	homo	29	8	9
Chr01	4925653	D1	T	+	hete	33	3	6
Chr01	4925914	D1	T	*	homo	28	11	12
Chr01	4928823	D2	TT	*	homo	30	13	14
Chr01	4936165	I1	T	*	homo	25	9	10
Chr01	4946143	I2	TG	*	homo	29	7	10
Chr01	4946782	D1	T	*	homo	25	7	8
Chr01	4947880	D1	G	*	hete	32	4	7
Chr01	4949937	D1	A	*	hete	33	7	11
Chr01	4950248	I1	T	*	homo	31	10	15
Chr01	4950572	I1	T	*	homo	32	19	21
Chr01	4951174	D2	AT	*	homo	30	10	12
Chr01	4952902	I2	TA	*	homo	31	9	13
Chr01	4953027	I2	TA	*	homo	32	5	7
Chr01	4955296	D1	A	*	homo	26	14	20
Chr01	4955493	D4	TTGT	*	homo	24	10	13
Chr01	4960087	I3	TTT	*	homo	29	10	15
Chr01	4960757	D1	T	-	hete	30	4	7
Chr01	4961821	D3	TGT	*	homo	31	8	10
Chr01	4969394	D2	AT	*	homo	31	14	18
Chr01	4970193	I1	A	*	homo	30	11	17
Chr01	4970433	D1	A	*	homo	27	13	14
Chr01	4972568	D2	TT	*	hete	23	4	6
Chr01	4973151	D2	TC	*	homo	26	17	20
Chr01	4974114	D1	G	*	homo	32	13	14
Chr01	4974258	D1	G	-	hete	30	6	9
Chr01	4974628	D1	T	*	hete	33	4	8
Chr01	4978495	I3	AAG	*	homo	32	15	18
Chr01	4983308	I1	A	+	hete	22	3	5
Chr01	5003615	I1	T	+	homo	22	3	3
Chr01	5004368	I1	A	+	homo	33	8	9
Chr01	5004528	D1	A	*	homo	31	18	21
Chr01	5005672	I1	C	-	homo	31	3	3
Chr01	5008995	D2	AG	*	homo	30	19	20
Chr01	5009899	D3	AAT	*	hete	29	8	13
Chr01	5013094	D2	CT	*	homo	32	4	4
Chr01	5015915	I1	T	+	hete	33	3	4
Chr01	5036103	D1	C	*	homo	26	16	17
Chr01	5037125	I2	AA	*	homo	29	16	20
Chr01	5038908	D1	A	*	hete	21	3	5
Chr01	5044249	I1	T	-	hete	28	3	4
Chr01	5045230	D3	TTT	+	hete	33	3	8
Chr01	5045845	D1	T	*	homo	32	17	19
Chr01	5048459	I1	C	*	homo	31	9	9
Chr01	5048536	D1	T	*	hete	30	6	10
Chr01	5050038	I1	A	-	homo	25	5	7
Chr01	5050536	I1	A	-	homo	31	4	4
Chr01	5052451	D3	AGG	*	homo	31	10	14
Chr01	5052488	I1	A	*	hete	32	4	11
Chr01	5052652	D1	T	*	homo	31	20	22
Chr01	5057608	I2	CT	*	homo	32	6	8
Chr01	5078220	I1	T	*	hete	31	7	14
Chr01	5080375	D1	A	*	homo	32	17	17
Chr01	5094202	I1	T	*	homo	30	9	11
Chr01	5094685	I1	T	*	homo	29	8	10
Chr01	5101266	I1	T	*	homo	32	10	10
Chr01	5102168	I4	AAAG	*	hete	30	12	20
Chr01	5104095	D1	A	*	homo	32	18	20
Chr01	5108426	I5	ATAAT	+	homo	30	10	14
Chr01	5109338	D1	T	*	hete	32	10	17
Chr01	5110125	D1	T	*	homo	31	19	21
Chr01	5111030	D1	T	*	homo	26	14	17
Chr01	5111252	I1	T	*	homo	31	12	19
Chr01	5113305	I1	T	*	homo	28	20	28
Chr01	5114368	I1	A	*	homo	26	10	15
Chr01	5114672	D4	GTAT	*	homo	32	10	13
Chr01	5116871	D1	A	*	homo	26	13	18
Chr01	5121560	I2	AA	+	hete	27	6	12
Chr01	5128277	D2	TT	*	homo	30	17	21
Chr01	5129870	I1	A	*	homo	30	9	13
Chr01	5130016	I1	A	*	hete	24	5	11
Chr01	5130955	I1	T	*	homo	30	15	17
Chr01	5132624	I2	AG	+	homo	32	4	4
Chr01	5132894	I5	AGTTG	+	hete	30	3	4
Chr01	5142916	I1	A	*	homo	27	17	19
Chr01	5146330	D3	AGC	*	homo	22	6	6
Chr01	5150903	D1	A	*	homo	26	20	22
Chr01	5151403	I1	A	*	hete	22	3	5
Chr01	5153219	I1	T	+	homo	29	10	11
Chr01	5155119	D1	T	*	homo	30	10	11
Chr01	5155352	I2	AA	*	hete	29	5	8
Chr01	5157494	I1	G	*	homo	25	3	3
Chr01	5158721	I1	A	*	hete	24	4	8
Chr01	5161173	I1	C	*	homo	29	11	14
Chr01	5161810	D1	T	*	homo	33	7	7
Chr01	5162506	D1	G	*	homo	31	5	6
Chr01	5169237	I1	T	+	homo	31	10	11
Chr01	5171200	D1	A	+	homo	27	12	13
Chr01	5172149	I1	A	*	hete	29	6	12
Chr01	5175829	I1	G	*	homo	29	10	11
Chr01	5176437	D1	C	-	homo	26	7	10
Chr01	5183506	D1	A	*	homo	30	13	14
Chr01	5185453	I1	T	*	homo	30	9	12
Chr01	5185987	D1	T	*	homo	32	9	13
Chr01	5195997	I1	A	*	homo	26	9	11
Chr01	5209894	I1	A	*	homo	30	7	10
Chr01	5210685	I1	T	*	homo	28	7	9
Chr01	5212683	D2	TA	+	homo	33	7	7
Chr01	5213904	I1	A	*	homo	30	9	9
Chr01	5215768	I1	T	-	homo	30	5	7
Chr01	5216507	I1	T	+	hete	21	3	7
Chr01	5217233	D1	C	*	homo	31	10	12
Chr01	5221248	D4	TCTG	+	homo	27	6	6
Chr01	5222561	I3	ATG	*	homo	32	17	23
Chr01	5222686	I1	G	*	homo	31	7	9
Chr01	5222777	I2	AA	*	homo	26	8	9
Chr01	5227562	I1	T	*	homo	31	11	13
Chr01	5231335	D1	A	*	homo	27	7	8
Chr01	5231657	I1	A	*	homo	33	5	6
Chr01	5233805	D2	GA	*	homo	32	13	13
Chr01	5234623	I2	AC	*	homo	33	9	9
Chr01	5238028	D1	T	*	homo	32	12	14
Chr01	5238726	I1	A	*	homo	29	5	6
Chr01	5238825	I1	T	*	homo	27	17	21
Chr01	5238912	I1	T	*	hete	31	5	9
Chr01	5239498	D1	A	*	homo	29	18	22
Chr01	5244358	I1	T	-	hete	33	7	11
Chr01	5244746	D2	TA	+	homo	30	12	13
Chr01	5245231	I1	T	*	homo	33	10	15
Chr01	5250423	I2	TT	+	homo	32	5	5
Chr01	5250819	I1	A	*	hete	32	4	6
Chr01	5253793	D2	AA	*	hete	30	5	10
Chr01	5254300	I1	G	*	hete	31	3	5
Chr01	5254403	I1	C	-	homo	31	5	5
Chr01	5254949	D4	AGAA	*	homo	32	12	13
Chr01	5255727	D1	A	-	homo	31	6	6
Chr01	5258455	I2	AT	+	hete	25	4	8
Chr01	5258933	D1	A	*	homo	30	9	12
Chr01	5259709	I1	T	*	homo	31	12	15
Chr01	5261464	I2	TA	*	homo	31	12	15
Chr01	5262647	D2	AA	*	homo	30	17	21
Chr01	5263293	D2	AC	*	homo	27	12	17
Chr01	5264267	D4	ACTT	+	homo	30	8	10
Chr01	5265033	I4	TCTC	*	hete	30	7	16
Chr01	5272170	D1	A	*	homo	31	7	9
Chr01	5276241	D2	TT	*	homo	30	15	16
Chr01	5280046	D1	T	*	homo	32	11	14
Chr01	5281933	D1	T	+	homo	26	5	7
Chr01	5282122	I1	G	+	homo	33	6	7
Chr01	5283482	D1	T	*	hete	28	6	12
Chr01	5283745	D2	CT	*	homo	32	13	13
Chr01	5284970	I1	T	*	homo	26	13	16
Chr01	5285454	D2	TT	*	homo	32	9	11
Chr01	5286386	D1	A	*	hete	32	8	13
Chr01	5287328	I1	T	*	homo	28	12	15
Chr01	5287601	I1	A	*	homo	30	14	16
Chr01	5289806	I1	C	*	homo	27	5	5
Chr01	5290312	I1	T	+	homo	31	13	18
Chr01	5295852	I1	T	*	homo	20	14	18
Chr01	5298945	I3	TAA	*	homo	33	10	11
Chr01	5307806	D1	C	*	homo	26	15	17
Chr01	5309871	I2	AA	*	homo	31	5	6
Chr01	5313608	D1	A	*	homo	31	11	14
Chr01	5313835	I1	T	*	homo	32	14	16
Chr01	5313896	D1	T	*	hete	33	3	4
Chr01	5314571	I1	T	*	homo	29	12	15
Chr01	5314656	I1	T	*	homo	31	8	10
Chr01	5316618	D1	A	+	homo	27	6	6
Chr01	5317145	I1	C	*	homo	32	5	7
Chr01	5319480	D3	GAT	-	homo	27	5	6
Chr01	5321929	I1	A	-	homo	30	4	5
Chr01	5329110	I1	A	+	homo	33	4	4
Chr01	5333693	D1	T	*	homo	32	4	5
Chr01	5334490	I1	A	*	hete	31	6	13
Chr01	5334531	D1	G	-	hete	33	4	7
Chr01	5334716	I2	TA	-	homo	34	3	3
Chr01	5335216	D1	T	*	homo	28	9	11
Chr01	5335860	D1	C	-	homo	33	5	5
Chr01	5337402	D1	A	*	homo	34	4	4
Chr01	5338450	D1	T	+	hete	34	4	7
Chr01	5338807	D2	TT	*	homo	31	8	8
Chr01	5340680	D1	T	*	homo	29	9	13
Chr01	5340863	D1	T	*	homo	30	8	9
Chr01	5341332	I1	G	-	hete	32	3	4
Chr01	5348336	D2	TG	*	homo	28	13	15
Chr01	5348588	I1	T	-	homo	26	5	7
Chr01	5350740	D1	A	-	hete	29	7	11
Chr01	5352582	I1	A	*	homo	30	8	8
Chr01	5352854	I1	C	*	homo	32	11	13
Chr01	5353094	I1	A	*	homo	30	13	15
Chr01	5354593	D4	CCTT	-	hete	33	3	6
Chr01	5356383	D2	TT	*	homo	30	5	7
Chr01	5356970	D1	T	-	homo	24	5	6
Chr01	5359579	I1	T	+	homo	32	5	7
Chr01	5360921	D1	A	*	hete	31	8	15
Chr01	5362705	D2	AA	*	hete	28	6	13
Chr01	5363669	D2	TC	*	homo	20	3	3
Chr01	5363745	D2	GA	+	homo	32	4	4
Chr01	5367779	D2	GA	-	hete	32	7	12
Chr01	5368129	D1	A	*	homo	32	19	22
Chr01	5371733	D2	AA	-	hete	32	6	15
Chr01	5372780	D2	TT	*	homo	29	13	16
Chr01	5373169	D1	T	*	homo	31	13	15
Chr01	5374064	D1	A	*	homo	27	13	16
Chr01	5379189	D1	A	*	homo	27	11	11
Chr01	5386281	D1	T	*	homo	29	13	13
Chr01	5386856	I1	C	*	homo	31	16	17
Chr01	5391695	I2	TA	*	homo	22	19	23
Chr01	5398335	D1	A	+	hete	34	3	4
Chr01	5416386	D1	T	*	homo	29	12	12
Chr01	5426650	I3	GAA	-	hete	23	4	6
Chr01	5427641	D1	T	*	hete	33	4	6
Chr01	5428814	D2	AT	+	homo	33	3	3
Chr01	5429116	I2	TG	*	homo	30	4	4
Chr01	5453869	I1	T	*	hete	30	8	13
Chr01	5456420	D1	A	*	homo	33	4	4
Chr01	5460044	I2	TT	*	homo	32	6	6
Chr01	5461942	D1	T	-	homo	26	3	3
Chr01	5467212	D1	T	*	hete	31	3	4
Chr01	5469239	D1	A	*	homo	30	14	15
Chr01	5469436	I1	A	*	homo	30	16	21
Chr01	5473807	I3	GAA	-	homo	33	8	9
Chr01	5475866	D2	AT	+	homo	30	8	9
Chr01	5482268	D1	A	-	homo	33	4	5
Chr01	5483306	I1	G	-	homo	31	8	9
Chr01	5486122	I3	AAA	*	homo	25	16	21
Chr01	5488517	D2	AT	*	homo	30	17	24
Chr01	5491185	D4	AGAG	-	hete	29	5	9
Chr01	5491315	I2	AA	-	homo	28	8	10
Chr01	5495039	I1	C	*	homo	31	16	20
Chr01	5495227	I1	T	*	homo	32	10	14
Chr01	5495455	D1	A	*	homo	26	14	19
Chr01	5497118	D2	AG	-	hete	33	4	7
Chr01	5497608	D5	TAGGA	+	homo	33	3	3
Chr01	5497831	D2	AA	*	hete	30	3	7
Chr01	5499423	D1	A	*	homo	26	17	19
Chr01	5501411	I1	C	+	homo	33	8	8
Chr01	5501687	D1	C	*	homo	29	10	10
Chr01	5503894	I1	T	*	homo	29	20	26
Chr01	5504123	I1	A	*	homo	27	13	16
Chr01	5507865	I1	T	*	hete	30	6	11
Chr01	5510680	D1	T	*	homo	32	9	12
Chr01	5511791	I2	TT	*	homo	24	16	21
Chr01	5516833	I1	A	*	homo	31	5	5
Chr01	5519554	I3	TAA	*	homo	31	8	9
Chr01	5519605	D1	A	*	hete	31	4	7
Chr01	5520353	D1	T	*	homo	27	10	12
Chr01	5520500	I1	A	+	homo	32	7	10
Chr01	5521449	D1	A	*	homo	31	9	11
Chr01	5521609	D1	C	*	hete	29	6	11
Chr01	5521655	D1	G	-	hete	29	3	7
Chr01	5524361	D1	T	+	hete	33	6	9
Chr01	5526959	D1	G	-	hete	33	6	9
Chr01	5528605	D4	AAAA	*	homo	22	6	7
Chr01	5528772	I1	T	*	homo	31	15	20
Chr01	5537942	I1	T	*	homo	32	9	14
Chr01	5539026	I2	AT	*	homo	27	13	18
Chr01	5541229	I1	A	*	homo	30	4	4
Chr01	5569937	D1	G	-	homo	33	6	6
Chr01	5704175	I1	A	*	homo	27	13	13
Chr01	5839756	D1	G	-	hete	32	5	8
Chr01	5930015	I1	T	*	homo	22	11	12
Chr01	5987266	I1	T	*	homo	30	9	11
Chr01	5996513	I1	T	*	homo	30	15	17
Chr01	6011962	I1	T	*	homo	29	9	11
Chr01	6012586	D5	TTATA	*	homo	28	14	15
Chr01	6013633	D1	A	-	hete	32	5	9
Chr01	6013832	I1	T	*	homo	33	4	4
Chr01	6014309	D1	C	*	homo	28	8	8
Chr01	6031388	I1	T	*	homo	31	8	10
Chr01	6032197	I1	A	*	homo	31	9	11
Chr01	6032360	D1	A	-	homo	32	9	11
Chr01	6042029	D1	A	*	homo	28	11	15
Chr01	6042137	D2	CA	*	homo	28	14	15
Chr01	6048191	I1	T	*	homo	28	14	17
Chr01	6049231	I1	A	*	homo	32	7	9
Chr01	6049275	I1	G	+	homo	33	4	4
Chr01	6057405	I1	T	*	homo	29	18	21
Chr01	6066244	D1	G	*	homo	32	5	5
Chr01	6066365	I2	TA	-	hete	21	3	10
Chr01	6067433	I1	G	+	hete	21	3	4
Chr01	6070714	I2	AA	-	homo	31	5	5
Chr01	6078242	D1	T	*	hete	30	4	7
Chr01	6084004	D1	C	+	homo	32	5	7
Chr01	6089706	I1	G	*	homo	31	17	22
Chr01	6098530	D1	T	*	homo	26	18	20
Chr01	6099600	D1	T	*	homo	32	12	15
Chr01	6101310	D1	T	+	homo	33	10	10
Chr01	6101816	D1	C	*	homo	31	8	8
Chr01	6102334	D1	A	*	homo	30	20	22
Chr01	6105989	I1	A	*	homo	31	17	20
Chr01	6111907	I1	T	+	homo	33	8	10
Chr01	6112042	I4	AGTA	-	hete	32	3	9
Chr01	6112389	I1	T	-	homo	32	3	3
Chr01	6115532	D1	C	*	homo	31	13	13
Chr01	6119072	I1	A	-	hete	28	3	7
Chr01	6123684	I3	CAA	*	homo	30	10	12
Chr01	6127324	D1	T	*	homo	28	11	13
Chr01	6132543	D1	A	*	hete	32	7	11
Chr01	6132881	I1	A	*	homo	30	10	14
Chr01	6133153	D1	T	*	homo	27	19	20
Chr01	6136317	I1	T	*	homo	32	11	15
Chr01	6136509	I4	TTAT	*	homo	28	15	19
Chr01	6139190	D1	G	*	homo	30	20	23
Chr01	6144733	I1	A	*	homo	30	18	20
Chr01	6145202	I2	TT	*	homo	31	8	11
Chr01	6160799	I1	T	*	homo	30	20	23
Chr01	6160885	D1	A	*	homo	31	8	8
Chr01	6161705	D1	A	*	homo	33	16	18
Chr01	6163227	D3	CTC	*	homo	32	15	17
Chr01	6178129	I1	T	-	homo	28	5	5
Chr01	6181137	D2	TT	*	hete	31	14	27
Chr01	6189361	I1	A	-	homo	31	10	16
Chr01	6191199	I1	T	-	hete	32	5	8
Chr01	6193352	D1	T	-	hete	24	5	8
Chr01	6208413	I1	T	*	homo	32	13	15
Chr01	6212396	D1	G	*	homo	27	15	16
Chr01	6212485	D1	T	*	homo	29	20	23
Chr01	6213643	I1	A	-	homo	29	9	10
Chr01	6214926	D1	C	*	homo	31	8	8
Chr01	6215637	I2	AA	-	hete	32	3	5
Chr01	6216245	I1	A	*	homo	29	3	3
Chr01	6216678	I2	TT	*	homo	33	7	9
Chr01	6216830	D1	G	*	homo	32	7	9
Chr01	6217406	I1	A	-	homo	31	6	8
Chr01	6224361	I1	A	-	homo	30	5	6
Chr01	6228575	I1	C	*	homo	31	18	21
Chr01	6229535	D2	AC	-	homo	31	13	13
Chr01	6241264	I2	AT	+	hete	32	4	6
Chr01	6242513	I1	A	+	hete	33	6	9
Chr01	6244472	I1	T	-	hete	31	5	8
Chr01	6244810	I1	T	-	homo	33	7	9
Chr01	6247963	I2	AT	-	homo	33	7	10
Chr01	6275971	I1	G	-	hete	22	3	4
Chr01	6279772	I1	G	*	homo	31	4	5
Chr01	6280206	D1	G	*	homo	31	6	6
Chr01	6282915	I1	C	*	homo	28	17	20
Chr01	6302544	D1	T	*	homo	29	6	8
Chr01	6307376	I1	A	+	hete	24	5	9
Chr01	6322065	I1	T	-	hete	26	3	7
Chr01	6322277	D4	TTAA	-	homo	32	3	3
Chr01	6327144	D1	A	*	homo	26	12	13
Chr01	6334329	I1	A	*	homo	30	17	20
Chr01	6342696	I2	TG	-	hete	31	4	6
Chr01	6345156	I1	G	-	homo	32	4	4
Chr01	6345517	I1	A	-	homo	30	3	3
Chr01	6353704	D1	T	-	homo	30	9	9
Chr01	6358644	I2	TT	*	homo	28	13	16
Chr01	6362921	D2	AT	*	homo	32	13	16
Chr01	6363174	I4	AAAT	+	hete	33	4	11
Chr01	6363769	D1	A	*	homo	32	15	18
Chr01	6364068	D1	C	-	hete	33	3	5
Chr01	6380840	D1	A	*	homo	29	13	20
Chr01	6381715	D4	AAAA	*	homo	27	9	13
Chr01	6382291	D1	A	-	homo	31	13	14
Chr01	6383374	D2	AT	+	homo	33	8	11
Chr01	6383462	I1	A	+	hete	32	5	8
Chr01	6387340	D1	T	*	hete	29	10	21
Chr01	6388907	I1	T	*	homo	33	5	7
Chr01	6392188	D1	A	*	homo	32	11	15
Chr01	6393867	I1	A	-	homo	32	8	8
Chr01	6393955	D1	G	*	homo	32	18	19
Chr01	6395572	D2	AA	*	homo	25	9	14
Chr01	6395809	I1	T	*	homo	28	18	19
Chr01	6399799	I1	C	*	homo	30	17	22
Chr01	6402871	D1	T	*	hete	33	3	6
Chr01	6403059	I1	T	+	homo	33	5	6
Chr01	6410070	D1	A	+	hete	30	4	9
Chr01	6410408	D1	T	*	homo	32	9	11
Chr01	6412073	I4	TATA	*	homo	32	6	8
Chr01	6414625	I1	C	*	homo	28	12	12
Chr01	6418290	D1	T	*	homo	31	11	13
Chr01	6418863	D1	T	+	homo	31	3	3
Chr01	6419026	D3	TCT	-	hete	32	3	8
Chr01	6419104	D1	G	*	homo	30	8	9
Chr01	6419947	I2	CT	*	homo	29	8	11
Chr01	6421061	I1	A	*	homo	29	9	13
Chr01	6421767	D1	T	-	hete	32	3	10
Chr01	6424677	D1	A	-	homo	30	8	9
Chr01	6426914	I2	GA	*	homo	29	4	5
Chr01	6429778	I1	T	*	homo	32	3	3
Chr01	6432144	D1	T	-	homo	33	3	3
Chr01	6433196	I2	TT	-	hete	21	3	4
Chr01	6433773	I1	G	+	homo	33	3	3
Chr01	6437689	I1	T	*	hete	31	6	10
Chr01	6443793	I1	A	-	homo	28	8	12
Chr01	6446520	D2	TG	*	homo	29	16	18
Chr01	6454134	D1	A	*	homo	32	5	6
Chr01	6456267	I1	C	*	homo	31	11	13
Chr01	6457512	D1	A	*	homo	29	18	22
Chr01	6458369	D2	AT	+	homo	34	5	5
Chr01	6463107	D2	CA	*	homo	31	14	16
Chr01	6464389	I3	AAT	*	hete	29	8	13
Chr01	6464461	D1	T	*	homo	30	9	10
Chr01	6465656	D1	T	*	homo	31	15	19
Chr01	6467740	I2	AA	*	homo	31	17	19
Chr01	6470359	I1	T	*	homo	27	11	14
Chr01	6471254	D2	TA	*	homo	31	11	13
Chr01	6471784	D1	T	*	homo	30	13	18
Chr01	6476607	D1	G	-	homo	26	7	8
Chr01	6477091	D1	A	*	homo	32	7	8
Chr01	6477178	I1	A	-	homo	32	3	3
Chr01	6477587	I1	T	*	hete	23	4	7
Chr01	6478977	I1	T	*	homo	30	14	18
Chr01	6479957	I1	A	-	hete	28	6	9
Chr01	6480643	D4	ACAA	*	hete	31	4	6
Chr01	6482504	D1	G	*	homo	31	4	4
Chr01	6484320	I1	A	-	homo	34	4	5
Chr01	6484342	I1	T	-	hete	32	4	6
Chr01	6490476	D1	G	*	homo	32	3	3
Chr01	6491332	I1	T	-	homo	33	5	7
Chr01	6491622	D4	TACG	-	homo	31	5	5
Chr01	6497701	D1	T	*	homo	32	4	5
Chr01	6498996	D2	TT	-	homo	31	5	6
Chr01	6524138	D1	A	-	hete	30	3	4
Chr01	6536269	I5	TGGAG	*	hete	33	3	4
Chr01	6538678	I2	TA	*	hete	29	5	9
Chr01	6538963	D1	G	*	homo	30	6	8
Chr01	6539188	I1	T	+	homo	34	5	7
Chr01	6539539	D1	A	*	hete	32	4	8
Chr01	6540210	D2	AT	-	homo	31	9	10
Chr01	6542654	D4	TATA	*	homo	29	11	13
Chr01	6544644	I3	CTT	-	hete	30	5	8
Chr01	6545421	I1	T	-	hete	30	4	7
Chr01	6546899	D1	A	*	hete	33	5	9
Chr01	6547562	I2	AA	*	homo	32	8	10
Chr01	6547670	I3	TCC	-	homo	32	9	12
Chr01	6548606	D1	T	-	hete	33	3	4
Chr01	6555509	I2	TC	*	hete	32	9	16
Chr01	6555943	D3	CTC	*	homo	31	10	12
Chr01	6566441	I2	TG	*	homo	32	15	18
Chr01	6567284	D3	CTA	*	homo	23	4	4
Chr01	6568756	D1	T	*	homo	20	6	8
Chr01	6569143	D1	A	+	hete	33	5	11
Chr01	6569976	I2	TT	*	homo	28	14	16
Chr01	6572665	I1	A	*	homo	28	5	7
Chr01	6574106	I2	TT	*	homo	29	9	13
Chr01	6574703	I1	T	*	hete	24	3	4
Chr01	6574830	D1	T	*	homo	27	5	6
Chr01	6574945	I1	T	+	hete	27	5	8
Chr01	6581482	D2	CA	*	homo	28	10	11
Chr01	6581655	D1	T	*	homo	24	15	19
Chr01	6582287	I1	A	*	homo	31	5	7
Chr01	6586444	I1	A	*	homo	30	10	12
Chr01	6586882	D1	A	*	homo	30	9	9
Chr01	6588024	D1	C	*	homo	31	4	4
Chr01	6589121	I1	A	+	hete	32	3	5
Chr01	6593145	D1	A	*	homo	31	7	9
Chr01	6593239	D1	A	+	hete	31	3	4
Chr01	6593408	I1	A	*	homo	25	10	11
Chr01	6598047	D4	CTCT	-	homo	29	6	8
Chr01	6599604	I1	T	*	homo	31	3	3
Chr01	6600182	I2	TA	*	homo	30	13	20
Chr01	6601456	I1	T	*	homo	30	8	12
Chr01	6604238	D1	A	*	homo	30	10	15
Chr01	6605232	I5	AAAAA	*	homo	27	8	10
Chr01	6605410	D1	A	-	homo	22	3	3
Chr01	6608439	I1	T	*	hete	31	3	6
Chr01	6610636	D2	TA	-	homo	31	7	8
Chr01	6620216	I1	G	*	homo	30	18	18
Chr01	6620349	D1	T	*	hete	26	8	13
Chr01	6621153	D1	T	*	homo	23	10	13
Chr01	6623292	I1	A	*	homo	30	9	11
Chr01	6633271	D1	T	+	homo	33	4	5
Chr01	6639494	I1	T	+	homo	25	6	6
Chr01	6639695	D1	T	*	homo	33	3	3
Chr01	6639740	D1	A	+	homo	34	3	3
Chr01	6640242	I1	A	*	hete	32	7	12
Chr01	6640868	D1	C	*	homo	33	5	5
Chr01	6645085	I1	A	*	hete	25	4	8
Chr01	6645561	I3	CTA	*	homo	31	11	13
Chr01	6648735	I2	TA	+	homo	29	6	7
Chr01	6650193	I1	T	*	homo	30	11	18
Chr01	6650394	D1	A	*	homo	33	12	17
Chr01	6654395	I3	AAG	+	hete	32	6	9
Chr01	6655915	I3	TGA	*	hete	32	3	7
Chr01	6656229	I1	A	*	homo	31	16	16
Chr01	6656467	D1	T	*	homo	31	16	19
Chr01	6656675	D1	A	*	hete	32	4	7
Chr01	6669100	I2	TA	+	homo	34	4	4
Chr01	6669871	D1	T	*	homo	33	4	4
Chr01	6679151	I1	G	*	homo	29	5	5
Chr01	6679972	D1	T	*	homo	29	8	11
Chr01	6680328	D1	A	+	homo	32	13	13
Chr01	6681244	D1	G	*	homo	30	5	6
Chr01	6682872	I4	CTTC	-	homo	29	6	7
Chr01	6684089	D1	A	*	homo	26	8	10
Chr01	6684264	D2	TT	*	homo	29	5	5
Chr01	6685113	I3	TAC	*	homo	30	11	15
Chr01	6687906	I1	T	+	homo	31	12	12
Chr01	6688633	D1	A	*	homo	27	10	16
Chr01	6689337	D3	AAA	*	homo	29	17	22
Chr01	6690658	D1	A	*	homo	30	10	14
Chr01	6696609	D2	TT	*	homo	32	18	20
Chr01	6697349	I5	GATGG	*	homo	29	14	19
Chr01	6697858	I2	TG	*	homo	26	19	21
Chr01	6699989	I1	A	*	homo	28	14	21
Chr01	6706461	I1	T	*	homo	30	12	14
Chr01	6706956	I1	A	*	homo	31	5	5
Chr01	6709762	D5	TTTTC	*	homo	30	6	6
Chr01	6720992	D4	CTCT	*	hete	32	6	14
Chr01	6748589	I1	T	*	homo	23	16	19
Chr01	6761013	D4	TATC	*	homo	27	13	17
Chr01	6761831	D2	CT	-	hete	28	6	17
Chr01	6786892	I1	A	*	homo	28	6	8
Chr01	6816826	I3	TGA	+	hete	27	6	9
Chr01	6816928	D1	T	+	homo	32	4	4
Chr01	6817243	D2	TC	+	homo	31	13	17
Chr01	6817445	I2	TT	-	homo	29	5	7
Chr01	6817832	I5	GAGGC	*	hete	33	4	7
Chr01	6818569	D2	AT	*	homo	31	3	3
Chr01	6822093	I4	TTTG	+	hete	33	5	8
Chr01	6833314	D2	AA	*	homo	32	10	13
Chr01	6835290	I1	T	*	hete	25	6	9
Chr01	6835422	I1	A	-	hete	32	4	8
Chr01	6835582	D1	A	*	homo	33	7	9
Chr01	6837486	D1	A	*	hete	31	4	15
Chr01	6837496	D2	GT	+	hete	31	4	10
Chr01	6841794	I2	TT	*	homo	27	10	11
Chr01	6843732	I3	ACT	*	homo	27	10	11
Chr01	6849075	I1	T	*	homo	28	8	12
Chr01	6850236	D2	GT	*	homo	28	20	20
Chr01	6853215	D1	A	+	homo	33	4	5
Chr01	6855686	I1	A	*	homo	31	8	10
Chr01	6857577	I1	A	*	homo	25	20	27
Chr01	6858156	D1	A	*	homo	33	6	7
Chr01	6859931	I1	T	+	homo	32	12	13
Chr01	6860706	D2	AC	-	homo	33	4	4
Chr01	6860880	I1	A	*	homo	26	13	16
Chr01	6863848	I2	AT	*	hete	33	4	7
Chr01	6869045	I2	CA	*	hete	33	4	6
Chr01	6869326	D1	T	*	hete	33	4	8
Chr01	6872845	D2	TA	*	hete	27	4	8
Chr01	6872912	I2	TT	-	hete	28	6	9
Chr01	6874479	I1	A	*	homo	32	9	12
Chr01	6874755	I1	T	*	hete	31	7	12
Chr01	6876825	I1	T	*	homo	32	12	14
Chr01	6878208	D1	A	+	homo	31	4	4
Chr01	6886095	D5	ACCTG	*	homo	26	14	14
Chr01	6886208	I3	TTT	*	homo	31	10	13
Chr01	6888354	I1	A	-	hete	32	5	8
Chr01	6889844	D2	AG	+	homo	31	5	5
Chr01	6891175	D1	C	*	homo	27	10	11
Chr01	6891676	I1	T	*	homo	31	14	19
Chr01	6897193	D1	A	*	homo	26	16	19
Chr01	6917273	I1	T	*	hete	26	6	15
Chr01	6921376	D4	AAAA	*	hete	31	7	12
Chr01	6923354	I4	ATAT	-	hete	33	4	10
Chr01	6923509	I2	TT	-	hete	29	5	10
Chr01	6925505	D4	TTTT	*	homo	32	6	7
Chr01	6925636	D3	CAG	*	homo	33	8	8
Chr01	6926261	D1	A	*	homo	32	12	13
Chr01	6926597	I1	T	*	homo	27	13	16
Chr01	6931317	D1	A	*	hete	27	5	8
Chr01	6933300	D1	T	*	hete	27	3	4
Chr01	6934402	D1	A	*	homo	29	11	12
Chr01	6935080	I2	AT	*	hete	32	7	11
Chr01	6935339	I1	T	*	homo	31	13	16
Chr01	6935876	I1	G	*	homo	32	7	7
Chr01	6937088	D2	TT	*	homo	26	6	8
Chr01	6937145	D1	T	*	homo	32	4	5
Chr01	6943800	I1	A	*	homo	32	11	13
Chr01	6946879	I1	T	*	homo	29	8	12
Chr01	6947231	D1	G	*	homo	32	4	5
Chr01	6947378	D1	T	*	homo	27	8	12
Chr01	6984463	I1	A	-	hete	20	3	8
Chr01	6991988	I1	A	*	homo	27	12	16
Chr01	6993313	I1	A	+	homo	29	12	14
Chr01	6996840	I1	T	+	homo	33	7	9
Chr01	7015147	D1	A	*	homo	32	9	14
Chr01	7042040	D1	G	-	homo	27	3	3
Chr01	7048931	D5	TTCCT	*	homo	33	5	5
Chr01	7049998	D5	TTGTT	*	homo	30	13	15
Chr01	7061360	I1	A	+	homo	31	6	6
Chr01	7062520	D1	C	+	hete	32	3	8
Chr01	7085446	D1	C	+	homo	29	5	5
Chr01	7103620	I1	A	*	homo	29	9	14
Chr01	7108395	I1	A	+	homo	25	4	5
Chr01	7110168	D5	TGCTT	*	homo	30	3	3
Chr01	7114534	D2	AT	-	homo	31	9	9
Chr01	7118147	D4	AGTC	-	homo	32	6	6
Chr01	7143083	D1	A	*	homo	28	15	16
Chr01	7144488	I3	CAT	*	homo	31	11	12
Chr01	7146070	I1	A	*	hete	32	4	6
Chr01	7149090	D1	T	*	homo	31	11	14
Chr01	7149186	I1	C	*	homo	30	19	21
Chr01	7150158	D1	A	*	homo	31	16	16
Chr01	7151224	D1	T	*	homo	31	5	5
Chr01	7151527	I4	CTAG	*	homo	31	8	10
Chr01	7154205	D1	G	+	hete	32	3	4
Chr01	7154348	D1	A	*	homo	31	6	8
Chr01	7155641	I3	GAA	+	hete	30	5	8
Chr01	7155900	D1	A	*	homo	31	11	11
Chr01	7156907	D1	A	*	homo	30	9	12
Chr01	7157130	D1	A	*	homo	29	3	3
Chr01	7157445	D1	T	*	homo	32	13	14
Chr01	7159800	D1	T	+	hete	32	3	6
Chr01	7159873	I1	A	*	homo	28	16	20
Chr01	7160556	I1	T	*	homo	28	3	3
Chr01	7163304	I2	TC	-	homo	30	3	3
Chr01	7164152	D1	G	*	homo	32	11	12
Chr01	7164677	I1	A	-	hete	32	3	6
Chr01	7165618	D3	GAA	*	homo	26	7	7
Chr01	7168156	I3	TAG	*	homo	31	10	12
Chr01	7169581	I2	TA	*	homo	31	13	17
Chr01	7171418	D1	A	*	hete	24	7	12
Chr01	7180560	I1	A	*	homo	27	7	8
Chr01	7181953	I1	A	*	homo	27	10	15
Chr01	7186465	D1	A	*	homo	32	8	10
Chr01	7186652	I1	T	*	homo	27	15	23
Chr01	7188773	I1	T	*	hete	28	6	9
Chr01	7197974	D1	C	*	homo	31	10	12
Chr01	7200664	I1	T	*	homo	25	12	13
Chr01	7203220	I2	AT	*	homo	27	11	15
Chr01	7206795	I1	A	+	hete	32	4	6
Chr01	7207526	D1	A	*	homo	32	16	19
Chr01	7212475	I4	AAAA	*	hete	24	6	13
Chr01	7213041	D1	G	*	homo	29	12	13
Chr01	7216029	I1	G	*	homo	30	11	14
Chr01	7216671	D1	T	*	homo	29	6	6
Chr01	7219328	I1	A	*	homo	29	11	11
Chr01	7219404	D1	A	*	homo	29	6	7
Chr01	7227676	D2	AG	+	homo	33	5	6
Chr01	7229432	D1	C	*	homo	28	17	19
Chr01	7238230	I1	C	*	homo	31	14	17
Chr01	7242592	D3	AAT	*	homo	29	7	8
Chr01	7258055	D3	TAA	*	homo	28	11	13
Chr01	7258954	I1	A	*	homo	30	14	17
Chr01	7260204	D2	TT	+	homo	27	7	7
Chr01	7261747	D1	C	*	hete	33	5	10
Chr01	7261901	I1	T	*	homo	22	3	3
Chr01	7266529	D1	A	-	homo	27	7	7
Chr01	7269340	D3	CTC	-	hete	22	3	4
Chr01	7271505	I1	A	*	homo	32	5	7
Chr01	7272267	I1	G	*	homo	32	6	7
Chr01	7273336	D1	A	-	hete	32	4	6
Chr01	7283085	D1	T	*	homo	32	11	15
Chr01	7289497	D1	C	*	homo	32	6	7
Chr01	7290686	I3	CTT	*	homo	32	4	4
Chr01	7290921	D1	A	*	hete	31	4	6
Chr01	7300956	I1	A	-	homo	33	4	4
Chr01	7301801	I1	T	+	hete	33	3	4
Chr01	7311489	D2	AA	*	homo	29	11	12
Chr01	7311585	D1	C	-	homo	33	3	3
Chr01	7312684	D2	AT	+	homo	31	13	15
Chr01	7313394	I1	T	*	homo	26	11	15
Chr01	7315794	D2	AC	*	homo	30	8	11
Chr01	7316996	D1	A	+	homo	32	5	7
Chr01	7318795	I1	T	+	hete	31	3	5
Chr01	7319518	I2	AA	+	homo	29	3	3
Chr01	7320078	D3	TTT	-	homo	26	8	11
Chr01	7321867	I1	T	+	hete	33	3	9
Chr01	7322244	D2	AA	*	hete	32	6	11
Chr01	7324183	D1	T	*	homo	33	7	9
Chr01	7325164	D2	TT	-	homo	33	3	3
Chr01	7334173	D1	G	*	hete	30	6	10
Chr01	7334358	I1	A	*	homo	31	9	11
Chr01	7334922	I1	A	*	homo	30	7	9
Chr01	7335964	D2	AC	*	homo	32	7	10
Chr01	7339904	I1	C	*	homo	33	5	6
Chr01	7341054	D2	TT	*	homo	32	7	9
Chr01	7341787	I2	TT	-	hete	27	6	10
Chr01	7341879	I1	A	*	homo	31	5	5
Chr01	7342023	D1	T	*	homo	32	10	13
Chr01	7344108	D1	A	*	homo	29	9	11
Chr01	7345645	D1	A	*	homo	32	3	3
Chr01	7352472	I1	T	*	homo	30	15	20
Chr01	7356870	D2	TT	*	homo	31	7	9
Chr01	7356956	D1	C	*	homo	26	14	15
Chr01	7357621	D3	AAG	*	homo	27	14	18
Chr01	7368089	I5	TCATT	*	homo	31	8	10
Chr01	7376140	I1	T	*	homo	31	14	22
Chr01	7377800	D3	TTT	*	homo	31	8	12
Chr01	7379145	D1	A	*	homo	28	16	20
Chr01	7381872	I2	AA	-	homo	29	9	9
Chr01	7384613	I1	A	*	hete	33	7	13
Chr01	7386610	I1	A	*	hete	33	3	4
Chr01	7387492	I2	CA	*	homo	30	18	21
Chr01	7388302	D4	TACG	*	homo	24	12	14
Chr01	7388994	D1	T	*	homo	32	8	10
Chr01	7389595	I3	TGT	-	homo	33	7	8
Chr01	7393260	D4	ATTA	*	homo	31	5	7
Chr01	7402865	I2	TT	+	homo	32	4	5
Chr01	7403635	D1	G	-	homo	31	5	5
Chr01	7403706	I2	AA	*	hete	32	3	9
Chr01	7404127	I4	TTAG	*	homo	31	12	15
Chr01	7405433	D2	CA	+	hete	32	3	7
Chr01	7405654	D1	T	*	homo	26	10	13
Chr01	7415133	I1	A	-	homo	32	6	8
Chr01	7416842	D1	G	*	homo	30	7	8
Chr01	7417465	I1	A	-	homo	29	4	4
Chr01	7419830	D4	GAGA	+	hete	32	6	12
Chr01	7420933	I2	AC	*	homo	32	13	14
Chr01	7424642	I1	T	*	homo	27	15	19
Chr01	7425305	D2	AA	*	homo	31	9	10
Chr01	7425412	I1	A	+	hete	33	3	7
Chr01	7425972	D1	A	*	homo	30	14	19
Chr01	7429183	I1	G	*	homo	32	18	23
Chr01	7434559	I1	T	*	homo	29	11	12
Chr01	7435959	I4	GTCA	-	homo	31	12	14
Chr01	7440596	I1	A	-	hete	34	4	8
Chr01	7442254	D3	CTA	-	hete	33	3	6
Chr01	7442628	I1	T	*	hete	34	3	4
Chr01	7444313	I1	A	*	homo	28	11	13
Chr01	7444486	I4	ATAT	*	homo	30	3	3
Chr01	7448754	D1	T	*	hete	30	4	6
Chr01	7461107	D4	ATAT	*	homo	31	9	11
Chr01	7462409	D3	AAA	*	homo	33	3	3
Chr01	7466900	D5	TTGGT	-	homo	33	6	7
Chr01	7467578	D3	TAC	+	homo	22	3	3
Chr01	7467832	D3	CTC	*	homo	33	4	5
Chr01	7468773	I1	A	*	homo	28	5	5
Chr01	7469579	I1	T	*	homo	32	8	9
Chr01	7473104	D3	ATT	+	homo	33	7	8
Chr01	7474138	I1	C	*	hete	32	3	4
Chr01	7475851	I4	GTAC	*	homo	31	7	10
Chr01	7476313	D1	G	-	hete	31	4	6
Chr01	7476531	D1	T	-	hete	29	3	12
Chr01	7476684	D2	GG	*	homo	32	7	8
Chr01	7477150	I1	T	-	hete	32	3	4
Chr01	7481185	I1	T	-	homo	28	9	11
Chr01	7482848	D1	A	*	homo	30	9	11
Chr01	7491081	I1	T	*	hete	29	4	6
Chr01	7491395	D3	TAC	*	homo	28	9	9
Chr01	7492407	I1	G	*	homo	27	4	5
Chr01	7492538	D1	T	*	homo	30	3	3
Chr01	7500371	D1	T	-	hete	31	3	4
Chr01	7500784	I1	T	*	homo	26	5	5
Chr01	7501768	D2	AT	-	hete	33	3	4
Chr01	7502528	I1	T	*	homo	30	12	13
Chr01	7503448	D1	T	*	homo	24	8	10
Chr01	7503642	D1	G	*	homo	32	13	17
Chr01	7504847	I4	TGTA	*	homo	33	10	11
Chr01	7505295	D2	AT	-	homo	27	6	8
Chr01	7506000	D1	T	*	homo	31	3	3
Chr01	7508971	D1	T	*	homo	29	12	15
Chr01	7509534	D1	A	*	homo	32	11	14
Chr01	7510922	I1	A	*	homo	25	9	10
Chr01	7511911	I1	T	*	homo	30	8	12
Chr01	7512054	D3	TTT	*	homo	31	11	15
Chr01	7512612	I1	A	*	hete	30	3	5
Chr01	7512832	D1	A	+	homo	32	5	7
Chr01	7512926	I1	T	*	homo	29	9	9
Chr01	7514043	D2	TC	*	homo	30	15	19
Chr01	7516311	D1	T	-	homo	32	7	8
Chr01	7516390	D2	AT	-	homo	31	6	7
Chr01	7527755	D2	AA	+	homo	32	4	4
Chr01	7529050	I3	ATA	+	homo	32	10	11
Chr01	7530299	I2	TG	-	hete	33	5	8
Chr01	7534182	I1	T	*	homo	32	7	9
Chr01	7534487	I1	T	*	homo	31	6	6
Chr01	7534903	D1	T	*	hete	33	5	8
Chr01	7534951	D1	T	-	hete	29	4	7
Chr01	7535058	D1	T	+	homo	32	4	5
Chr01	7535619	I1	A	-	hete	32	4	6
Chr01	7540670	D5	TACAA	*	homo	30	10	14
Chr01	7540962	D1	A	-	homo	32	9	12
Chr01	7547999	I1	T	*	hete	33	3	4
Chr01	7550365	D1	A	*	hete	32	4	6
Chr01	7550519	I1	A	*	hete	31	5	8
Chr01	7551939	D1	C	-	homo	30	6	6
Chr01	7559362	I1	A	*	homo	31	6	8
Chr01	7564113	I2	AA	*	homo	32	7	9
Chr01	7580519	I1	A	*	homo	20	5	7
Chr01	7580600	I1	C	*	homo	32	7	9
Chr01	7591948	D1	A	*	homo	31	11	14
Chr01	7592606	I1	A	-	homo	31	3	3
Chr01	7594084	D1	G	+	homo	31	6	8
Chr01	7599855	I2	CA	*	homo	29	13	18
Chr01	7601540	D2	AA	*	homo	28	15	19
Chr01	7602767	I1	C	*	homo	30	13	15
Chr01	7602849	I1	A	-	homo	29	3	3
Chr01	7604452	I2	AT	*	homo	32	8	11
Chr01	7605451	D1	A	*	homo	28	11	14
Chr01	7605737	I1	A	*	homo	32	8	11
Chr01	7616506	D5	TACTG	*	homo	30	15	16
Chr01	7618817	D1	A	*	homo	29	11	14
Chr01	7634512	I1	T	*	homo	29	11	12
Chr01	7636132	D3	TAC	*	homo	32	7	10
Chr01	7645125	I4	TTTT	*	hete	28	10	18
Chr01	7649842	I1	T	*	homo	31	10	12
Chr01	7649926	D2	CT	*	homo	29	15	16
Chr01	7653809	I4	GAAC	-	hete	29	3	5
Chr01	7654115	D1	A	*	homo	32	4	5
Chr01	7654389	D2	CG	*	hete	30	4	6
Chr01	7655077	D2	AT	+	hete	32	5	13
Chr01	7655616	I1	C	-	homo	31	9	11
Chr01	7656374	D1	T	*	homo	33	3	3
Chr01	7657821	D1	A	*	homo	31	7	7
Chr01	7658024	D2	GT	-	homo	31	6	7
Chr01	7658404	I1	G	*	homo	33	5	7
Chr01	7658652	I1	A	*	hete	32	7	13
Chr01	7659733	D1	T	*	homo	30	16	25
Chr01	7660379	D1	T	*	homo	30	10	14
Chr01	7660482	D1	C	*	homo	32	3	3
Chr01	7661062	D1	T	*	homo	32	11	14
Chr01	7661123	I1	G	*	hete	27	6	10
Chr01	7662154	D1	A	+	hete	33	3	4
Chr01	7662802	I3	CAG	*	hete	31	4	6
Chr01	7663868	I1	T	*	homo	23	16	18
Chr01	7664452	D2	AT	*	homo	26	16	20
Chr01	7666159	D4	CATG	-	hete	22	5	18
Chr01	7692405	D2	TC	-	hete	25	3	9
Chr01	7723847	D1	T	*	hete	29	5	12
Chr01	7754328	D2	AT	*	hete	32	4	9
Chr01	7757964	D1	G	+	homo	27	3	3
Chr01	7763258	I1	A	*	homo	31	12	14
Chr01	7766809	D1	T	*	homo	26	10	13
Chr01	7790836	D1	A	+	hete	34	3	12
Chr01	7793691	I1	A	*	homo	31	6	8
Chr01	7812351	D1	A	*	hete	33	3	13
Chr01	7829270	I1	A	*	homo	32	12	13
Chr01	7831191	D1	A	+	hete	33	3	4
Chr01	7848092	D1	A	*	homo	26	7	8
Chr01	7848177	I1	T	*	homo	32	10	14
Chr01	7887788	I1	A	*	homo	31	15	17
Chr01	7935943	D2	TC	-	hete	20	4	7
Chr01	7975975	I2	CT	*	hete	31	9	21
Chr01	7979567	I1	A	*	hete	29	12	24
Chr01	7983590	D1	A	*	homo	28	8	11
Chr01	7985156	I1	T	*	hete	20	6	12
Chr01	8020909	I1	T	*	homo	31	14	16
Chr01	8037150	I1	T	+	hete	31	4	6
Chr01	8059326	D1	A	*	hete	31	7	12
Chr01	8137267	I1	A	*	homo	30	11	14
Chr01	8146165	I1	G	*	homo	27	13	15
Chr01	8165359	D1	C	+	homo	31	4	4
Chr01	8177559	I1	T	*	homo	31	10	13
Chr01	8180703	I1	A	-	hete	31	4	7
Chr01	8184072	I1	A	-	homo	31	7	7
Chr01	8184305	D3	CCA	-	homo	30	6	6
Chr01	8184872	I2	GT	*	homo	29	7	9
Chr01	8184952	D3	TTG	*	homo	29	5	6
Chr01	8187940	I1	T	*	hete	27	7	13
Chr01	8189011	D1	A	*	homo	31	16	22
Chr01	8190418	I1	T	*	homo	26	17	20
Chr01	8191510	D1	A	*	homo	30	11	12
Chr01	8192534	I1	A	-	homo	30	10	14
Chr01	8192591	I1	A	*	homo	31	13	13
Chr01	8193363	I1	T	*	homo	26	9	12
Chr01	8204039	I3	TTT	*	hete	28	6	15
Chr01	8204284	D1	A	*	homo	27	9	13
Chr01	8205054	D3	ATC	*	homo	29	12	13
Chr01	8206057	D1	T	*	homo	32	17	19
Chr01	8217694	D1	C	-	homo	28	5	6
Chr01	8219045	I1	A	*	homo	25	14	17
Chr01	8219885	D2	TT	*	homo	29	11	18
Chr01	8223420	D2	TG	+	homo	29	4	4
Chr01	8224532	D1	A	*	homo	22	9	9
Chr01	8227478	I1	A	*	homo	30	16	19
Chr01	8227627	I2	TC	*	homo	32	4	4
Chr01	8227853	I3	ATT	+	hete	34	4	17
Chr01	8231108	D1	T	+	hete	33	3	4
Chr01	8231204	D3	TTA	+	homo	28	5	6
Chr01	8233822	I1	T	*	hete	33	4	12
Chr01	8234049	I2	TA	*	homo	31	9	12
Chr01	8235295	D1	A	*	homo	26	13	17
Chr01	8235512	I1	A	-	hete	33	6	11
Chr01	8235575	I5	ATTGG	*	homo	33	8	8
Chr01	8235793	I1	T	*	homo	29	4	4
Chr01	8238077	D3	TTT	*	hete	31	4	7
Chr01	8239472	I1	G	*	homo	28	7	8
Chr01	8239684	I2	TC	*	homo	29	9	9
Chr01	8241306	I3	TAA	*	homo	31	13	19
Chr01	8243947	I1	A	*	homo	31	5	6
Chr01	8245036	I1	T	*	hete	33	3	4
Chr01	8256393	D1	A	*	homo	29	10	10
Chr01	8257048	I1	A	-	homo	32	7	10
Chr01	8257659	I2	AA	*	homo	27	7	8
Chr01	8260451	I1	A	+	homo	33	3	3
Chr01	8261562	I2	AA	*	homo	33	7	8
Chr01	8261628	I1	T	+	homo	29	5	7
Chr01	8263132	D1	A	*	hete	31	7	11
Chr01	8263915	D1	A	*	homo	25	6	6
Chr01	8282774	D1	T	*	homo	30	13	14
Chr01	8283398	D1	A	*	homo	33	12	16
Chr01	8296877	I1	T	+	homo	33	5	6
Chr01	8301039	I2	AT	+	hete	28	7	12
Chr01	8302040	I1	T	*	homo	29	14	15
Chr01	8303624	I2	TT	*	homo	28	15	23
Chr01	8306118	I1	T	*	homo	31	5	6
Chr01	8312160	D5	TTTTC	*	hete	32	10	17
Chr01	8318915	I1	A	*	homo	32	7	7
Chr01	8320368	I1	A	*	hete	33	3	6
Chr01	8320393	I1	A	+	hete	33	3	5
Chr01	8320991	I1	T	*	homo	31	12	15
Chr01	8326170	D1	T	+	homo	33	5	5
Chr01	8326236	I2	TG	-	hete	23	3	6
Chr01	8329761	D1	T	*	homo	33	4	5
Chr01	8331717	I1	T	*	homo	23	8	9
Chr01	8331925	D4	TTGC	*	hete	32	3	4
Chr01	8333447	I2	AG	+	hete	29	6	11
Chr01	8335774	I1	A	*	hete	32	3	4
Chr01	8336144	D1	A	*	hete	32	4	7
Chr01	8336358	D5	ATATA	+	hete	31	4	8
Chr01	8338055	I1	T	*	homo	29	13	16
Chr01	8342460	I3	TTC	-	homo	30	6	8
Chr01	8343809	D1	A	+	homo	32	4	4
Chr01	8344658	I2	AT	+	homo	32	8	12
Chr01	8344905	D1	C	*	homo	31	11	11
Chr01	8345462	I1	T	-	homo	29	4	5
Chr01	8346346	D3	GAG	-	hete	30	3	5
Chr01	8347066	D2	AA	*	homo	29	7	9
Chr01	8347742	D2	TT	*	homo	29	9	11
Chr01	8348135	D1	T	+	hete	23	4	7
Chr01	8355856	I3	CCT	+	hete	30	3	6
Chr01	8356543	I1	A	*	homo	26	10	14
Chr01	8359557	I2	AA	*	homo	26	19	22
Chr01	8391734	I1	G	-	hete	34	3	4
Chr01	8392153	D2	TA	+	homo	28	3	3
Chr01	8393721	I1	A	*	homo	31	14	16
Chr01	8394838	D1	T	*	homo	30	17	18
Chr01	8395155	D1	T	*	homo	30	11	13
Chr01	8395433	I1	A	-	homo	31	9	13
Chr01	8396403	D1	A	*	hete	33	11	19
Chr01	8396882	D2	TT	*	hete	32	7	11
Chr01	8397430	I1	A	-	homo	32	7	8
Chr01	8397536	D1	T	+	homo	28	6	6
Chr01	8397615	D1	G	*	homo	28	10	12
Chr01	8399262	I2	AA	*	homo	31	17	24
Chr01	8399528	I1	A	*	homo	28	13	16
Chr01	8400014	I2	CA	*	hete	23	7	15
Chr01	8400662	D2	AA	*	homo	31	12	15
Chr01	8400907	I2	AA	-	hete	22	3	4
Chr01	8400945	D1	T	*	homo	28	4	5
Chr01	8401515	D2	TG	*	homo	28	10	10
Chr01	8402575	I1	A	-	homo	29	7	7
Chr01	8411705	D1	T	-	homo	32	8	12
Chr01	8412625	D1	A	-	hete	32	3	4
Chr01	8413670	D1	A	*	homo	29	10	11
Chr01	8417868	I2	AA	*	homo	31	5	6
Chr01	8420260	D1	T	*	hete	33	3	5
Chr01	8420309	D1	T	+	hete	34	5	8
Chr01	8423994	I2	TT	*	hete	25	6	9
Chr01	8428597	I2	AA	-	hete	31	4	10
Chr01	8446080	D1	A	-	hete	28	3	4
Chr01	8457802	I1	C	*	homo	32	14	16
Chr01	8458087	D3	TAA	*	homo	33	5	6
Chr01	8458645	I2	AA	+	homo	32	4	5
Chr01	8460186	D1	A	-	homo	33	7	10
Chr01	8461962	D1	T	+	homo	32	8	8
Chr01	8462597	I1	T	*	homo	30	9	11
Chr01	8463194	D2	CT	-	homo	32	3	3
Chr01	8467158	D1	A	*	homo	32	6	6
Chr01	8468778	D1	A	*	homo	32	10	11
Chr01	8469879	D1	A	-	hete	29	6	15
Chr01	8486530	I4	CTCT	*	homo	32	5	7
Chr01	8488278	D2	GA	*	hete	31	5	8
Chr01	8488685	D1	A	*	homo	31	11	13
Chr01	8488967	I1	T	-	homo	31	10	14
Chr01	8496986	D1	A	+	hete	32	3	4
Chr01	8502209	D1	T	+	hete	33	3	5
Chr01	8503179	D1	C	*	homo	31	13	13
Chr01	8511151	D1	C	*	homo	28	10	13
Chr01	8512199	I1	T	+	homo	32	5	7
Chr01	8513411	I1	T	+	hete	32	5	9
Chr01	8514841	D1	A	*	homo	28	16	17
Chr01	8517125	I1	A	*	homo	29	10	12
Chr01	8518835	I1	A	-	homo	28	9	11
Chr01	8519728	I1	G	*	hete	22	3	4
Chr01	8521359	I1	A	*	hete	31	7	11
Chr01	8529554	I1	A	*	homo	29	9	14
Chr01	8531013	I2	AA	*	homo	29	14	20
Chr01	8550337	I1	A	*	homo	30	13	14
Chr01	8552073	D3	AAG	*	homo	29	12	15
Chr01	8556367	D2	TC	-	homo	29	5	6
Chr01	8562414	I1	A	*	homo	28	13	13
Chr01	8563511	I1	C	*	homo	25	15	16
Chr01	8565169	I2	AA	-	hete	32	4	6
Chr01	8569280	I1	A	+	homo	31	5	7
Chr01	8570423	I2	AT	*	homo	31	8	8
Chr01	8570574	I4	TTTG	-	homo	31	8	12
Chr01	8572201	I1	T	*	homo	33	8	9
Chr01	8574996	D1	T	*	hete	32	6	9
Chr01	8575237	D2	TT	*	homo	26	10	12
Chr01	8576616	I1	A	*	homo	24	9	12
Chr01	8578132	I1	T	+	homo	30	9	10
Chr01	8578621	D1	T	*	hete	32	6	11
Chr01	8579496	I1	T	-	hete	32	4	10
Chr01	8585388	D1	A	*	homo	27	13	16
Chr01	8588427	D1	T	*	homo	25	9	12
Chr01	8589301	D1	G	-	homo	27	9	10
Chr01	8590635	D3	AAT	-	hete	28	3	4
Chr01	8590750	D1	G	*	homo	30	4	5
Chr01	8595595	I1	T	*	homo	30	7	9
Chr01	8595694	D2	AC	-	hete	34	3	4
Chr01	8596369	I2	TT	*	homo	29	14	16
Chr01	8597796	I1	G	*	homo	32	5	5
Chr01	8597853	I1	G	-	homo	31	7	8
Chr01	8598321	I1	T	*	homo	31	18	20
Chr01	8600411	D1	A	+	homo	32	5	7
Chr01	8605583	I1	G	+	homo	32	5	6
Chr01	8606084	I1	T	-	homo	33	6	7
Chr01	8611244	I1	A	*	homo	33	8	8
Chr01	8632153	D1	T	*	homo	30	10	15
Chr01	8635467	D3	AAA	*	homo	23	9	11
Chr01	8640277	I1	T	-	hete	33	6	11
Chr01	8655004	D1	T	+	homo	30	9	12
Chr01	8655309	D1	C	*	homo	31	8	10
Chr01	8656837	I1	A	*	homo	30	7	9
Chr01	8657453	D1	T	*	homo	31	7	7
Chr01	8659050	D1	T	*	homo	32	10	12
Chr01	8659412	I1	A	*	homo	32	6	7
Chr01	8671038	I2	AA	-	homo	27	4	4
Chr01	8673487	D1	A	-	homo	29	3	3
Chr01	8692552	I2	AT	*	homo	29	16	17
Chr01	8695225	D1	T	-	hete	31	3	4
Chr01	8699708	I1	C	+	homo	29	10	10
Chr01	8700383	D1	A	+	homo	28	7	9
Chr01	8702555	D1	G	*	hete	29	7	11
Chr01	8702805	I3	AAA	*	hete	29	3	6
Chr01	8706820	D1	A	*	homo	32	9	13
Chr01	8709729	D2	AG	-	homo	29	5	6
Chr01	8711608	D1	T	*	homo	29	17	19
Chr01	8712930	D1	C	-	homo	34	3	3
Chr01	8715217	D3	GTG	*	homo	27	6	6
Chr01	8716305	I3	TCG	*	homo	24	20	27
Chr01	8722772	D3	CCG	+	homo	34	4	4
Chr01	8723264	I2	TC	*	hete	31	6	10
Chr01	8725328	I1	T	-	hete	31	9	15
Chr01	8727748	I1	A	*	homo	29	14	21
Chr01	8732872	D1	A	*	homo	30	13	17
Chr01	8767156	I4	TTAA	+	homo	34	4	5
Chr01	8767646	D1	A	*	homo	30	12	17
Chr01	8770162	I1	T	*	homo	28	7	7
Chr01	8772793	D4	AGAT	*	homo	31	17	20
Chr01	8774852	I1	T	*	homo	30	9	12
Chr01	8774993	D1	C	*	homo	30	5	6
Chr01	8781203	I1	T	*	homo	29	4	5
Chr01	8782854	I1	A	*	homo	27	11	14
Chr01	8786003	I1	G	*	homo	33	3	3
Chr01	8786874	D1	G	*	homo	31	5	5
Chr01	8788470	D5	CCCAT	-	homo	32	4	5
Chr01	8796492	I1	T	*	homo	27	4	4
Chr01	8797873	D3	CGC	*	homo	33	8	8
Chr01	8797964	I4	ATAG	*	hete	32	3	4
Chr01	8814223	D1	T	+	homo	25	8	9
Chr01	8816420	I2	TT	*	hete	33	3	5
Chr01	8816740	D1	A	+	homo	33	6	8
Chr01	8845741	D2	AG	*	hete	24	4	6
Chr01	8845910	D1	A	*	homo	23	5	6
Chr01	8849780	D1	T	*	homo	32	7	9
Chr01	8851016	D4	ATAT	*	homo	28	8	10
Chr01	8851125	I1	T	*	homo	30	5	7
Chr01	8851163	I1	G	*	homo	32	5	7
Chr01	8857258	D1	G	*	homo	32	12	13
Chr01	8857434	D1	C	*	homo	33	4	4
Chr01	8858988	I3	TTA	*	hete	28	3	6
Chr01	8860551	I1	T	*	homo	31	8	10
Chr01	8861695	I1	T	-	homo	26	11	18
Chr01	8861998	D1	G	+	homo	32	5	7
Chr01	8864836	D1	T	-	hete	30	5	8
Chr01	8864983	I1	T	-	homo	32	9	12
Chr01	8866752	D1	A	+	hete	33	3	4
Chr01	8867940	D4	ACGT	-	homo	32	6	6
Chr01	8870396	I2	GT	*	homo	29	5	7
Chr01	8871107	D1	A	-	homo	30	5	5
Chr01	8873048	I1	T	*	homo	33	7	8
Chr01	8876803	D1	T	*	homo	27	9	10
Chr01	8879669	I4	ACGC	*	homo	33	11	12
Chr01	8879826	D2	AA	-	hete	31	3	4
Chr01	8879933	I1	C	-	homo	33	4	5
Chr01	8879977	D1	G	*	hete	34	3	4
Chr01	8880183	D1	A	*	hete	33	4	6
Chr01	8884615	D3	TAA	*	homo	34	5	7
Chr01	8886604	I2	GC	*	homo	28	9	10
Chr01	8886765	I1	A	-	homo	30	9	12
Chr01	8887293	D1	A	+	homo	26	5	5
Chr01	8888345	D1	C	*	homo	32	3	3
Chr01	8890078	I1	T	*	homo	33	12	14
Chr01	8890783	D1	T	*	homo	24	15	19
Chr01	8892482	I1	T	*	hete	32	3	4
Chr01	8896847	D1	T	*	homo	25	10	10
Chr01	8897672	I1	T	*	homo	25	7	9
Chr01	8898824	D1	T	+	hete	30	4	6
Chr01	8898990	I1	A	*	homo	31	12	18
Chr01	8915151	I2	AA	-	homo	30	3	3
Chr01	8932636	D1	T	*	homo	31	5	5
Chr01	8933418	D2	TT	-	hete	29	3	5
Chr01	8933958	I2	TC	*	homo	30	11	11
Chr01	8934416	I1	A	*	homo	30	17	19
Chr01	8935527	D1	A	*	homo	29	9	11
Chr01	8935877	D2	AT	*	hete	34	3	11
Chr01	8936983	I1	A	*	homo	30	7	10
Chr01	8937022	I1	T	*	hete	34	4	6
Chr01	8937707	I1	A	*	hete	22	3	5
Chr01	8942393	D3	AAA	+	hete	32	3	4
Chr01	8943169	I5	ACCTT	*	homo	33	11	14
Chr01	8943277	D1	T	*	homo	30	13	17
Chr01	8944629	D2	TT	*	homo	29	18	26
Chr01	8944906	D2	AG	*	homo	32	11	12
Chr01	8945177	I1	A	-	homo	32	9	10
Chr01	8947643	I4	GACT	*	hete	22	4	6
Chr01	8949835	D1	T	*	homo	28	10	13
Chr01	8953859	D1	A	*	homo	26	16	20
Chr01	8954795	D2	TT	*	homo	28	12	13
Chr01	8958550	I2	AA	*	hete	23	8	15
Chr01	8994428	I1	G	*	homo	32	6	8
Chr01	9002920	D1	G	*	hete	31	6	19
Chr01	9003629	D1	T	*	hete	33	3	4
Chr01	9004206	D3	ATA	*	homo	31	11	13
Chr01	9006074	I2	AA	*	homo	27	11	14
Chr01	9007393	D1	A	*	homo	31	8	11
Chr01	9011454	D1	C	+	hete	33	4	6
Chr01	9014749	I2	AT	*	homo	30	7	8
Chr01	9029111	D1	C	+	homo	33	6	7
Chr01	9029873	I2	CC	-	hete	31	3	4
Chr01	9036820	D3	TAG	-	hete	33	3	5
Chr01	9052296	I4	TATT	*	hete	30	10	18
Chr01	9056126	I1	T	*	homo	31	6	7
Chr01	9062436	D1	C	-	homo	31	5	5
Chr01	9067925	I1	T	*	homo	33	11	13
Chr01	9091825	I1	T	*	homo	27	12	13
Chr01	9094455	I2	TG	*	homo	25	20	26
Chr01	9095546	D1	T	*	homo	25	15	19
Chr01	9096642	I3	AAG	*	homo	26	19	24
Chr01	9102186	D1	A	*	homo	32	12	14
Chr01	9103612	D2	AA	+	homo	32	4	4
Chr01	9108046	D1	T	*	homo	29	15	16
Chr01	9113122	I2	TA	*	homo	30	14	18
Chr01	9120112	D3	CTT	*	homo	32	6	8
Chr01	9128382	D1	T	*	homo	31	4	4
Chr01	9130042	I4	GCAC	+	homo	33	5	5
Chr01	9130979	I1	C	-	homo	32	4	4
Chr01	9132195	I2	TT	-	hete	31	3	4
Chr01	9132676	D1	T	*	homo	33	6	7
Chr01	9133093	D1	G	-	hete	31	3	4
Chr01	9134860	D1	A	*	homo	31	14	15
Chr01	9135563	D3	TAT	*	homo	27	9	10
Chr01	9135761	I1	A	*	homo	33	12	14
Chr01	9135895	D4	TATA	+	homo	31	3	3
Chr01	9136370	I1	C	*	homo	32	11	15
Chr01	9136918	D1	T	*	homo	30	5	6
Chr01	9137417	D2	AA	*	homo	33	6	8
Chr01	9142779	I1	T	*	hete	27	6	10
Chr01	9166926	I5	TCATT	-	homo	31	9	13
Chr01	9173526	D1	C	+	homo	30	8	9
Chr01	9177633	D1	T	*	homo	29	11	14
Chr01	9178066	D1	T	-	hete	32	3	6
Chr01	9187164	D1	T	*	homo	33	5	5
Chr01	9192356	D2	AT	-	homo	33	9	12
Chr01	9192644	D2	AA	-	homo	31	6	7
Chr01	9193599	D1	T	-	hete	29	4	9
Chr01	9193878	D1	A	*	hete	31	3	4
Chr01	9193913	I5	CAAAA	*	hete	31	4	7
Chr01	9194499	I1	T	*	hete	33	3	4
Chr01	9194668	D1	T	-	homo	30	7	7
Chr01	9199597	I1	A	*	homo	31	8	11
Chr01	9205223	I1	T	*	homo	31	12	12
Chr01	9208040	I1	T	*	homo	30	12	18
Chr01	9208227	I1	T	*	homo	27	15	17
Chr01	9211733	I1	C	+	homo	32	5	5
Chr01	9214473	I3	AAA	*	homo	30	11	16
Chr01	9214747	D1	A	*	homo	33	13	15
Chr01	9216094	I2	CA	*	hete	32	6	9
Chr01	9222193	D1	A	*	homo	28	11	14
Chr01	9222350	D1	A	+	homo	27	7	7
Chr01	9223149	D4	TGTC	*	homo	29	16	17
Chr01	9223667	I1	A	*	homo	28	14	15
Chr01	9224284	I2	AA	+	homo	32	7	10
Chr01	9226982	I1	A	*	homo	33	4	4
Chr01	9227191	I1	A	-	homo	31	6	6
Chr01	9236424	D1	T	-	homo	32	4	5
Chr01	9239137	D2	TT	*	homo	33	8	12
Chr01	9244909	D3	AAG	+	homo	32	7	8
Chr01	9246353	I2	CG	*	homo	30	10	12
Chr01	9248456	I1	G	-	homo	31	9	11
Chr01	9250252	D1	G	*	homo	32	11	14
Chr01	9252259	I1	A	*	homo	31	11	16
Chr01	9252908	I1	T	*	homo	31	18	20
Chr01	9254126	D1	A	*	homo	32	13	17
Chr01	9254421	I1	A	*	homo	30	15	16
Chr01	9254574	D1	T	-	homo	32	9	11
Chr01	9257810	I1	A	*	hete	33	3	5
Chr01	9259133	I1	A	*	hete	31	6	10
Chr01	9263444	D1	A	*	homo	31	19	21
Chr01	9263788	D1	C	*	homo	31	5	7
Chr01	9264697	D2	AA	-	homo	25	5	6
Chr01	9265871	I1	G	*	hete	32	5	8
Chr01	9266348	I1	T	-	homo	33	3	3
Chr01	9267950	D1	G	-	homo	33	4	4
Chr01	9269067	D3	ACT	*	homo	33	5	6
Chr01	9269342	D1	A	-	hete	32	4	7
Chr01	9269510	D1	T	-	homo	29	4	5
Chr01	9270038	D4	TAAA	+	homo	32	14	17
Chr01	9272258	D4	ATGG	-	homo	33	6	6
Chr01	9273185	I1	T	+	homo	31	7	9
Chr01	9274506	D1	A	*	hete	30	11	21
Chr01	9274766	I3	TAA	*	homo	32	10	14
Chr01	9275339	I2	TA	*	homo	33	5	5
Chr01	9275534	D1	A	*	homo	32	3	3
Chr01	9275858	D1	A	*	hete	31	3	5
Chr01	9276056	D1	T	*	homo	26	6	7
Chr01	9276883	I1	T	*	hete	31	3	6
Chr01	9277208	I1	A	*	homo	33	10	11
Chr01	9278989	I1	A	+	hete	34	4	6
Chr01	9301198	D1	C	-	homo	34	6	7
Chr01	9302743	I1	A	*	hete	31	6	10
Chr01	9308633	D2	AT	+	homo	33	5	6
Chr01	9308888	D1	T	+	homo	31	9	11
Chr01	9311997	D2	TT	-	homo	31	5	6
Chr01	9312726	I1	A	*	homo	24	4	5
Chr01	9313689	D2	TA	+	hete	31	4	6
Chr01	9323915	I1	T	*	homo	32	6	7
Chr01	9334033	D2	TT	-	homo	29	11	13
Chr01	9336378	D1	A	-	homo	33	4	4
Chr01	9344599	D1	G	-	homo	32	4	4
Chr01	9351931	I3	TGT	-	hete	33	4	6
Chr01	9355930	D1	T	*	homo	31	11	14
Chr01	9357488	D1	A	*	homo	27	4	4
Chr01	9366337	I1	T	*	hete	26	8	14
Chr01	9369716	D1	A	-	homo	33	3	3
Chr01	9373865	I3	CTC	-	hete	31	4	6
Chr01	9375061	I2	TG	*	homo	23	11	11
Chr01	9408344	I1	A	*	homo	26	9	11
Chr01	9413769	D1	A	*	homo	28	7	10
Chr01	9414978	I2	AT	+	homo	32	7	9
Chr01	9417214	I1	A	-	homo	26	12	12
Chr01	9418953	I1	C	*	homo	25	10	11
Chr01	9419684	D1	A	*	homo	31	7	8
Chr01	9419839	D1	A	-	homo	34	8	9
Chr01	9428502	D1	A	*	homo	32	9	9
Chr01	9430569	I1	C	*	hete	31	8	17
Chr01	9431155	I1	T	*	hete	32	6	9
Chr01	9432336	I1	C	*	homo	27	6	6
Chr01	9432609	I1	A	*	hete	29	3	5
Chr01	9433051	I1	T	*	hete	33	3	4
Chr01	9435510	D3	AAA	*	homo	31	9	12
Chr01	9435811	D1	T	*	homo	31	13	15
Chr01	9441805	D1	T	*	homo	31	6	8
Chr01	9442269	D2	TT	*	homo	28	12	12
Chr01	9443570	I3	TAT	-	homo	33	4	4
Chr01	9444540	I2	AT	-	hete	23	5	9
Chr01	9446108	I1	C	*	homo	31	16	17
Chr01	9446712	I1	A	*	hete	32	10	17
Chr01	9447981	I2	TT	*	homo	29	15	17
Chr01	9448580	I1	C	*	homo	29	7	7
Chr01	9453086	D1	A	*	homo	31	7	9
Chr01	9479761	D1	A	*	homo	31	10	13
Chr01	9481042	D1	T	*	homo	30	11	12
Chr01	9481716	D1	C	-	homo	29	4	5
Chr01	9483725	D3	CTC	-	homo	27	7	7
Chr01	9490810	I1	T	-	homo	29	5	7
Chr01	9498418	D1	A	*	hete	28	9	16
Chr01	9499374	I3	CTT	*	homo	32	15	17
Chr01	9499895	I1	A	*	homo	26	19	28
Chr01	9500381	I1	T	*	hete	32	6	10
Chr01	9506529	I5	CTACT	-	hete	29	3	5
Chr01	9508259	I2	TT	+	hete	33	4	8
Chr01	9509716	D2	AA	*	homo	27	14	15
Chr01	9515753	D1	T	*	homo	27	9	11
Chr01	9515923	I2	AT	*	homo	28	11	12
Chr01	9516105	D3	GTC	*	homo	33	4	5
Chr01	9516582	D2	CC	-	homo	33	3	3
Chr01	9527495	D1	A	*	hete	33	6	9
Chr01	9531107	I1	T	-	homo	25	8	9
Chr01	9531181	I1	A	-	hete	31	6	10
Chr01	9531357	I1	A	-	homo	26	4	4
Chr01	9532035	D1	G	*	homo	29	8	10
Chr01	9532161	I2	TA	*	homo	32	6	7
Chr01	9535717	D2	AT	*	homo	30	19	20
Chr01	9537080	I1	C	*	hete	34	3	5
Chr01	9537391	I1	A	*	homo	33	8	11
Chr01	9539747	I1	G	-	homo	32	11	13
Chr01	9539936	D3	ACA	-	homo	32	3	3
Chr01	9540136	I1	G	+	homo	33	4	5
Chr01	9540289	I4	ACAG	+	homo	33	5	5
Chr01	9542982	I3	AAA	+	homo	32	5	7
Chr01	9544014	D1	A	*	hete	30	4	7
Chr01	9544249	D1	A	*	homo	26	18	19
Chr01	9544822	I1	A	*	homo	28	20	25
Chr01	9556949	I1	T	+	hete	27	3	7
Chr01	9572018	I1	T	+	homo	33	13	16
Chr01	9572925	I3	TTG	*	homo	28	13	17
Chr01	9579793	D3	AAA	-	homo	29	4	4
Chr01	9581892	I2	AA	*	homo	30	14	18
Chr01	9583504	D1	T	*	homo	31	19	19
Chr01	9584262	I1	T	*	homo	33	6	7
Chr01	9584914	D3	AAA	*	homo	31	5	5
Chr01	9594950	I2	TT	*	hete	29	4	7
Chr01	9596364	D1	T	*	homo	30	10	11
Chr01	9602461	D1	A	*	homo	33	5	6
Chr01	9602745	D1	A	-	homo	24	5	5
Chr01	9607143	D1	A	-	homo	30	5	7
Chr01	9607452	I1	A	-	hete	33	3	7
Chr01	9607771	D1	T	-	hete	33	3	5
Chr01	9608786	I1	C	-	homo	28	14	16
Chr01	9610315	I1	T	+	homo	26	6	7
Chr01	9616020	D1	T	*	homo	30	11	15
Chr01	9618439	I1	G	*	homo	30	11	12
Chr01	9618699	D2	AT	*	homo	33	4	5
Chr01	9619987	I1	A	*	homo	26	14	16
Chr01	9620244	D1	G	*	homo	29	11	14
Chr01	9620570	D1	T	*	homo	31	12	13
Chr01	9626429	D2	AA	*	hete	30	4	6
Chr01	9626855	D1	T	*	homo	29	10	13
Chr01	9627663	D1	T	*	homo	25	15	17
Chr01	9627825	D2	AA	*	homo	31	13	15
Chr01	9628611	I1	A	*	homo	31	16	25
Chr01	9632477	D1	C	-	hete	31	3	4
Chr01	9632555	D1	C	-	homo	32	7	7
Chr01	9633332	I1	A	+	homo	32	6	7
Chr01	9633532	D1	C	*	homo	32	9	13
Chr01	9634375	I2	TC	-	homo	27	7	8
Chr01	9634757	I1	A	+	homo	32	6	7
Chr01	9634900	I1	A	+	homo	27	8	12
Chr01	9644000	I1	A	*	homo	30	13	18
Chr01	9646529	I1	T	*	homo	26	14	19
Chr01	9646633	D1	A	*	homo	26	9	10
Chr01	9649460	I1	G	*	homo	32	13	13
Chr01	9652481	I1	A	*	homo	28	13	15
Chr01	9652603	D1	G	*	homo	32	8	10
Chr01	9652696	D2	AG	*	hete	33	3	5
Chr01	9653455	I1	G	-	hete	30	6	11
Chr01	9653552	I4	AACT	-	hete	30	3	5
Chr01	9656638	I2	AA	*	homo	32	8	10
Chr01	9657592	I1	T	-	hete	29	3	4
Chr01	9657701	I1	A	-	homo	30	10	14
Chr01	9661194	I1	A	*	homo	32	14	16
Chr01	9662622	I1	G	-	homo	30	13	20
Chr01	9662755	I1	T	*	homo	32	10	10
Chr01	9662942	I2	TA	*	homo	31	7	8
Chr01	9665557	I2	TG	*	homo	22	7	8
Chr01	9668058	I1	T	-	homo	33	5	6
Chr01	9669166	I1	T	-	homo	32	7	8
Chr01	9672899	D1	A	+	homo	33	5	5
Chr01	9673250	D1	T	+	homo	33	4	5
Chr01	9687090	D1	A	*	homo	30	7	9
Chr01	9690850	D1	T	-	hete	32	4	7
Chr01	9691165	D1	T	-	homo	31	4	5
Chr01	9691233	D1	A	+	hete	32	3	6
Chr01	9693060	I1	A	*	hete	30	4	9
Chr01	9693338	I1	A	*	hete	32	4	7
Chr01	9693566	D1	A	*	homo	30	8	12
Chr01	9694126	I1	A	*	homo	21	6	7
Chr01	9695131	I1	A	*	homo	32	7	9
Chr01	9696303	I1	T	*	homo	22	3	3
Chr01	9703271	I1	T	+	homo	22	6	6
Chr01	9703557	D3	TAA	+	homo	30	5	7
Chr01	9704154	D1	C	-	homo	31	7	7
Chr01	9705211	D1	G	*	hete	33	5	9
Chr01	9706819	I5	AGGAC	*	hete	33	6	17
Chr01	9712535	I1	C	*	hete	30	4	6
Chr01	9714546	I1	A	*	homo	25	7	10
Chr01	9714869	D2	TA	*	hete	33	3	4
Chr01	9715712	I3	AAT	*	hete	30	3	7
Chr01	9718999	D1	T	*	homo	28	8	12
Chr01	9724369	D1	A	*	homo	29	17	19
Chr01	9730765	D1	T	*	homo	28	20	23
Chr01	9731241	I1	T	*	homo	27	14	15
Chr01	9734104	I1	T	*	homo	31	16	18
Chr01	9736223	D1	A	+	homo	33	9	13
Chr01	9740056	I1	A	*	homo	28	12	15
Chr01	9747217	D1	A	*	homo	31	12	17
Chr01	9748153	D1	T	*	homo	30	5	6
Chr01	9756097	D4	TACA	*	homo	26	6	8
Chr01	9783616	I1	A	*	homo	32	10	12
Chr01	9805670	D1	G	*	homo	31	18	19
Chr01	9814805	D1	T	*	homo	26	9	13
Chr01	9825003	D1	T	*	homo	32	11	12
Chr01	9839547	I1	G	-	homo	32	7	7
Chr01	9844258	D1	C	+	hete	33	4	6
Chr01	9869766	D1	A	*	homo	29	7	8
Chr01	9876534	I4	TATA	*	hete	32	7	15
Chr01	9877231	D1	A	*	hete	30	12	22
Chr01	9877693	I2	AC	*	homo	32	15	21
Chr01	9880427	D1	T	+	homo	33	5	7
Chr01	9882262	I1	C	*	homo	29	18	21
Chr01	9886219	D2	TG	+	homo	32	9	12
Chr01	9902066	D3	AAG	*	homo	29	9	10
Chr01	9903458	I1	A	*	homo	30	10	12
Chr01	9904218	D1	A	*	hete	28	4	9
Chr01	9905958	I1	A	*	hete	31	5	8
Chr01	9906029	I1	A	*	homo	31	12	14
Chr01	9907597	I1	A	*	homo	29	12	13
Chr01	9916862	D1	A	*	homo	31	11	12
Chr01	9921044	I2	AG	*	hete	32	9	16
Chr01	9922272	D2	AC	*	homo	31	4	4
Chr01	9923356	D1	A	*	homo	28	10	12
Chr01	9927443	D4	ATAT	*	hete	30	7	13
Chr01	9937507	I2	TA	*	homo	32	11	12
Chr01	9939338	I1	T	-	homo	27	3	3
Chr01	9945848	I1	T	*	homo	25	15	19
Chr01	9949276	I1	A	*	homo	28	13	15
Chr01	9949876	D5	TAGTA	*	hete	32	4	6
Chr01	9958803	D1	T	*	homo	28	10	14
Chr01	9977143	I4	TATT	-	hete	32	4	8
Chr01	9977886	I2	AT	*	hete	33	4	8
Chr01	9980617	D2	AA	*	homo	30	8	11
Chr01	9986557	I4	ATAC	*	hete	33	8	16
Chr01	9989262	D1	T	*	homo	31	12	14
Chr01	9995941	I3	AAG	-	homo	32	8	11
Chr01	10006559	D1	T	*	homo	28	10	11
Chr01	10009079	D2	AG	+	hete	32	3	4
Chr01	10010497	I2	GA	+	hete	33	6	11
Chr01	10012868	I1	T	*	homo	32	7	10
Chr01	10020550	I1	C	+	homo	30	11	14
Chr01	10021418	D2	AA	*	homo	32	13	18
Chr01	10030177	I2	GC	*	homo	33	8	12
Chr01	10039480	I1	A	*	hete	33	4	6
Chr01	10040512	I1	A	*	hete	27	3	11
Chr01	10051423	D1	A	*	homo	26	15	18
Chr01	10060235	D1	A	-	homo	33	10	13
Chr01	10060621	I2	AG	*	hete	24	4	8
Chr01	10091886	D1	A	*	homo	28	14	18
Chr01	10093588	D1	C	+	homo	25	4	4
Chr01	10096975	I1	A	*	homo	32	7	8
Chr01	10097520	I1	A	+	hete	33	3	4
Chr01	10097631	I1	T	*	hete	31	3	5
Chr01	10097802	D2	CT	+	homo	33	4	5
Chr01	10106601	D1	G	*	homo	28	16	19
Chr01	10107169	I1	T	*	homo	28	17	22
Chr01	10112899	D3	TTA	*	homo	32	13	13
Chr01	10119632	D4	AAGT	*	homo	27	16	19
Chr01	10125159	D1	T	*	homo	31	17	23
Chr01	10125273	D1	T	*	homo	33	5	5
Chr01	10125362	D1	G	*	homo	32	6	6
Chr01	10147181	I1	A	-	homo	32	9	10
Chr01	10171908	D1	T	*	hete	22	3	5
Chr01	10187486	D2	AG	*	hete	30	6	9
Chr01	10192070	D1	A	*	homo	32	5	7
Chr01	10210812	I1	A	*	homo	31	10	10
Chr01	10222932	D1	T	*	homo	25	17	20
Chr01	10231636	D1	T	-	hete	32	3	4
Chr01	10233669	D1	T	-	homo	25	9	13
Chr01	10248871	D1	G	*	homo	31	6	8
Chr01	10259081	I1	C	*	homo	29	10	12
Chr01	10261806	D1	A	-	homo	32	4	4
Chr01	10262187	I1	A	+	homo	33	3	3
Chr01	10262702	D1	A	+	homo	33	4	5
Chr01	10312100	I1	T	*	hete	24	11	19
Chr01	10316198	D1	C	*	homo	29	8	9
Chr01	10317330	D3	TAA	*	hete	32	3	6
Chr01	10318074	D2	TT	*	hete	20	6	9
Chr01	10319600	I1	T	*	homo	28	13	16
Chr01	10322098	I2	AT	+	hete	31	3	6
Chr01	10323209	I1	C	-	hete	27	4	7
Chr01	10323310	I2	TA	*	hete	33	8	15
Chr01	10324498	D1	T	*	homo	31	14	14
Chr01	10343115	D1	A	-	homo	33	5	5
Chr01	10369118	D1	G	*	homo	31	8	9
Chr01	10376935	D1	T	*	homo	30	10	11
Chr01	10398097	I1	G	*	homo	31	5	5
Chr01	10415025	D1	G	*	homo	31	10	12
Chr01	10421627	D1	C	*	homo	29	14	16
Chr01	10422990	I1	A	-	hete	30	3	10
Chr01	10431085	I2	AG	*	hete	33	3	7
Chr01	10445822	I1	A	*	homo	29	9	13
Chr01	10457449	I1	T	-	hete	28	5	8
Chr01	10473492	D1	T	*	hete	32	3	7
Chr01	10491093	D2	AT	*	homo	33	11	13
Chr01	10499363	I1	A	*	homo	30	15	19
Chr01	10506485	D3	CTC	*	homo	27	10	16
Chr01	10512009	I1	T	*	homo	26	6	7
Chr01	10512140	I1	T	+	hete	28	7	13
Chr01	10514560	D1	T	*	homo	29	9	14
Chr01	10514995	I1	A	*	homo	31	8	12
Chr01	10518990	I1	T	+	homo	33	7	7
Chr01	10539228	I1	T	*	homo	28	15	19
Chr01	10600149	I1	G	*	homo	27	8	12
Chr01	10600245	D1	G	*	homo	30	4	4
Chr01	10637163	D2	AT	+	hete	34	3	8
Chr01	10651857	I1	A	*	homo	27	10	13
Chr01	10660181	D1	T	*	homo	29	8	12
Chr01	10663904	D2	AT	*	hete	30	4	6
Chr01	10668081	D1	G	*	homo	31	5	5
Chr01	10685377	I1	T	*	homo	27	7	9
Chr01	10715118	D1	A	*	hete	30	7	12
Chr01	10717268	D1	T	*	hete	26	3	4
Chr01	10722641	I2	TA	*	homo	30	20	23
Chr01	10747839	D1	C	*	homo	31	8	10
Chr01	10749367	D1	T	+	homo	32	8	9
Chr01	10804890	D1	T	*	hete	27	11	19
Chr01	10817274	D1	A	+	hete	32	3	5
Chr01	10819503	D1	A	+	hete	33	3	4
Chr01	10819582	D1	G	*	homo	33	5	6
Chr01	10828948	D1	T	*	homo	26	15	19
Chr01	10840161	I1	A	*	homo	33	12	13
Chr01	10847826	I1	T	*	homo	30	10	15
Chr01	10906347	I3	ACT	*	hete	31	3	5
Chr01	10911337	D1	T	*	homo	28	5	6
Chr01	10931892	I1	T	*	homo	27	18	25
Chr01	10936109	I1	A	*	homo	28	14	18
Chr01	11048401	D4	TGTG	*	homo	27	4	5
Chr01	11049945	I1	G	-	homo	33	3	3
Chr01	11050420	D1	T	*	homo	30	6	8
Chr01	11051893	D1	G	*	homo	28	5	6
Chr01	11093781	I1	T	*	homo	29	15	18
Chr01	11119868	I1	T	-	homo	33	3	3
Chr01	11134187	I1	A	*	homo	26	5	6
Chr01	11150125	I1	C	-	homo	31	4	4
Chr01	11185835	D1	C	*	homo	27	14	17
Chr01	11186838	I1	T	+	hete	32	5	13
Chr01	11187288	D1	T	*	homo	31	15	17
Chr01	11187378	I1	T	*	homo	27	18	24
Chr01	11187846	D2	AT	*	hete	33	8	16
Chr01	11189858	D1	C	*	homo	27	9	11
Chr01	11255610	I2	AC	*	hete	33	5	9
Chr01	11368244	I1	A	*	homo	30	7	10
Chr01	11368301	I1	A	*	hete	27	6	9
Chr01	11391190	I1	A	+	homo	27	10	15
Chr01	11407010	I1	G	+	hete	33	3	7
Chr01	11427543	D1	A	*	hete	30	8	13
Chr01	11459969	D1	T	*	homo	25	11	15
Chr01	11469356	D2	TA	+	homo	33	5	5
Chr01	11482457	D1	T	*	hete	21	5	14
Chr01	11484086	I2	AG	-	homo	32	6	8
Chr01	11505341	D1	C	*	homo	29	9	12
Chr01	11543617	I1	T	*	homo	29	13	14
Chr01	11555905	I1	C	*	homo	27	18	19
Chr01	11557307	D1	T	*	homo	32	9	9
Chr01	11558024	D1	T	*	homo	29	13	13
Chr01	11559418	D1	A	*	homo	29	11	12
Chr01	11560749	D3	TTT	*	homo	33	7	8
Chr01	11562389	I1	G	-	hete	32	4	7
Chr01	11564270	I4	ATAG	-	hete	33	3	5
Chr01	11565519	D2	AT	+	homo	33	7	8
Chr01	11567232	D1	T	-	hete	32	6	9
Chr01	11567401	D2	AC	*	hete	33	6	9
Chr01	11595859	I1	T	+	hete	33	4	8
Chr01	11598320	D1	G	*	homo	32	12	13
Chr01	11598940	D3	TTT	*	homo	27	13	18
Chr01	11600129	D1	A	*	homo	24	10	11
Chr01	11601901	I2	TA	*	hete	31	5	10
Chr01	11602401	I1	A	-	hete	33	3	12
Chr01	11603574	D1	G	-	homo	33	4	4
Chr01	11604612	I1	A	-	hete	31	3	4
Chr01	11610373	D1	G	*	homo	33	7	7
Chr01	11610596	I4	AGGT	*	homo	31	12	15
Chr01	11611952	I1	A	*	homo	32	4	4
Chr01	11612137	D1	T	*	homo	30	10	10
Chr01	11612206	I1	A	+	hete	33	4	7
Chr01	11614444	D1	A	*	homo	31	6	7
Chr01	11615938	I1	A	*	hete	30	5	8
Chr01	11617994	I1	A	+	homo	32	4	4
Chr01	11619001	D1	A	*	homo	30	14	16
Chr01	11620134	I1	T	*	hete	28	3	4
Chr01	11620434	D2	GG	+	hete	31	6	12
Chr01	11626608	I1	T	*	homo	32	5	5
Chr01	11628653	D1	A	*	homo	32	10	11
Chr01	11629829	I1	T	*	homo	33	7	7
Chr01	11630737	I1	A	*	homo	27	14	16
Chr01	11631299	I4	TATA	+	hete	34	3	5
Chr01	11632075	D2	AA	*	hete	33	6	11
Chr01	11632193	D1	T	*	hete	32	4	8
Chr01	11632823	D4	TAAT	-	homo	26	5	5
Chr01	11632977	D1	A	*	hete	33	5	10
Chr01	11633849	D1	T	*	homo	25	4	5
Chr01	11634084	I1	T	*	homo	29	10	13
Chr01	11638246	I1	A	*	hete	33	4	6
Chr01	11641985	D1	A	*	homo	31	14	14
Chr01	11642152	I3	GTA	+	hete	33	3	6
Chr01	11642765	I2	AT	*	homo	29	11	13
Chr01	11645337	I1	A	*	homo	33	10	12
Chr01	11645634	I3	AGT	*	homo	33	12	13
Chr01	11646468	I1	G	*	hete	33	4	6
Chr01	11647958	I1	T	*	homo	32	8	11
Chr01	11647994	D1	T	*	homo	32	8	11
Chr01	11649651	I2	CA	-	homo	33	6	8
Chr01	11649929	I1	A	*	homo	30	8	10
Chr01	11656672	D1	G	+	homo	34	3	3
Chr01	11659184	I2	CA	*	homo	32	19	26
Chr01	11672422	D1	A	*	homo	21	5	5
Chr01	11672479	D1	A	+	homo	25	5	5
Chr01	11672646	D1	T	*	homo	26	13	13
Chr01	11673805	D2	TT	*	homo	32	6	6
Chr01	11674699	D1	T	-	homo	29	6	7
Chr01	11675164	D2	AT	+	homo	33	14	18
Chr01	11678105	I1	A	+	homo	26	7	8
Chr01	11682080	I1	T	+	hete	31	3	7
Chr01	11685038	I1	C	*	homo	32	7	10
Chr01	11685897	D1	T	*	hete	32	3	7
Chr01	11687842	D3	AAA	*	homo	29	14	17
Chr01	11687962	I1	A	*	homo	31	14	18
Chr01	11691674	D1	T	*	homo	31	4	4
Chr01	11696912	D1	A	+	hete	32	3	6
Chr01	11700266	D1	C	+	homo	33	6	6
Chr01	11706813	D1	T	*	homo	31	16	19
Chr01	11751580	I1	T	*	homo	28	14	18
Chr01	11758859	D1	T	-	homo	33	6	7
Chr01	11761524	D1	T	*	hete	32	4	6
Chr01	11764760	I1	A	+	homo	30	6	6
Chr01	11768662	D1	T	*	homo	30	15	22
Chr01	11822792	D1	G	*	homo	28	20	20
Chr01	11828897	I1	A	+	homo	31	12	17
Chr01	11829568	D1	A	*	homo	30	7	7
Chr01	11830800	D1	C	+	homo	30	11	11
Chr01	11843732	I1	T	-	homo	31	4	4
Chr01	11847669	D2	AG	*	homo	29	7	10
Chr01	11848463	D3	TGG	*	hete	32	4	6
Chr01	11848886	I1	T	*	homo	32	6	8
Chr01	11855989	D1	C	-	hete	33	4	6
Chr01	11858618	D2	TA	+	hete	30	5	8
Chr01	11861497	D2	AC	*	homo	32	8	11
Chr01	11862200	D1	T	*	homo	29	17	21
Chr01	11866854	D1	A	+	hete	27	6	9
Chr01	11869035	D1	T	*	hete	32	5	10
Chr01	11894998	D5	TAGAT	*	homo	30	10	11
Chr01	11899405	I1	A	*	hete	31	4	8
Chr01	11918412	I1	T	-	homo	24	8	8
Chr01	11919800	I1	A	*	homo	31	9	13
Chr01	11919873	D1	A	*	homo	32	5	5
Chr01	11920806	I1	T	*	homo	31	9	9
Chr01	11922750	I1	A	*	homo	23	9	12
Chr01	11947920	D4	CGCA	-	homo	28	6	6
Chr01	11950738	I2	TC	*	homo	30	15	16
Chr01	11957392	I1	T	-	homo	33	4	5
Chr01	12015617	I3	TAA	*	homo	33	12	13
Chr01	12015771	I1	T	*	homo	31	8	11
Chr01	12016608	I1	A	-	homo	26	7	10
Chr01	12023202	D3	CTC	*	homo	33	6	6
Chr01	12024507	D1	A	-	homo	32	3	3
Chr01	12025523	I2	AT	*	hete	29	3	6
Chr01	12032252	I2	AC	*	homo	32	6	7
Chr01	12044142	D1	T	*	hete	33	9	16
Chr01	12044470	D1	A	*	homo	27	20	21
Chr01	12044604	D1	T	*	homo	30	9	14
Chr01	12054713	I1	G	*	hete	32	3	4
Chr01	12063042	I1	T	*	homo	31	20	26
Chr01	12069508	I1	T	*	homo	31	10	12
Chr01	12075539	I1	T	*	hete	30	8	18
Chr01	12082470	D1	T	*	homo	29	13	18
Chr01	12086961	I1	A	+	hete	22	4	6
Chr01	12091804	I1	T	*	homo	27	10	12
Chr01	12095629	D4	GTTC	*	homo	33	6	8
Chr01	12096669	D1	T	*	homo	31	15	18
Chr01	12097653	I1	T	*	homo	25	18	20
Chr01	12107234	D1	T	*	hete	31	5	10
Chr01	12112117	I1	T	*	homo	33	5	5
Chr01	12116518	I1	A	*	homo	26	16	21
Chr01	12123646	D2	TG	*	homo	26	9	9
Chr01	12124256	I4	GAGA	*	homo	30	7	9
Chr01	12124893	I1	A	+	homo	33	7	7
Chr01	12124950	I1	T	*	homo	24	5	5
Chr01	12125137	I1	C	-	hete	32	7	12
Chr01	12147113	D1	A	-	hete	30	5	8
Chr01	12148540	I5	AAGAA	*	hete	33	3	7
Chr01	12151106	D3	CTT	*	homo	25	4	4
Chr01	12151848	I4	GAAG	*	hete	29	12	20
Chr01	12154372	I1	T	-	hete	20	5	8
Chr01	12154475	D1	G	-	homo	33	9	9
Chr01	12163225	I2	TG	*	homo	33	4	4
Chr01	12165212	D1	G	*	homo	26	10	12
Chr01	12169383	I1	T	*	homo	29	7	7
Chr01	12172017	D3	ATT	+	hete	32	6	11
Chr01	12172489	I1	T	*	homo	28	13	15
[truncated: 55,372 more rows]
