# Supplementary material for: Re-sequencing and genetic variation identification of a rice line with ideal plant architecture
Source: Rice (N Y). 2012 Jul 24;5:18. doi: 10.1186/1939-8433-5-18 (PMC5520836; doi:10.1186/1939-8433-5-18)
Supplement: Supplementary file 3 — Additional file 3: SVs information of 7302R; Format description(left to right). 1. Chromosome name. 2. Type of structure variation. 3. Minimal value of start position in cluster. 4. Maximal value of end position in cluster. 5. Estimated start position of this structure variation. 6. Estimated end position of this structure variation. 7. Length of SV. 8. Breakpoint of SV (only for insertion). 9. Unusual matching mode (F refers to align with forward sequence, R refers to align with reverse sequence). 10. Number of paired-end read which support this structure variation. (SV 233 KB) [file 12284_2012_13_MOESM3_ESM.sv]

Chr01	Deletion	69731	81061	69790	81015	11225	0-0-0	FR	7	
Chr01	Deletion	81202	84958	81261	84797	3536	0-0-0	FR	8	
Chr01	Deletion	126035	139413	126118	139328	13210	0-0-0	FR	5	
Chr01	Deletion	247677	268403	247743	268249	20506	0-0-0	FR	4	
Chr01	Deletion	309228	311658	309335	311611	2276	0-0-0	FR	5	
Chr01	Deletion	324910	327908	324972	327855	2883	0-0-0	FR	5	
Chr01	Deletion	332481	334884	332558	334800	2242	0-0-0	FR	15	
Chr01	Complex	595640	598064	595640	598064	2424	0-0-0
Chr01	TandemDuplication	874082	877898	874089	877882	3793	0-0-0	RF	4	
Chr01	Deletion	1248346	1253659	1248361	1253656	5295	0-0-0	FR	3	
Chr01	Deletion	1483359	1490019	1483438	1489966	6528	0-0-0	FR	15	
Chr01	TandemDuplication	1491437	1506085	1491484	1506053	14569	0-0-0	RF	8	
Chr01	TandemDuplication	1632366	1633405	1632447	1633333	886	0-0-0	RF	13	
Chr01	DispersedDuplication_downstream	1842832	1899006	1842383	1844232	1849	1842383-1898570-1844232	RF	8	FR	8	
Chr01	Deletion	1885241	1887605	1885366	1887523	2157	0-0-0	FR	6	
Chr01	DispersedDuplication_downstream	1935550	1948954	1935511	1937219	1708	1935511-1948919-1937219	RF	5	FR	8	
Chr01	TandemDuplication	2514864	2532430	2519276	2528758	9482	0-0-0	RF	11	
Chr01	Deletion	2581980	2588587	2582078	2588478	6400	0-0-0	FR	8	
Chr01	DispersedDuplication_downstream	2829500	2847803	2829481	2844587	15106	2829481-2847743-2844587	RF	8	FR	23	
Chr01	Deletion	3074271	3094906	3074302	3094868	20566	0-0-0	FR	9	
Chr01	Deletion	3094403	3101012	3094422	3100993	6571	0-0-0	FR	5	
Chr01	Deletion	3119010	3153296	3119138	3153220	34082	0-0-0	FR	3	
Chr01	DispersedDuplication_downstream	3138649	3208735	3138632	3139460	828	3138632-3208523-3139460	RF	5	FR	4	
Chr01	DispersedDuplication_downstream	3372363	3398893	3372338	3393427	21089	3372338-3398750-3393427	RF	6	FR	12	
Chr01	Deletion	3393315	3398893	3393427	3398750	5323	0-0-0	FR	12	
Chr01	Deletion	3707288	3709792	3707341	3709752	2411	0-0-0	FR	10	
Chr01	Deletion	4176292	4179030	4176409	4178897	2488	0-0-0	FR	37	
Chr01	Deletion	4277855	4287766	4277900	4287696	9796	0-0-0	FR	10	
Chr01	DispersedDuplication_downstream	4498757	4502952	4498728	4499219	491	4498728-4502871-4499219	RF	4	FR	10	
Chr01	Deletion	4987189	5003475	4987308	5003337	16029	0-0-0	FR	4	
Chr01	Deletion	5162673	5169128	5162737	5169086	6349	0-0-0	FR	12	
Chr01	Deletion	5341379	5346951	5341475	5346788	5313	0-0-0	FR	6	
Chr01	Deletion	5469801	5472435	5469810	5472409	2599	0-0-0	FR	3	
Chr01	Deletion	5513086	5516508	5513222	5516436	3214	0-0-0	FR	11	
Chr01	TandemDuplication	5594254	5595333	5594303	5595282	979	0-0-0	RF	23	
Chr01	Deletion	6122603	6149567	6122637	6149542	26905	0-0-0	FR	8	
Chr01	Deletion	6140535	6143496	6140635	6143386	2751	0-0-0	FR	18	
Chr01	Deletion	6153858	6159498	6153991	6159370	5379	0-0-0	FR	23	
Chr01	Deletion	6180568	6187498	6180571	6187483	6912	0-0-0	FR	3	
Chr01	Deletion	6657020	6662298	6657093	6662142	5049	0-0-0	FR	4	
Chr01	Deletion	6937422	6942906	6937544	6942799	5255	0-0-0	FR	24	
Chr01	Deletion	7114339	7129535	7114408	7129467	15059	0-0-0	FR	12	
Chr01	DispersedDuplication_downstream	7122389	7167954	7121253	7124784	3531	7121253-7167933-7124784	RF	3	FR	5	
Chr01	Deletion	7219829	7224552	7219927	7224428	4501	0-0-0	FR	18	
Chr01	Deletion	7237233	7244660	7237241	7244658	7417	0-0-0	FR	3	
Chr01	TandemDuplication	7271630	7278916	7271713	7278836	7123	0-0-0	RF	7	
Chr01	Deletion	7449843	7455877	7449854	7455863	6009	0-0-0	FR	3	
Chr01	Deletion	7456431	7459597	7456501	7459507	3006	0-0-0	FR	17	
Chr01	Deletion	7519179	7522359	7519292	7522263	2971	0-0-0	FR	22	
Chr01	Deletion	7540991	7546845	7540993	7546839	5846	0-0-0	FR	3	
Chr01	Deletion	7556263	7563074	7556311	7563032	6721	0-0-0	FR	5	
Chr01	Complex	7569593	7640017	7569593	7640017	70424	0-0-0
Chr01	Deletion	7571889	7575348	7571928	7575299	3371	0-0-0	FR	6	
Chr01	Deletion	7693496	7701887	7693532	7701853	8321	0-0-0	FR	7	
Chr01	DispersedDuplication_downstream	7918538	7982491	7918536	7919316	780	7918536-7982411-7919316	RF	3	FR	3	
Chr01	Deletion	7987240	8012712	7987258	8012679	25421	0-0-0	FR	4	
Chr01	Deletion	8013938	8032081	8014038	8032019	17981	0-0-0	FR	3	
Chr01	TandemDuplication	8217419	8252870	8218669	8252621	33952	0-0-0	RF	14	
Chr01	TandemDuplication	8227946	8228392	8227971	8228362	391	0-0-0	RF	10	
Chr01	DispersedDuplication_downstream	8287307	8301213	8287111	8289750	2639	8287111-8301046-8289750	RF	4	FR	11	
Chr01	DispersedDuplication_downstream	8295586	8326143	8295557	8295773	216	8295557-8326129-8295773	RF	9	FR	5	
Chr01	DispersedDuplication_downstream	8370516	8423686	8370310	8372103	1793	8370310-8422679-8372103	RF	14	FR	20	
Chr01	TandemDuplication	8413389	8418220	8413408	8418203	4795	0-0-0	RF	5	
Chr01	Deletion	8432476	8454836	8434681	8452383	17702	0-0-0	FR	15	
Chr01	DispersedDuplication_downstream	8496108	8509905	8496106	8496181	75	8496106-8509871-8496181	RF	4	FR	7	
Chr01	DispersedDuplication_downstream	8574600	8611620	8574397	8604176	29779	8574397-8611585-8604176	RF	5	FR	6	
Chr01	DispersedDuplication_downstream	8604843	8626671	8604671	8606181	1510	8604671-8626621-8606181	RF	11	FR	14	
Chr01	Deletion	8629051	8634861	8630266	8631780	1514	0-0-0	FR	10	
Chr01	Deletion	8640158	8654953	8640184	8654894	14710	0-0-0	FR	9	
Chr01	Deletion	8703321	8705916	8703380	8705861	2481	0-0-0	FR	6	
Chr01	DispersedDuplication_downstream	8736379	8766168	8736353	8737354	1001	8736353-8766128-8737354	RF	3	FR	4	
Chr01	DispersedDuplication_downstream	8754888	8795027	8754873	8761308	6435	8754873-8794925-8761308	RF	4	FR	11	
Chr01	Deletion	8798485	8809213	8798523	8809143	10620	0-0-0	FR	7	
Chr01	DispersedDuplication_downstream	8806914	8826458	8806892	8818856	11964	8806892-8826431-8818856	RF	5	FR	9	
Chr01	Deletion	8831706	8842113	8831755	8842070	10315	0-0-0	FR	5	
Chr01	TandemDuplication	8866576	8918163	8866794	8918055	51261	0-0-0	RF	5	
Chr01	Complex	8926508	9012466	8926508	9012466	85958	0-0-0
Chr01	Complex	8976655	9080600	8976655	9080600	103945	0-0-0
Chr01	TandemDuplication	8985678	8989717	8985714	8989674	3960	0-0-0	RF	6	
Chr01	Complex	8994980	9080600	8994980	9080600	85620	0-0-0
Chr01	Complex	9043482	9049976	9043482	9049976	6494	0-0-0
Chr01	TandemDuplication	9046586	9047830	9046733	9046946	213	0-0-0	RF	31	
Chr01	Deletion	9087199	9139734	9087301	9139684	52383	0-0-0	FR	8	
Chr01	DispersedDuplication_downstream	9164323	9176510	9164187	9164554	367	9164187-9176470-9164554	RF	9	FR	10	
Chr01	DispersedDuplication_downstream	9186673	9210373	9186613	9186715	102	9186613-9210364-9186715	RF	14	FR	3	
Chr01	DispersedDuplication_downstream	9231272	9257701	9230980	9232362	1382	9230980-9256987-9232362	RF	4	FR	13	
Chr01	DispersedDuplication_downstream	9292075	9327151	9291927	9294802	2875	9291927-9327119-9294802	RF	30	FR	8	
Chr01	DispersedDuplication_downstream	9322826	9331701	9322742	9325249	2507	9322742-9331647-9325249	RF	12	FR	5	
Chr01	Deletion	9376400	9381172	9376429	9381145	4716	0-0-0	FR	11	
Chr01	Deletion	9409751	9412744	9409808	9412661	2853	0-0-0	FR	11	
Chr01	Complex	9417235	9456602	9417235	9456602	39367	0-0-0
Chr01	TandemDuplication	9445847	9463683	9445966	9463208	17242	0-0-0	RF	7	
Chr01	DispersedDuplication_downstream	9505703	9512724	9505645	9507462	1817	9505645-9512678-9507462	RF	5	FR	3	
Chr01	DispersedDuplication_downstream	9514787	9557953	9514419	9516470	2051	9514419-9557433-9516470	RF	13	FR	11	
Chr01	DispersedDuplication_downstream	9567414	9577599	9567401	9568609	1208	9567401-9577461-9568609	RF	3	FR	30	
Chr01	Deletion	9621577	9623754	9621600	9623734	2134	0-0-0	FR	4	
Chr01	Deletion	9689736	9715973	9689742	9715962	26220	0-0-0	FR	4	
Chr01	Deletion	9944390	9971552	9951643	9970779	19136	0-0-0	FR	27	
Chr01	Deletion	10135818	10146483	10135841	10146459	10618	0-0-0	FR	5	
Chr01	TandemDuplication	10257362	10261683	10257395	10261655	4260	0-0-0	RF	4	
Chr01	Deletion	10292099	10298237	10292141	10298148	6007	0-0-0	FR	3	
Chr01	TandemDuplication	10361085	10362314	10361088	10362309	1221	0-0-0	RF	3	
Chr01	TandemDuplication	11101889	11103166	11101928	11103132	1204	0-0-0	RF	11	
Chr01	TandemDuplication	11226448	11242338	11226522	11242297	15775	0-0-0	RF	5	
Chr01	Deletion	11259674	11262080	11259756	11262011	2255	0-0-0	FR	5	
Chr01	TandemDuplication	11578131	11594787	11578144	11594784	16640	0-0-0	RF	3	
Chr01	Deletion	11885613	11957721	11885616	11957710	72094	0-0-0	FR	3	
Chr01	Deletion	12247503	12250759	12247586	12250566	2980	0-0-0	FR	22	
Chr01	TandemDuplication	12270286	12271663	12270288	12271659	1371	0-0-0	RF	3	
Chr01	DispersedDuplication_downstream	12418458	12458982	12417286	12423643	6357	12417286-12458941-12423643	RF	3	FR	9	
Chr01	Deletion	12520285	12547144	12520314	12547120	26806	0-0-0	FR	3	
Chr01	Deletion	12676230	12678784	12676294	12678729	2435	0-0-0	FR	8	
Chr01	Deletion	12853122	12865561	12853173	12865530	12357	0-0-0	FR	12	
Chr01	TandemDuplication	12958508	12988549	12965135	12985797	20662	0-0-0	RF	14	
Chr01	Deletion	13193320	13199952	13193892	13199069	5177	0-0-0	FR	12	
Chr01	Deletion	13251535	13265460	13251590	13265425	13835	0-0-0	FR	13	
Chr01	Deletion	13336041	13369163	13336110	13369099	32989	0-0-0	FR	10	
Chr01	TandemDuplication	13428268	13439883	13428330	13439819	11489	0-0-0	RF	15	
Chr01	Deletion	13537372	13580427	13537437	13580383	42946	0-0-0	FR	3	
Chr01	Deletion	13565391	13568263	13565407	13568254	2847	0-0-0	FR	5	
Chr01	Deletion	13818017	13835896	13818137	13835777	17640	0-0-0	FR	18	
Chr01	Deletion	13894876	13919270	13895029	13919080	24051	0-0-0	FR	34	
Chr01	Deletion	13956029	13982749	13957506	13970826	13320	0-0-0	FR	16	
Chr01	Deletion	14052142	14056318	14052307	14056219	3912	0-0-0	FR	27	
Chr01	Deletion	14080322	14083456	14080431	14083384	2953	0-0-0	FR	5	
Chr01	Deletion	14150513	14172212	14150526	14172197	21671	0-0-0	FR	4	
Chr01	Deletion+Inversion	14205972	14218139	14205972	14217982	12010	0-0-0	FF	128	RR	30	
Chr01	Deletion	14459253	14504790	14459297	14504750	45453	0-0-0	FR	11	
Chr01	Deletion	14473011	14475207	14473039	14475174	2135	0-0-0	FR	7	
Chr01	TandemDuplication	14553346	14575380	14553388	14575343	21955	0-0-0	RF	6	
Chr01	Deletion	14600830	14603262	14600939	14603157	2218	0-0-0	FR	24	
Chr01	DispersedDuplication_downstream	14632080	14654714	14632077	14644762	12685	14632077-14654676-14644762	RF	5	FR	11	
Chr01	DispersedDuplication_downstream	14658484	14698335	14658182	14661549	3367	14658182-14698306-14661549	RF	8	FR	6	
Chr01	DispersedDuplication_downstream	14727650	14762317	14727628	14728652	1024	14727628-14762285-14728652	RF	3	FR	4	
Chr01	DispersedDuplication_downstream	14932299	14975894	14932239	14933275	1036	14932239-14975382-14933275	RF	11	FR	21	
Chr01	DispersedDuplication_downstream	14979626	15015449	14979531	14983574	4043	14979531-15015289-14983574	RF	7	FR	6	
Chr01	TandemDuplication	15056072	15060423	15056199	15060330	4131	0-0-0	RF	3	
Chr01	Deletion	15246504	15249386	15246627	15249224	2597	0-0-0	FR	12	
Chr01	Deletion	15251517	15254250	15251603	15254175	2572	0-0-0	FR	12	
Chr01	Deletion	15262845	15265282	15262876	15265265	2389	0-0-0	FR	3	
Chr01	Deletion	15270260	15273359	15270334	15273267	2933	0-0-0	FR	19	
Chr01	Deletion	15407454	15410760	15407456	15410746	3290	0-0-0	FR	3	
Chr01	DispersedDuplication_downstream	15459109	15482804	15459082	15459962	880	15459082-15482765-15459962	RF	3	FR	11	
Chr01	Deletion	15502624	15518713	15505363	15512147	6784	0-0-0	FR	12	
Chr01	Deletion	15591022	15643012	15591113	15642927	51814	0-0-0	FR	8	
Chr01	Deletion	15669460	15709572	15669566	15709465	39899	0-0-0	FR	6	
Chr01	Deletion	15706212	15736150	15706371	15736046	29675	0-0-0	FR	3	
Chr01	Deletion	15769527	15777737	15769627	15777617	7990	0-0-0	FR	26	
Chr01	TandemDuplication	15801738	15843079	15804396	15838100	33704	0-0-0	RF	6	
Chr01	Deletion	15986941	15990097	15986965	15990083	3118	0-0-0	FR	3	
Chr01	Deletion	15991906	15995020	15992006	15994941	2935	0-0-0	FR	15	
Chr01	Deletion	16041587	16047300	16041644	16047279	5635	0-0-0	FR	11	
Chr01	DispersedDuplication_downstream	16142845	16160498	16142828	16142884	56	16142828-16160340-16142884	RF	9	FR	4	
Chr01	Deletion	16163066	16168717	16163168	16168634	5466	0-0-0	FR	13	
Chr01	Deletion	16205858	16219703	16206014	16219572	13558	0-0-0	FR	22	
Chr01	DispersedDuplication_downstream	16293267	16314017	16293236	16293412	176	16293236-16314010-16293412	RF	4	FR	3	
Chr01	Deletion	16326501	16333374	16326671	16333210	6539	0-0-0	FR	16	
Chr01	DispersedDuplication_downstream	16331020	16346669	16331018	16332394	1376	16331018-16346651-16332394	RF	3	FR	8	
Chr01	Deletion	16557937	16563534	16557981	16563494	5513	0-0-0	FR	9	
Chr01	Deletion	16587036	16602747	16587076	16602718	15642	0-0-0	FR	3	
Chr01	DispersedDuplication_downstream	16600275	16607480	16600243	16600325	82	16600243-16607445-16600325	RF	7	FR	14	
Chr01	TandemDuplication	16619291	16629022	16619352	16628841	9489	0-0-0	RF	5	
Chr01	Deletion	16629804	16643008	16629839	16642967	13128	0-0-0	FR	4	
Chr01	Deletion	16656984	16674239	16656989	16674234	17245	0-0-0	FR	3	
Chr01	Deletion	16762719	16764854	16762796	16764822	2026	0-0-0	FR	3	
Chr01	Deletion	16805543	16822801	16805562	16822791	17229	0-0-0	FR	4	
Chr01	Deletion	16856314	16874442	16856322	16874438	18116	0-0-0	FR	3	
Chr01	TandemDuplication	16969672	17043063	16969698	17043004	73306	0-0-0	RF	3	
Chr01	Deletion	17069910	17072093	17070107	17072010	1903	0-0-0	FR	15	
Chr01	Deletion	17117424	17149010	17117442	17149002	31560	0-0-0	FR	4	
Chr01	Deletion	17138544	17173226	17138565	17173199	34634	0-0-0	FR	4	
Chr01	Deletion	17218168	17251490	17218204	17251466	33262	0-0-0	FR	7	
Chr01	DispersedDuplication_downstream	17258438	17312998	17258393	17259645	1252	17258393-17311919-17259645	RF	3	FR	7	
Chr01	TandemDuplication	17307456	17310912	17307536	17310828	3292	0-0-0	RF	5	
Chr01	TandemDuplication	17371205	17378585	17371271	17378514	7243	0-0-0	RF	8	
Chr01	Deletion	17385248	17399486	17385269	17399479	14210	0-0-0	FR	3	
Chr01	Deletion	17454475	17460325	17454521	17460282	5761	0-0-0	FR	9	
Chr01	TandemDuplication	17527687	17561922	17527735	17561898	34163	0-0-0	RF	3	
Chr01	Deletion	17643568	17645765	17643722	17645697	1975	0-0-0	FR	10	
Chr01	Deletion	17849855	17853182	17849892	17853161	3269	0-0-0	FR	8	
Chr01	Deletion	17852575	17859419	17852624	17859379	6755	0-0-0	FR	5	
Chr01	Deletion	17887177	17932459	17904507	17923836	19329	0-0-0	FR	13	
Chr01	Deletion	17940815	17949691	17940868	17949645	8777	0-0-0	FR	7	
Chr01	TandemDuplication	18026282	18032116	18026286	18032107	5821	0-0-0	RF	3	
Chr01	Deletion	18175400	18179835	18175500	18179794	4294	0-0-0	FR	10	
Chr01	TandemDuplication	18213147	18214294	18213181	18214235	1054	0-0-0	RF	8	
Chr01	Deletion	18404525	18414809	18406491	18414210	7719	0-0-0	FR	8	
Chr01	Deletion	18492131	18494325	18492147	18494317	2170	0-0-0	FR	4	
Chr01	Deletion	18534374	18538207	18534531	18538048	3517	0-0-0	FR	14	
Chr01	TandemDuplication	18562829	18572705	18562849	18572654	9805	0-0-0	RF	8	
Chr01	TandemDuplication	18576184	18580951	18576214	18580925	4711	0-0-0	RF	4	
Chr01	DispersedDuplication_downstream	18620624	18623244	18620563	18620821	258	18620563-18623251-18620821	RF	13	FR	8	
Chr01	TandemDuplication	18620810	18621647	18620820	18621644	824	0-0-0	RF	3	
Chr01	TandemDuplication	18622022	18622230	18622034	18622220	186	0-0-0	RF	4	
Chr01	TandemDuplication	18728495	18748362	18728561	18748290	19729	0-0-0	RF	22	
Chr01	Deletion	19079833	19087270	19079962	19087133	7171	0-0-0	FR	14	
Chr01	Deletion	19186319	19191604	19186456	19191567	5111	0-0-0	FR	10	
Chr01	TandemDuplication	19246327	19253244	19246346	19253224	6878	0-0-0	RF	7	
Chr01	Deletion	19538708	19580389	19538877	19580327	41450	0-0-0	FR	10	
Chr01	Deletion	19610100	19633022	19610148	19632986	22838	0-0-0	FR	9	
Chr01	Deletion	19628257	19646843	19628622	19646368	17746	0-0-0	FR	12	
Chr01	Deletion	19685005	19688394	19685054	19688346	3292	0-0-0	FR	3	
Chr01	Deletion	19695064	19698901	19695099	19698882	3783	0-0-0	FR	9	
Chr01	Deletion	19699264	19702710	19699280	19702676	3396	0-0-0	FR	3	
Chr01	Deletion	19745661	19760168	19745750	19760047	14297	0-0-0	FR	8	
Chr01	TandemDuplication	19965889	19974794	19965911	19974782	8871	0-0-0	RF	3	
Chr01	DispersedDuplication_downstream	20039392	20049354	20039359	20044158	4799	20039359-20049320-20044158	RF	6	FR	6	
Chr01	TandemDuplication	20067180	20073615	20067207	20073599	6392	0-0-0	RF	4	
Chr01	Deletion	20139550	20149926	20139609	20149848	10239	0-0-0	FR	8	
Chr01	Deletion	20182160	20207148	20182186	20207106	24920	0-0-0	FR	3	
Chr01	Deletion	20202149	20213512	20202212	20213448	11236	0-0-0	FR	6	
Chr01	TandemDuplication	20284237	20293449	20284375	20293285	8910	0-0-0	RF	5	
Chr01	Deletion	20305669	20315764	20305680	20315761	10081	0-0-0	FR	3	
Chr01	Deletion	20329359	20347905	20329952	20347596	17644	0-0-0	FR	3	
Chr01	Deletion	20346006	20353697	20346095	20353606	7511	0-0-0	FR	7	
Chr01	Deletion	20367467	20393609	20367497	20393582	26085	0-0-0	FR	6	
Chr01	Deletion	20387089	20422682	20387147	20422580	35433	0-0-0	FR	16	
Chr01	DispersedDuplication_downstream	20421427	20446819	20421320	20421494	174	20421320-20446715-20421494	RF	13	FR	3	
Chr01	Deletion	20482977	20490911	20482994	20490904	7910	0-0-0	FR	6	
Chr01	TandemDuplication	20492570	20514711	20495923	20504616	8693	0-0-0	RF	32	
Chr01	DispersedDuplication_downstream	20605695	20630121	20605591	20617560	11969	20605591-20630083-20617560	RF	4	FR	7	
Chr01	Deletion	20753344	20755755	20753366	20755744	2378	0-0-0	FR	5	
Chr01	TandemDuplication	20904355	20917946	20904536	20917738	13202	0-0-0	RF	7	
Chr01	Deletion	20938093	20978598	20938165	20978441	40276	0-0-0	FR	10	
Chr01	Deletion	20982039	20988523	20982069	20988499	6430	0-0-0	FR	10	
Chr01	Deletion	21051301	21057575	21051379	21057495	6116	0-0-0	FR	10	
Chr01	Deletion	21076643	21084320	21076687	21084281	7594	0-0-0	FR	9	
Chr01	Deletion	21112508	21115853	21112643	21115774	3131	0-0-0	FR	3	
Chr01	Deletion	21377724	21382025	21377808	21381959	4151	0-0-0	FR	19	
Chr01	Deletion	21417754	21425318	21417836	21425189	7353	0-0-0	FR	5	
Chr01	TandemDuplication	21529341	21541499	21529401	21541455	12054	0-0-0	RF	21	
Chr01	Deletion	21613597	21641085	21613622	21641065	27443	0-0-0	FR	6	
Chr01	TandemDuplication	21672819	21679230	21672862	21679203	6341	0-0-0	RF	3	
Chr01	Deletion	21756492	21760504	21756622	21760385	3763	0-0-0	FR	22	
Chr01	TandemDuplication	21813537	21841591	21814045	21840544	26499	0-0-0	RF	12	
Chr01	TandemDuplication	21844373	21846071	21844758	21844962	204	0-0-0	RF	58	
Chr01	TandemDuplication	21844817	21846121	21845170	21845690	520	0-0-0	RF	36	
Chr01	TandemDuplication	21845936	21846272	21845937	21846274	337	0-0-0	RF	12	
Chr01	DispersedDuplication_downstream	21913725	21945258	21913589	21928645	15056	21913589-21945220-21928645	RF	11	FR	5	
Chr01	Deletion	21925678	21928549	21925787	21928481	2694	0-0-0	FR	7	
Chr01	TandemDuplication	21985113	21993784	21985147	21993756	8609	0-0-0	RF	8	
Chr01	Deletion	22036224	22039677	22036241	22039661	3420	0-0-0	FR	3	
Chr01	Deletion	22044188	22050589	22044245	22050538	6293	0-0-0	FR	4	
Chr01	Deletion	22049778	22053996	22049851	22053923	4072	0-0-0	FR	8	
Chr01	Deletion	22088849	22091470	22088968	22091347	2379	0-0-0	FR	14	
Chr01	Deletion	22095333	22101539	22095405	22101478	6073	0-0-0	FR	4	
Chr01	TandemDuplication	22163716	22232129	22163755	22232096	68341	0-0-0	RF	5	
Chr01	DispersedDuplication_downstream	22282368	22354182	22280314	22286445	6131	22280314-22353933-22286445	RF	11	FR	13	
Chr01	Deletion	22297645	22308985	22297677	22308950	11273	0-0-0	FR	5	
Chr01	TandemDuplication	22356658	22357387	22356706	22357326	620	0-0-0	RF	7	
Chr01	Deletion	22544611	22565989	22544673	22565944	21271	0-0-0	FR	6	
Chr01	Deletion	22758544	22761946	22758580	22761912	3332	0-0-0	FR	7	
Chr01	Deletion	22810310	22814698	22810351	22814658	4307	0-0-0	FR	6	
Chr01	Deletion	22956679	22960228	22956709	22960175	3466	0-0-0	FR	6	
Chr01	Deletion	23021524	23030376	23021745	23028984	7239	0-0-0	FR	9	
Chr01	TandemDuplication	23214295	23222643	23214315	23222628	8313	0-0-0	RF	3	
Chr01	TandemDuplication	23296263	23303444	23296305	23303420	7115	0-0-0	RF	6	
Chr01	Deletion	23312766	23320705	23312811	23320662	7851	0-0-0	FR	5	
Chr01	Deletion	23582725	23593203	23582809	23593058	10249	0-0-0	FR	5	
Chr01	TandemDuplication	23944297	23951793	23944315	23951777	7462	0-0-0	RF	3	
Chr01	TandemDuplication	24059536	24064392	24059547	24064369	4822	0-0-0	RF	3	
Chr01	TandemDuplication	24088220	24116650	24088242	24116635	28393	0-0-0	RF	4	
Chr01	Deletion	24195994	24201622	24196013	24201604	5591	0-0-0	FR	3	
Chr01	Deletion	24221320	24233819	24221374	24233748	12374	0-0-0	FR	10	
Chr01	Deletion	24236323	24238738	24236375	24238675	2300	0-0-0	FR	11	
Chr01	Deletion	24370178	24377192	24370197	24377177	6980	0-0-0	FR	7	
Chr01	Deletion	24759314	24765321	24759344	24765304	5960	0-0-0	FR	4	
Chr01	Deletion	24904238	24911694	24904450	24911472	7022	0-0-0	FR	38	
Chr01	Deletion	25075517	25079443	25075553	25079406	3853	0-0-0	FR	5	
Chr01	Deletion	25130942	25142998	25130970	25142942	11972	0-0-0	FR	9	
Chr01	DispersedDuplication_downstream	25261436	25293925	25261246	25266948	5702	25261246-25293923-25266948	RF	15	FR	3	
Chr01	Deletion	25273484	25300987	25282766	25298576	15810	0-0-0	FR	14	
Chr01	DispersedDuplication_downstream	25310753	25359300	25310713	25310795	82	25310713-25359271-25310795	RF	6	FR	7	
Chr01	Deletion	25623060	25626433	25623151	25626292	3141	0-0-0	FR	16	
Chr01	Deletion	25636661	25648146	25636677	25648143	11466	0-0-0	FR	4	
Chr01	DispersedDuplication_downstream	25707210	25735874	25707162	25707652	490	25707162-25735841-25707652	RF	8	FR	4	
Chr01	DispersedDuplication_downstream	25752853	25778613	25752821	25752883	62	25752821-25778591-25752883	RF	5	FR	3	
Chr01	TandemDuplication	25773885	25797304	25774626	25796993	22367	0-0-0	RF	5	
Chr01	Deletion	25847675	25850079	25847743	25850048	2305	0-0-0	FR	14	
Chr01	Deletion	25985492	25989701	25985558	25989677	4119	0-0-0	FR	8	
Chr01	Deletion	26002407	26006473	26002524	26006369	3845	0-0-0	FR	14	
Chr01	Deletion	26013264	26025530	26013357	26025486	12129	0-0-0	FR	3	
Chr01	Deletion	26050975	26059324	26051015	26059284	8269	0-0-0	FR	4	
Chr01	TandemDuplication	26061651	26074501	26061664	26074488	12824	0-0-0	RF	4	
Chr01	Deletion	26134070	26170602	26134185	26170467	36282	0-0-0	FR	8	
Chr01	TandemDuplication	26137186	26137525	26137291	26137426	135	0-0-0	RF	12	
Chr01	TandemDuplication	26137354	26137594	26137371	26137583	212	0-0-0	RF	3	
Chr01	Deletion	26272726	26311016	26272735	26310995	38260	0-0-0	FR	6	
Chr01	Deletion	26306539	26311692	26306572	26311664	5092	0-0-0	FR	10	
Chr01	Deletion	26362795	26374457	26362808	26374443	11635	0-0-0	FR	3	
Chr01	DispersedDuplication_downstream	26468960	26478239	26468941	26469056	115	26468941-26478186-26469056	RF	5	FR	9	
Chr01	TandemDuplication	26500981	26501716	26501006	26501706	700	0-0-0	RF	5	
Chr01	DispersedDuplication_downstream	26507276	26576374	26507219	26518728	11509	26507219-26576351-26518728	RF	9	FR	7	
Chr01	Deletion	26518703	26576374	26518728	26576351	57623	0-0-0	FR	7	
Chr01	TandemDuplication	26581274	26596473	26581369	26596309	14940	0-0-0	RF	3	
Chr01	Deletion	26732133	26734814	26732269	26734691	2422	0-0-0	FR	13	
Chr01	TandemDuplication	26780306	26787387	26780340	26787246	6906	0-0-0	RF	7	
Chr01	Deletion	26797908	26801256	26797954	26801169	3215	0-0-0	FR	6	
Chr01	Deletion	26800564	26802806	26800607	26802665	2058	0-0-0	FR	6	
Chr01	DispersedDuplication_downstream	26833605	26876812	26833009	26834561	1552	26833009-26875896-26834561	RF	12	FR	9	
Chr01	Deletion	26856738	26898087	26861137	26897432	36295	0-0-0	FR	18	
Chr01	Deletion	26901247	26922352	26901428	26922216	20788	0-0-0	FR	9	
Chr01	DispersedDuplication_downstream	26940208	26944157	26940164	26940610	446	26940164-26944137-26940610	RF	6	FR	6	
Chr01	DispersedDuplication_downstream	26945276	26954945	26945264	26946229	965	26945264-26954909-26946229	RF	4	FR	5	
Chr01	TandemDuplication	26955044	26964252	26955079	26964197	9118	0-0-0	RF	7	
Chr01	DispersedDuplication_downstream	27011011	27019643	27010997	27011552	555	27010997-27019502-27011552	RF	3	FR	4	
Chr01	TandemDuplication	27041916	27061974	27041926	27061970	20044	0-0-0	RF	4	
Chr01	DispersedDuplication_downstream	27202793	27240803	27202789	27202814	25	27202789-27240787-27202814	RF	3	FR	5	
Chr01	Deletion	27481479	27493267	27481550	27493210	11660	0-0-0	FR	8	
Chr01	Deletion	27495431	27533304	27495479	27533230	37751	0-0-0	FR	8	
Chr01	DispersedDuplication_downstream	27564959	27609871	27564929	27565928	999	27564929-27609864-27565928	RF	5	FR	3	
Chr01	DispersedDuplication_downstream	27615885	27645113	27615868	27631778	15910	27615868-27645058-27631778	RF	5	FR	17	
Chr01	TandemDuplication	27650927	27672657	27650992	27672568	21576	0-0-0	RF	7	
Chr01	TandemDuplication	27686681	27693254	27686710	27693204	6494	0-0-0	RF	5	
Chr01	Deletion	27736795	27790185	27737187	27790029	52842	0-0-0	FR	8	
Chr01	Deletion	27820971	27824564	27821078	27824460	3382	0-0-0	FR	32	
Chr01	Deletion	27940066	27945981	27940118	27945938	5820	0-0-0	FR	7	
Chr01	Deletion	27965160	27970283	27965208	27970209	5001	0-0-0	FR	5	
Chr01	Deletion	27996819	28006054	27996854	28006026	9172	0-0-0	FR	4	
Chr01	Deletion	28088522	28091948	28088707	28091765	3058	0-0-0	FR	31	
Chr01	Deletion	28116017	28122439	28116064	28122408	6344	0-0-0	FR	9	
Chr01	TandemDuplication	28135830	28141114	28135870	28141069	5199	0-0-0	RF	11	
Chr01	TandemDuplication	28351304	28362675	28351351	28362641	11290	0-0-0	RF	3	
Chr01	TandemDuplication	28368250	28371231	28368268	28371218	2950	0-0-0	RF	3	
Chr01	Deletion	28418763	28421273	28418770	28421266	2496	0-0-0	FR	3	
Chr01	Deletion	28427993	28436298	28427997	28436283	8286	0-0-0	FR	6	
Chr01	Deletion	28550629	28554842	28550635	28554840	4205	0-0-0	FR	3	
Chr01	DispersedDuplication_downstream	28874414	28883165	28874367	28874873	506	28874367-28883099-28874873	RF	5	FR	8	
Chr01	Deletion	29272780	29274910	29272861	29274839	1978	0-0-0	FR	14	
Chr01	Deletion	29829874	29832244	29829978	29832112	2134	0-0-0	FR	15	
Chr01	TandemDuplication	30121635	30125967	30121657	30125946	4289	0-0-0	RF	3	
Chr01	Deletion	30261915	30264684	30261924	30264667	2743	0-0-0	FR	4	
Chr01	Complex	30295332	30298590	30295332	30298590	3258	0-0-0
Chr01	TandemDuplication	30295655	30297203	30295866	30296114	248	0-0-0	RF	133	
Chr01	TandemDuplication	30296001	30297121	30296223	30296483	260	0-0-0	RF	45	
Chr01	TandemDuplication	30296246	30297156	30296431	30296726	295	0-0-0	RF	26	
Chr01	TandemDuplication	30296488	30297172	30296660	30296863	203	0-0-0	RF	27	
Chr01	Deletion	30443332	30459952	30443423	30459864	16441	0-0-0	FR	34	
Chr01	TandemDuplication	30599428	30656984	30624623	30654788	30165	0-0-0	RF	12	
Chr01	Deletion	30780649	30784370	30780732	30784291	3559	0-0-0	FR	22	
Chr01	Deletion	31034469	31036645	31034486	31036632	2146	0-0-0	FR	3	
Chr01	DispersedDuplication_downstream	31324739	31350267	31324733	31324932	199	31324733-31350236-31324932	RF	3	FR	5	
Chr01	Deletion	31355230	31414938	31355245	31414903	59658	0-0-0	FR	4	
Chr01	DispersedDuplication_downstream	31416707	31425786	31416601	31417068	467	31416601-31425757-31417068	RF	12	FR	5	
Chr01	Deletion	31429522	31434869	31429585	31434815	5230	0-0-0	FR	5	
Chr01	Deletion	31555310	31558998	31555327	31558977	3650	0-0-0	FR	4	
Chr01	Deletion	31557710	31582030	31557797	31581974	24177	0-0-0	FR	5	
Chr01	TandemDuplication	31618631	31623107	31618633	31623093	4460	0-0-0	RF	4	
Chr01	TandemDuplication	31814117	31823072	31814126	31823055	8929	0-0-0	RF	3	
Chr01	TandemDuplication	32926628	32950974	32926675	32950928	24253	0-0-0	RF	9	
Chr01	TandemDuplication	32966181	32985538	32966198	32985522	19324	0-0-0	RF	3	
Chr01	TandemDuplication	33048105	33060990	33048117	33060985	12868	0-0-0	RF	3	
Chr01	Deletion	33562146	33579372	33562203	33579340	17137	0-0-0	FR	11	
Chr01	Deletion	33576649	33582289	33576692	33582250	5558	0-0-0	FR	8	
Chr01	Deletion	33592979	33595340	33593075	33595248	2173	0-0-0	FR	18	
Chr01	Deletion	34578331	34603051	34578390	34603010	24620	0-0-0	FR	5	
Chr01	TandemDuplication	34808917	34809270	34808933	34809120	187	0-0-0	RF	8	
Chr01	Deletion	34872999	34877468	34873081	34877355	4274	0-0-0	FR	6	
Chr01	Deletion	34876888	34888273	34876933	34888204	11271	0-0-0	FR	10	
Chr01	DispersedDuplication_downstream	34908078	34917715	34908042	34910368	2326	34908042-34917674-34910368	RF	9	FR	3	
Chr01	TandemDuplication	34956272	34968918	34956308	34968881	12573	0-0-0	RF	18	
Chr01	Deletion	35001641	35005729	35001783	35005681	3898	0-0-0	FR	11	
Chr01	Deletion	35028058	35033566	35028201	35033460	5259	0-0-0	FR	18	
Chr01	Deletion	35030933	35060011	35030992	35059965	28973	0-0-0	FR	5	
Chr01	TandemDuplication	35115437	35118884	35115543	35118832	3289	0-0-0	RF	3	
Chr01	TandemDuplication	35174564	35185257	35174650	35185132	10482	0-0-0	RF	13	
Chr01	Deletion	35185329	35188028	35185383	35187995	2612	0-0-0	FR	3	
Chr01	TandemDuplication	35280259	35286418	35280405	35286284	5879	0-0-0	RF	15	
Chr01	DispersedDuplication_downstream	35311322	35343543	35311270	35330319	19049	35311270-35343327-35330319	RF	3	FR	9	
Chr01	Deletion	35341478	35344340	35341534	35344266	2732	0-0-0	FR	9	
Chr01	Complex	35376658	35460904	35376658	35460904	84246	0-0-0
Chr01	Deletion	35507151	35510532	35507309	35510391	3082	0-0-0	FR	4	
Chr01	Complex	35525604	35590204	35525604	35590204	64600	0-0-0
Chr01	DispersedDuplication_downstream	35596383	35614829	35596374	35596608	234	35596374-35614659-35596608	RF	4	FR	20	
Chr01	Deletion	36109912	36134242	36109979	36134059	24080	0-0-0	FR	6	
Chr01	DispersedDuplication_downstream	36343383	36381118	36343372	36354418	11046	36343372-36381097-36354418	RF	3	FR	8	
Chr01	Deletion	36542397	36604982	36542421	36604957	62536	0-0-0	FR	4	
Chr01	Deletion	36666055	36668756	36666085	36668728	2643	0-0-0	FR	8	
Chr01	Deletion	36852458	36861156	36852532	36861093	8561	0-0-0	FR	11	
Chr01	TandemDuplication	36877948	36888353	36878126	36888192	10066	0-0-0	RF	5	
Chr01	TandemDuplication	36905896	36927636	36907244	36925363	18119	0-0-0	RF	10	
Chr01	Deletion	36998086	37022715	36998109	37022686	24577	0-0-0	FR	8	
Chr01	Deletion	37120056	37130157	37123157	37127614	4457	0-0-0	FR	11	
Chr01	DispersedDuplication_downstream	37125080	37132213	37125006	37126873	1867	37125006-37132144-37126873	RF	10	FR	9	
Chr01	TandemDuplication	37134507	37143189	37134592	37143099	8507	0-0-0	RF	16	
Chr01	Deletion	37204236	37208053	37204244	37208047	3803	0-0-0	FR	4	
Chr01	DispersedDuplication_downstream	37208686	37211505	37208615	37209328	713	37208615-37211497-37209328	RF	15	FR	4	
Chr01	Deletion	37209543	37211704	37209558	37211692	2134	0-0-0	FR	8	
Chr01	TandemDuplication	37214794	37244629	37214939	37244058	29119	0-0-0	RF	6	
Chr01	Deletion	37294509	37303894	37294536	37303874	9338	0-0-0	FR	7	
Chr01	Deletion	37307562	37324682	37310948	37322739	11791	0-0-0	FR	11	
Chr01	Deletion	37397067	37399337	37397070	37399326	2256	0-0-0	FR	3	
Chr01	Deletion	37464492	37468663	37464623	37468518	3895	0-0-0	FR	17	
Chr01	Complex	37614679	37663021	37614679	37663021	48342	0-0-0
Chr01	DispersedDuplication_downstream	37670953	37749477	37670836	37727672	56836	37670836-37749408-37727672	RF	4	FR	3	
Chr01	Deletion	37727544	37749477	37727672	37749408	21736	0-0-0	FR	3	
Chr01	Deletion	37766721	37773390	37766765	37773353	6588	0-0-0	FR	8	
Chr01	Deletion	37773867	37777409	37773897	37777390	3493	0-0-0	FR	3	
Chr01	Deletion	37863962	37866749	37864013	37866628	2615	0-0-0	FR	5	
Chr01	Deletion	37950605	37964869	37950888	37964672	13784	0-0-0	FR	13	
Chr01	DispersedDuplication_downstream	37976311	38052815	37976252	38009673	33421	37976252-38052751-38009673	RF	17	FR	17	
Chr01	Deletion	38009594	38052815	38009673	38052751	43078	0-0-0	FR	17	
Chr01	Deletion	38041078	38067344	38041200	38067306	26106	0-0-0	FR	9	
Chr01	DispersedDuplication_downstream	38245627	38249367	38245621	38246895	1274	38245621-38249294-38246895	RF	5	FR	9	
Chr01	Deletion	38246825	38249367	38246895	38249294	2399	0-0-0	FR	9	
Chr01	TandemDuplication	38274139	38301342	38274220	38301301	27081	0-0-0	RF	4	
Chr01	TandemDuplication	38388678	38389920	38388763	38389889	1126	0-0-0	RF	5	
Chr01	Complex	38389663	38392904	38389663	38392904	3241	0-0-0
Chr01	TandemDuplication	38390156	38391347	38390231	38390493	262	0-0-0	RF	7	
Chr01	TandemDuplication	38392447	38392950	38392452	38392948	496	0-0-0	RF	3	
Chr01	Deletion	39197076	39199430	39197197	39199320	2123	0-0-0	FR	23	
Chr01	Deletion	39349785	39352549	39349831	39352524	2693	0-0-0	FR	10	
Chr01	Deletion	39473383	39476673	39473403	39476643	3240	0-0-0	FR	4	
Chr01	Deletion	39602977	39606247	39603005	39606234	3229	0-0-0	FR	4	
Chr01	Deletion	39640454	39647208	39640573	39647148	6575	0-0-0	FR	8	
Chr01	TandemDuplication	39678972	39761549	39679014	39761504	82490	0-0-0	RF	6	
Chr01	Deletion	39777710	39780107	39777739	39780055	2316	0-0-0	FR	6	
Chr01	Deletion	39839635	39850834	39839769	39850755	10986	0-0-0	FR	5	
Chr01	Deletion	39972164	39975180	39972178	39975119	2941	0-0-0	FR	13	
Chr01	Deletion	40018233	40022652	40018308	40022564	4256	0-0-0	FR	13	
Chr01	DispersedDuplication_downstream	40031498	40042255	40031495	40031959	464	40031495-40042139-40031959	RF	3	FR	7	
Chr01	TandemDuplication	40109141	40149883	40109175	40149839	40664	0-0-0	RF	12	
Chr01	Deletion	40161410	40168067	40161473	40168021	6548	0-0-0	FR	7	
Chr01	Deletion	40469066	40482994	40469081	40482966	13885	0-0-0	FR	3	
Chr01	Deletion	40650248	40658686	40650283	40658658	8375	0-0-0	FR	6	
Chr01	Deletion	40704451	40709281	40704486	40709248	4762	0-0-0	FR	3	
Chr01	Deletion	40844513	40902007	40844621	40901949	57328	0-0-0	FR	4	
Chr01	TandemDuplication	40867239	40868051	40867736	40867946	210	0-0-0	RF	13	
Chr01	TandemDuplication	40867858	40868388	40867862	40868376	514	0-0-0	RF	11	
Chr01	TandemDuplication	40871461	40872936	40871577	40871811	234	0-0-0	RF	8	
Chr01	TandemDuplication	40871751	40873443	40871764	40873429	1665	0-0-0	RF	4	
Chr01	DispersedDuplication_downstream	41801381	41809256	41801285	41805448	4163	41801285-41809221-41805448	RF	12	FR	5	
Chr01	Deletion	41805426	41809256	41805448	41809221	3773	0-0-0	FR	5	
Chr01	Deletion	41880229	41890030	41880235	41890018	9783	0-0-0	FR	4	
Chr01	TandemDuplication	41891951	41899315	41891965	41899293	7328	0-0-0	RF	4	
Chr01	Deletion	41932596	41934744	41932729	41934583	1854	0-0-0	FR	8	
Chr01	Deletion	41983009	42014262	41983013	42014258	31245	0-0-0	FR	3	
Chr01	TandemDuplication	42128224	42131718	42128254	42131676	3422	0-0-0	RF	9	
Chr01	Deletion	42205686	42240742	42217334	42229889	12555	0-0-0	FR	13	
Chr01	TandemDuplication	42219042	42244947	42219237	42244804	25567	0-0-0	RF	14	
Chr01	DispersedDuplication_downstream	42250830	42259662	42250820	42255432	4612	42250820-42259421-42255432	RF	4	FR	25	
Chr01	Deletion	42341300	42392290	42341460	42392122	50662	0-0-0	FR	9	
Chr01	Deletion	42665414	42668455	42665438	42668417	2979	0-0-0	FR	30	
Chr01	Deletion	42667798	42681227	42667842	42681160	13318	0-0-0	FR	15	
Chr01	TandemDuplication	42692974	42705139	42693010	42705099	12089	0-0-0	RF	12	
Chr01	TandemDuplication	42773533	42788710	42778244	42784384	6140	0-0-0	RF	158	
Chr01	TandemDuplication	42834638	42858199	42834779	42858061	23282	0-0-0	RF	26	
Chr01	Deletion	43029226	43035715	43029297	43035673	6376	0-0-0	FR	6	
Chr01	Deletion	43398853	43432738	43398889	43432722	33833	0-0-0	FR	6	
Chr01	DispersedDuplication_downstream	43459233	43476893	43459141	43459564	423	43459141-43476799-43459564	RF	5	FR	11	
Chr01	DispersedDuplication_downstream	43489252	43508802	43489210	43491037	1827	43489210-43508746-43491037	RF	9	FR	5	
Chr01	Deletion	43531756	43535308	43531779	43535297	3518	0-0-0	FR	5	
Chr01	DispersedDuplication_downstream	43704371	43710910	43704314	43708298	3984	43704314-43710665-43708298	RF	9	FR	3	
Chr01	Deletion	43729813	43736536	43729876	43736457	6581	0-0-0	FR	9	
Chr01	Deletion	43756377	43772692	43757827	43759927	2100	0-0-0	FR	14	
Chr01	Deletion	43764691	43767192	43764746	43767082	2336	0-0-0	FR	7	
Chr01	Deletion	44142552	44152588	44142693	44152485	9792	0-0-0	FR	25	
Chr01	TandemDuplication	44410022	44417609	44410056	44417554	7498	0-0-0	RF	12	
Chr01	Deletion	44609254	44614791	44609289	44614766	5477	0-0-0	FR	4	
Chr01	Deletion	45063461	45076216	45063479	45076201	12722	0-0-0	FR	3	
Chr01	Deletion	45435229	45455012	45435255	45454980	19725	0-0-0	FR	6	
Chr01	TandemDuplication	45497929	45501387	45497963	45501370	3407	0-0-0	RF	5	
Chr01	Complex	45512372	45594592	45512372	45594592	82220	0-0-0
Chr01	Deletion	45594651	45602612	45594770	45602555	7785	0-0-0	FR	6	
Chr01	Deletion	45666939	45684805	45666946	45684795	17849	0-0-0	FR	3	
Chr01	DispersedDuplication_downstream	45702790	45715819	45702726	45703329	603	45702726-45715662-45703329	RF	12	FR	4	
Chr01	DispersedDuplication_downstream	45719901	45772300	45719887	45724635	4748	45719887-45772204-45724635	RF	6	FR	17	
Chr01	DispersedDuplication_downstream	45819213	45836511	45819128	45819677	549	45819128-45836476-45819677	RF	5	FR	3	
Chr01	Deletion	45870022	45920973	45870659	45920654	49995	0-0-0	FR	3	
Chr01	Deletion	45923240	45927082	45923567	45926774	3207	0-0-0	FR	11	
Chr01	DispersedDuplication_downstream	46053415	46082355	46053380	46059166	5786	46053380-46082344-46059166	RF	4	FR	4	
Chr01	DispersedDuplication_downstream	46059888	46083617	46059881	46060497	616	46059881-46083598-46060497	RF	3	FR	7	
Chr01	Deletion	46217249	46219689	46217333	46219590	2257	0-0-0	FR	10	
Chr01	DispersedDuplication_downstream	46342773	46359492	46342740	46343099	359	46342740-46359467-46343099	RF	3	FR	10	
Chr01	Deletion	46389223	46394328	46390089	46393471	3382	0-0-0	FR	17	
Chr01	Deletion	46484205	46490818	46484241	46490785	6544	0-0-0	FR	24	
Chr01	Deletion	46723870	46726114	46723887	46726095	2208	0-0-0	FR	4	
Chr01	Deletion	46735069	46741045	46735140	46740991	5851	0-0-0	FR	11	
Chr01	Deletion	46743470	46745544	46743485	46745535	2050	0-0-0	FR	3	
Chr01	TandemDuplication	46784604	46789556	46784638	46789520	4882	0-0-0	RF	6	
Chr01	DispersedDuplication_downstream	46795422	46836613	46795242	46795546	304	46795242-46836464-46795546	RF	5	FR	4	
Chr01	Deletion	46909864	46914359	46909914	46914279	4365	0-0-0	FR	16	
Chr01	TandemDuplication	47070886	47092669	47070891	47092662	21771	0-0-0	RF	3	
Chr02	DispersedDuplication_downstream	108367	123934	108146	111901	3755	108146-123762-111901	RF	14	FR	10	
Chr02	Deletion	151746	157193	151774	157176	5402	0-0-0	FR	5	
Chr02	DispersedDuplication_downstream	362580	483854	362533	398181	35648	362533-483801-398181	RF	10	FR	15	
Chr02	Deletion	398126	483854	398181	483801	85620	0-0-0	FR	15	
Chr02	Deletion	479018	488557	479058	488537	9479	0-0-0	FR	18	
Chr02	DispersedDuplication_downstream	509194	527275	509107	512236	3129	509107-527181-512236	RF	14	FR	8	
Chr02	Complex	553417	574968	553417	574968	21551	0-0-0
Chr02	Deletion	597844	637628	613779	634294	20515	0-0-0	FR	17	
Chr02	Deletion	718048	731732	718070	731721	13651	0-0-0	FR	4	
Chr02	Deletion	795947	806586	795968	806576	10608	0-0-0	FR	4	
Chr02	Deletion	862392	877372	862458	877315	14857	0-0-0	FR	7	
Chr02	Deletion	874716	883138	874767	883057	8290	0-0-0	FR	3	
Chr02	DispersedDuplication_downstream	916122	934048	916108	916229	121	916108-933994-916229	RF	4	FR	12	
Chr02	DispersedDuplication_downstream	981406	1016488	981314	1005399	24085	981314-1016335-1005399	RF	14	FR	25	
Chr02	Deletion	1005208	1016488	1005399	1016335	10936	0-0-0	FR	25	
Chr02	Deletion	1094554	1119596	1094590	1119565	24975	0-0-0	FR	5	
Chr02	Deletion	1179122	1201476	1179134	1201470	22336	0-0-0	FR	3	
Chr02	TandemDuplication	2170577	2226293	2171189	2224727	53538	0-0-0	RF	8	
Chr02	Deletion	2268181	2272027	2268218	2272008	3790	0-0-0	FR	5	
Chr02	DispersedDuplication_downstream	2274651	2285853	2274631	2275630	999	2274631-2285768-2275630	RF	10	FR	8	
Chr02	TandemDuplication	2315862	2345408	2315943	2345247	29304	0-0-0	RF	7	
Chr02	Deletion	2365506	2382087	2378414	2380477	2063	0-0-0	FR	15	
Chr02	TandemDuplication	2451850	2466183	2452383	2459022	6639	0-0-0	RF	9	
Chr02	Deletion	2487415	2503646	2487449	2503590	16141	0-0-0	FR	12	
Chr02	TandemDuplication	2505081	2509995	2505165	2509871	4706	0-0-0	RF	4	
Chr02	Deletion	2521172	2550858	2521493	2549541	28048	0-0-0	FR	10	
Chr02	TandemDuplication	2658575	2695358	2658653	2695274	36621	0-0-0	RF	7	
Chr02	DispersedDuplication_downstream	2989719	3030768	2989608	2992582	2974	2989608-3030764-2992582	RF	13	FR	4	
Chr02	TandemDuplication	3165421	3169465	3165438	3169453	4015	0-0-0	RF	11	
Chr02	Deletion	3314161	3317575	3314186	3317559	3373	0-0-0	FR	5	
Chr02	Deletion	3477175	3483720	3477208	3483680	6472	0-0-0	FR	8	
Chr02	Deletion	4710131	4746634	4715533	4745594	30061	0-0-0	FR	43	
Chr02	Deletion	4834796	4841880	4834814	4841870	7056	0-0-0	FR	3	
Chr02	DispersedDuplication_downstream	4865097	4922110	4865069	4865247	178	4865069-4922045-4865247	RF	8	FR	3	
Chr02	TandemDuplication	5103197	5105055	5103251	5104990	1739	0-0-0	RF	30	
Chr02	DispersedDuplication_downstream	5118146	5188608	5118071	5119007	936	5118071-5188528-5119007	RF	11	FR	14	
Chr02	Deletion	5215878	5218208	5215902	5218182	2280	0-0-0	FR	3	
Chr02	Deletion	5219986	5245088	5220028	5245043	25015	0-0-0	FR	10	
Chr02	Deletion	5316411	5320118	5316500	5320036	3536	0-0-0	FR	24	
Chr02	DispersedDuplication_downstream	5443030	5503202	5443006	5449981	6975	5443006-5503179-5449981	RF	4	FR	3	
Chr02	Deletion	5545963	5549083	5546012	5549039	3027	0-0-0	FR	13	
Chr02	TandemDuplication	5569562	5576049	5569609	5575975	6366	0-0-0	RF	5	
Chr02	Deletion	5579848	5597851	5579944	5597665	17721	0-0-0	FR	14	
Chr02	Deletion	5612290	5635250	5612323	5635218	22895	0-0-0	FR	8	
Chr02	TandemDuplication	5666895	5667630	5666929	5667594	665	0-0-0	RF	10	
Chr02	DispersedDuplication_downstream	5720664	5737481	5720656	5725869	5213	5720656-5737134-5725869	RF	4	FR	3	
Chr02	TandemDuplication	5747459	5771290	5747473	5771263	23790	0-0-0	RF	4	
Chr02	DispersedDuplication_downstream	5804009	5811957	5803962	5804163	201	5803962-5811875-5804163	RF	4	FR	14	
Chr02	TandemDuplication	5817146	5829283	5817317	5828918	11601	0-0-0	RF	7	
Chr02	DispersedDuplication_downstream	5853586	5872415	5853497	5856390	2893	5853497-5872397-5856390	RF	7	FR	4	
Chr02	TandemDuplication	5874782	5879055	5874816	5879032	4216	0-0-0	RF	5	
Chr02	TandemDuplication	6156333	6182624	6156365	6182599	26234	0-0-0	RF	4	
Chr02	Deletion	6505714	6509388	6505719	6509385	3666	0-0-0	FR	3	
Chr02	Deletion	6513417	6516026	6513425	6516022	2597	0-0-0	FR	3	
Chr02	TandemDuplication	6529515	6563187	6529806	6563088	33282	0-0-0	RF	11	
Chr02	DispersedDuplication_downstream	6723932	6763596	6723813	6723992	179	6723813-6763587-6723992	RF	15	FR	3	
Chr02	TandemDuplication	6864920	6897954	6864956	6897916	32960	0-0-0	RF	6	
Chr02	Deletion	6946971	6960458	6947017	6960406	13389	0-0-0	FR	5	
Chr02	Deletion	6992111	7003507	6992135	7003497	11362	0-0-0	FR	3	
Chr02	DispersedDuplication_downstream	7039303	7053597	7039270	7040742	1472	7039270-7053397-7040742	RF	13	FR	40	
Chr02	TandemDuplication	7210106	7218025	7210124	7218016	7892	0-0-0	RF	4	
Chr02	Deletion	7237853	7280748	7237983	7280589	42606	0-0-0	FR	7	
Chr02	Deletion	7281467	7288504	7281983	7286721	4738	0-0-0	FR	18	
Chr02	Deletion	7296475	7299801	7296662	7299607	2945	0-0-0	FR	12	
Chr02	DispersedDuplication_downstream	7303239	7306061	7303214	7303455	241	7303214-7305959-7303455	RF	4	FR	12	
Chr02	Deletion	7334407	7342652	7339670	7342304	2634	0-0-0	FR	6	
Chr02	TandemDuplication	7385587	7405542	7385603	7405521	19918	0-0-0	RF	7	
Chr02	Deletion	7456223	7463368	7456232	7463340	7108	0-0-0	FR	3	
Chr02	Deletion	7499383	7511243	7499569	7511162	11593	0-0-0	FR	11	
Chr02	TandemDuplication	7512575	7522568	7512684	7522517	9833	0-0-0	RF	12	
Chr02	TandemDuplication	7539800	7544662	7539826	7544629	4803	0-0-0	RF	6	
Chr02	Deletion	8227952	8238121	8228047	8237727	9680	0-0-0	FR	7	
Chr02	DispersedDuplication_downstream	8294057	8306562	8293972	8301587	7615	8293972-8306333-8301587	RF	14	FR	8	
Chr02	TandemDuplication	8500950	8510222	8500952	8510219	9267	0-0-0	RF	3	
Chr02	Deletion	8725827	8738112	8726071	8737764	11693	0-0-0	FR	13	
Chr02	TandemDuplication	8745938	8757367	8746042	8756938	10896	0-0-0	RF	8	
Chr02	Deletion	8767998	8798781	8775395	8798026	22631	0-0-0	FR	14	
Chr02	Deletion	8913062	8916549	8913129	8916492	3363	0-0-0	FR	8	
Chr02	Deletion	9342960	9349400	9343041	9349298	6257	0-0-0	FR	12	
Chr02	Deletion	9690623	9695120	9690741	9695044	4303	0-0-0	FR	7	
Chr02	Deletion	9728825	9732426	9728876	9732403	3527	0-0-0	FR	7	
Chr02	Deletion	9744148	9747879	9744263	9747749	3486	0-0-0	FR	31	
Chr02	Deletion	9840030	9843233	9840044	9843216	3172	0-0-0	FR	3	
Chr02	Deletion	10429522	10432854	10429535	10432845	3310	0-0-0	FR	21	
Chr02	Deletion	11361639	11369520	11361730	11369436	7706	0-0-0	FR	11	
Chr02	Deletion	11373722	11376006	11373741	11375982	2241	0-0-0	FR	3	
Chr02	Deletion	11435556	11451299	11435622	11451143	15521	0-0-0	FR	15	
Chr02	Deletion	11510131	11513242	11510232	11513051	2819	0-0-0	FR	5	
Chr02	Deletion	11588239	11591067	11588333	11591015	2682	0-0-0	FR	3	
Chr02	DispersedDuplication_downstream	11672849	11702524	11672833	11673861	1028	11672833-11702478-11673861	RF	3	FR	4	
Chr02	Deletion	11710754	11714361	11710760	11714313	3553	0-0-0	FR	17	
Chr02	TandemDuplication	12216118	12217557	12216129	12217547	1418	0-0-0	RF	3	
Chr02	TandemDuplication	12514871	12533999	12514985	12533920	18935	0-0-0	RF	6	
Chr02	TandemDuplication	12678494	12681203	12678506	12681194	2688	0-0-0	RF	4	
Chr02	Deletion	12703008	12708204	12703114	12708096	4982	0-0-0	FR	13	
Chr02	Deletion	12814333	12816643	12814397	12816563	2166	0-0-0	FR	10	
Chr02	Deletion	12858159	12912485	12858252	12912263	54011	0-0-0	FR	15	
Chr02	TandemDuplication	14091595	14091877	14091657	14091821	164	0-0-0	RF	7	
Chr02	TandemDuplication	14091740	14091961	14091752	14091955	203	0-0-0	RF	3	
Chr02	Deletion	14169220	14172483	14170284	14171553	1269	0-0-0	FR	17	
Chr02	Deletion	14198502	14201294	14198540	14201255	2715	0-0-0	FR	8	
Chr02	TandemDuplication	14229080	14242031	14229112	14241987	12875	0-0-0	RF	8	
Chr02	Deletion	14423450	14434302	14423512	14434236	10724	0-0-0	FR	18	
Chr02	Deletion	14436115	14439138	14436151	14439126	2975	0-0-0	FR	4	
Chr02	Deletion	15249354	15257944	15249367	15257925	8558	0-0-0	FR	3	
Chr02	TandemDuplication	15488068	15493374	15488086	15493362	5276	0-0-0	RF	3	
Chr02	Deletion	15851783	15862815	15851905	15862529	10624	0-0-0	FR	7	
Chr02	TandemDuplication	15882511	15885106	15882609	15884996	2387	0-0-0	RF	18	
Chr02	TandemDuplication	16133367	16145101	16133392	16145064	11672	0-0-0	RF	5	
Chr02	Deletion	16604383	16613595	16604428	16613558	9130	0-0-0	FR	10	
Chr02	Deletion	16614416	16619515	16614469	16619469	5000	0-0-0	FR	14	
Chr02	Deletion	17407157	17424056	17407199	17424025	16826	0-0-0	FR	4	
Chr02	Deletion	17606699	17627260	17606761	17627181	20420	0-0-0	FR	17	
Chr02	TandemDuplication	17796895	17797598	17796997	17797101	104	0-0-0	RF	37	
Chr02	TandemDuplication	17796973	17798181	17797069	17797587	518	0-0-0	RF	29	
Chr02	TandemDuplication	17996708	18040503	17996748	18040443	43695	0-0-0	RF	3	
Chr02	TandemDuplication	18039519	18086746	18040429	18085475	45046	0-0-0	RF	24	
Chr02	TandemDuplication	18089851	18102497	18089900	18102450	12550	0-0-0	RF	4	
Chr02	Deletion	18111209	18117642	18111221	18117636	6415	0-0-0	FR	3	
Chr02	TandemDuplication	18409648	18420588	18409697	18420545	10848	0-0-0	RF	36	
Chr02	DispersedDuplication_downstream	18589034	18700368	18588967	18625384	36417	18588967-18700263-18625384	RF	9	FR	16	
Chr02	TandemDuplication	18662396	18728477	18662515	18728310	65795	0-0-0	RF	6	
Chr02	Deletion	18695527	18698342	18695536	18698339	2803	0-0-0	FR	3	
Chr02	Deletion	19314245	19317216	19314323	19317126	2803	0-0-0	FR	27	
Chr02	TandemDuplication	19394430	19399125	19394469	19399098	4629	0-0-0	RF	7	
Chr02	Deletion	19848654	19876331	19848722	19876256	27534	0-0-0	FR	9	
Chr02	Deletion	19850960	19853834	19851635	19853607	1972	0-0-0	FR	8	
Chr02	TandemDuplication	19957824	19959026	19957884	19958997	1113	0-0-0	RF	9	
Chr02	Deletion	20552713	20565585	20552763	20565408	12645	0-0-0	FR	5	
Chr02	Deletion	20970813	20987278	20970858	20987240	16382	0-0-0	FR	6	
Chr02	TandemDuplication	21043601	21061629	21043790	21061554	17764	0-0-0	RF	4	
Chr02	Deletion	21236720	21242809	21236827	21242692	5865	0-0-0	FR	21	
Chr02	Deletion	21343459	21430342	21343573	21430308	86735	0-0-0	FR	5	
Chr02	Deletion	21523000	21527860	21523094	21527775	4681	0-0-0	FR	22	
Chr02	TandemDuplication	21597033	21602380	21597091	21602336	5245	0-0-0	RF	4	
Chr02	TandemDuplication	21709193	21709918	21709425	21709673	248	0-0-0	RF	9	
Chr02	Deletion	21866711	21910807	21866872	21910714	43842	0-0-0	FR	6	
Chr02	Deletion	21925176	21927543	21925196	21927537	2341	0-0-0	FR	3	
Chr02	TandemDuplication	21935195	21938194	21935227	21938163	2936	0-0-0	RF	5	
Chr02	TandemDuplication	22014295	22025067	22014526	22024962	10436	0-0-0	RF	7	
Chr02	Deletion	22177607	22183586	22177634	22183580	5946	0-0-0	FR	3	
Chr02	TandemDuplication	22927542	22956420	22927591	22956333	28742	0-0-0	RF	6	
Chr02	Deletion	23210120	23301009	23210178	23300930	90752	0-0-0	FR	17	
Chr02	Deletion	23237242	23239914	23237272	23239887	2615	0-0-0	FR	8	
Chr02	Deletion	23605520	23607770	23605549	23607718	2169	0-0-0	FR	7	
Chr02	Deletion	23607177	23632573	23607334	23632514	25180	0-0-0	FR	10	
Chr02	TandemDuplication	23638786	23650327	23638796	23650320	11524	0-0-0	RF	4	
Chr02	Deletion	23701675	23705162	23701740	23705083	3343	0-0-0	FR	5	
Chr02	TandemDuplication	23855672	23858557	23855750	23858518	2768	0-0-0	RF	6	
Chr02	DispersedDuplication_downstream	24461503	24469732	24461466	24463363	1897	24461466-24469595-24463363	RF	6	FR	20	
Chr02	Deletion	24463286	24469732	24463363	24469595	6232	0-0-0	FR	20	
Chr02	Deletion	24473747	24501936	24478605	24500881	22276	0-0-0	FR	18	
Chr02	DispersedDuplication_downstream	24723666	24785359	24723550	24724050	500	24723550-24785220-24724050	RF	14	FR	17	
Chr02	Complex	24828896	24869213	24828896	24869213	40317	0-0-0
Chr02	Complex	24833744	24926682	24833744	24926682	92938	0-0-0
Chr02	Deletion	24953357	24968494	24953372	24968473	15101	0-0-0	FR	4	
Chr02	DispersedDuplication_downstream	24967436	24979231	24967237	24967899	662	24967237-24979197-24967899	RF	9	FR	6	
Chr02	DispersedDuplication_downstream	25043771	25103427	25043746	25062484	18738	25043746-25103338-25062484	RF	9	FR	14	
Chr02	Deletion	25064859	25069423	25064888	25069385	4497	0-0-0	FR	5	
Chr02	TandemDuplication	25161937	25163068	25161979	25162974	995	0-0-0	RF	8	
Chr02	Deletion	25216646	25219946	25216653	25219939	3286	0-0-0	FR	3	
Chr02	Deletion	25248396	25278655	25248500	25278577	30077	0-0-0	FR	8	
Chr02	TandemDuplication	25326493	25334358	25326564	25334270	7706	0-0-0	RF	20	
Chr02	Deletion	25442948	25447789	25443079	25447667	4588	0-0-0	FR	25	
Chr02	Deletion	25464547	25469673	25464613	25469505	4892	0-0-0	FR	7	
Chr02	Deletion	25474059	25479204	25474124	25479136	5012	0-0-0	FR	11	
Chr02	Deletion	25618343	25630621	25618414	25630545	12131	0-0-0	FR	18	
Chr02	Deletion	25630419	25633704	25630660	25633469	2809	0-0-0	FR	11	
Chr02	Deletion	25713364	25724276	25713377	25724258	10881	0-0-0	FR	5	
Chr02	Deletion	26010008	26016044	26010080	26015966	5886	0-0-0	FR	12	
Chr02	Deletion	26130107	26136241	26130153	26136082	5929	0-0-0	FR	6	
Chr02	Deletion	26166185	26229215	26166279	26229156	62877	0-0-0	FR	12	
Chr02	Deletion	26229120	26231267	26229211	26231200	1989	0-0-0	FR	10	
Chr02	Deletion	26303375	26313003	26303494	26312917	9423	0-0-0	FR	14	
Chr02	Deletion	26379615	26388045	26379622	26388040	8418	0-0-0	FR	3	
Chr02	Deletion	26535614	26590373	26535659	26590334	54675	0-0-0	FR	7	
Chr02	Deletion	26618442	26620622	26618530	26620554	2024	0-0-0	FR	15	
Chr02	Deletion	26997830	26999948	26997926	26999805	1879	0-0-0	FR	6	
Chr02	Deletion	27001914	27006645	27002019	27006474	4455	0-0-0	FR	18	
Chr02	Deletion	27340410	27352217	27340539	27352092	11553	0-0-0	FR	4	
Chr02	Deletion	27524733	27531322	27524766	27531291	6525	0-0-0	FR	10	
Chr02	Deletion	27541619	27547331	27541717	27547230	5513	0-0-0	FR	4	
Chr02	Deletion	27585905	27588562	27586028	27588453	2425	0-0-0	FR	4	
Chr02	Deletion	27645399	27650692	27645538	27650575	5037	0-0-0	FR	25	
Chr02	DispersedDuplication_downstream	27692850	27773887	27692462	27693777	1315	27692462-27773054-27693777	RF	10	FR	7	
Chr02	Deletion	28014364	28028351	28014382	28028329	13947	0-0-0	FR	4	
Chr02	Deletion	28380448	28382574	28380476	28382545	2069	0-0-0	FR	3	
Chr02	Deletion	28606904	28621267	28607054	28621148	14094	0-0-0	FR	17	
Chr02	Deletion	29050894	29053795	29050911	29053784	2873	0-0-0	FR	3	
Chr02	Deletion	29416531	29422379	29416551	29422358	5807	0-0-0	FR	7	
Chr02	Deletion	30150112	30153606	30150126	30153600	3474	0-0-0	FR	5	
Chr02	Deletion	30708082	30711715	30708188	30711665	3477	0-0-0	FR	3	
Chr02	Deletion	30955097	30966617	30955165	30966460	11295	0-0-0	FR	4	
Chr02	Deletion	31073317	31119193	31073698	31118453	44755	0-0-0	FR	3	
Chr02	Deletion	31385798	31388175	31385804	31388164	2360	0-0-0	FR	3	
Chr02	Deletion	31395872	31406410	31395920	31406381	10461	0-0-0	FR	4	
Chr02	Deletion	31495049	31544204	31495093	31544168	49075	0-0-0	FR	5	
Chr02	TandemDuplication	31527286	31569922	31528297	31569537	41240	0-0-0	RF	4	
Chr02	DispersedDuplication_downstream	31620564	31624878	31620376	31620961	585	31620376-31624828-31620961	RF	4	FR	5	
Chr02	Deletion	31885140	31890706	31885174	31890697	5523	0-0-0	FR	31	
Chr02	Deletion	31912058	31915392	31912188	31915236	3048	0-0-0	FR	21	
Chr02	Deletion	32196599	32215811	32196685	32215620	18935	0-0-0	FR	10	
Chr02	Deletion	32254029	32258526	32254121	32258349	4228	0-0-0	FR	9	
Chr02	Deletion	32454466	32457937	32454571	32457818	3247	0-0-0	FR	11	
Chr02	Deletion	32462520	32486904	32462530	32486892	24362	0-0-0	FR	4	
Chr02	TandemDuplication	32481716	32515112	32481768	32515039	33271	0-0-0	RF	3	
Chr02	Deletion	32525868	32530928	32525999	32530858	4859	0-0-0	FR	8	
Chr02	Deletion	32572415	32607100	32572461	32607077	34616	0-0-0	FR	9	
Chr02	TandemDuplication	32601523	32629969	32601553	32629946	28393	0-0-0	RF	3	
Chr02	TandemDuplication	32639940	32650723	32639955	32650694	10739	0-0-0	RF	9	
Chr02	Deletion	32768638	32771277	32768669	32771244	2575	0-0-0	FR	5	
Chr02	TandemDuplication	32906337	32917210	32906418	32916941	10523	0-0-0	RF	5	
Chr02	Deletion	33091851	33157181	33091865	33157158	65293	0-0-0	FR	5	
Chr02	Deletion	33199412	33207801	33199578	33207631	8053	0-0-0	FR	16	
Chr02	Deletion	35366486	35399736	35366527	35399720	33193	0-0-0	FR	4	
Chr02	DispersedDuplication_downstream	35550136	35572716	35550072	35550866	794	35550072-35572533-35550866	RF	5	FR	5	
Chr02	TandemDuplication	36180748	36183032	36180756	36183001	2245	0-0-0	RF	26	
Chr02	Complex	36180748	36209196	36180748	36209196	28448	0-0-0
Chr02	DispersedDuplication_downstream	36544582	36560976	36544563	36550488	5925	36544563-36560942-36550488	RF	3	FR	7	
Chr02	Deletion	36550460	36563886	36552641	36560976	8335	0-0-0	FR	18	
Chr02	DispersedDuplication_downstream	36575672	36601784	36575415	36586827	11412	36575415-36601705-36586827	RF	9	FR	3	
Chr02	Deletion	36586773	36601784	36586827	36601705	14878	0-0-0	FR	3	
Chr02	Deletion	36700315	36704198	36700328	36704170	3842	0-0-0	FR	7	
Chr02	Deletion	36913112	36915225	36913120	36915214	2094	0-0-0	FR	5	
Chr02	TandemDuplication	36938886	36974394	36943873	36955995	12122	0-0-0	RF	9	
Chr02	Deletion	37184208	37210340	37184339	37210208	25869	0-0-0	FR	30	
Chr02	TandemDuplication	37266646	37276983	37266653	37276977	10324	0-0-0	RF	3	
Chr02	Deletion	37358335	37372099	37358403	37372007	13604	0-0-0	FR	17	
Chr02	DispersedDuplication_downstream	37358745	37456221	37358717	37360071	1354	37358717-37455256-37360071	RF	12	FR	26	
Chr02	TandemDuplication	38018341	38035620	38018489	38035505	17016	0-0-0	RF	5	
Chr02	Deletion	38071874	38101501	38072084	38101404	29320	0-0-0	FR	11	
Chr03	TandemDuplication	331844	426776	331895	426737	94842	0-0-0	RF	5	
Chr03	TandemDuplication	1229539	1230645	1229570	1230633	1063	0-0-0	RF	7	
Chr03	Deletion	1376732	1396209	1376759	1396175	19416	0-0-0	FR	10	
Chr03	Deletion	1908705	1913053	1908754	1912964	4210	0-0-0	FR	11	
Chr03	Deletion	2138683	2160661	2138807	2160512	21705	0-0-0	FR	18	
Chr03	TandemDuplication	2272843	2282925	2272930	2282823	9893	0-0-0	RF	13	
Chr03	DispersedDuplication_downstream	2394203	2401861	2394194	2394596	402	2394194-2401834-2394596	RF	4	FR	3	
Chr03	Deletion	2560461	2562771	2560520	2562700	2180	0-0-0	FR	13	
Chr03	Deletion	2956512	2983272	2956628	2983148	26520	0-0-0	FR	18	
Chr03	Deletion	3108368	3110541	3108373	3110529	2156	0-0-0	FR	5	
Chr03	Deletion	3746733	3749033	3746782	3748975	2193	0-0-0	FR	11	
Chr03	DispersedDuplication_downstream	3757946	3762814	3757933	3757963	30	3757933-3762793-3757963	RF	4	FR	3	
Chr03	DispersedDuplication_downstream	3783080	3811029	3782934	3801160	18226	3782934-3810986-3801160	RF	8	FR	8	
Chr03	Deletion	3802615	3816889	3811872	3816725	4853	0-0-0	FR	11	
Chr03	Deletion	3900286	3909113	3900353	3909000	8647	0-0-0	FR	4	
Chr03	Deletion	3907344	3932783	3907363	3932755	25392	0-0-0	FR	3	
Chr03	Deletion	6249407	6277933	6249532	6277865	28333	0-0-0	FR	3	
Chr03	Deletion	6823886	6833710	6823941	6833610	9669	0-0-0	FR	17	
Chr03	Deletion	7082360	7085437	7082378	7085413	3035	0-0-0	FR	8	
Chr03	Deletion	7186586	7204947	7186680	7204766	18086	0-0-0	FR	9	
Chr03	Complex	8041647	8057297	8041647	8057297	15650	0-0-0
Chr03	TandemDuplication	8055266	8056247	8055286	8056222	936	0-0-0	RF	26	
Chr03	Deletion	8325902	8328139	8326022	8328002	1980	0-0-0	FR	25	
Chr03	Deletion	8483983	8489184	8484072	8489111	5039	0-0-0	FR	10	
Chr03	Deletion	8804746	8807565	8804785	8807527	2742	0-0-0	FR	7	
Chr03	Deletion	8821684	8831589	8821696	8831580	9884	0-0-0	FR	4	
Chr03	Deletion	8859316	8863628	8859380	8863580	4200	0-0-0	FR	9	
Chr03	Deletion	8915852	8924121	8915898	8924084	8186	0-0-0	FR	6	
Chr03	TandemDuplication	9145737	9225373	9145790	9225338	79548	0-0-0	RF	4	
Chr03	Deletion	9250927	9307089	9250936	9307048	56112	0-0-0	FR	3	
Chr03	Deletion	9326901	9336356	9326913	9336343	9430	0-0-0	FR	3	
Chr03	TandemDuplication	9382352	9383669	9382819	9383153	334	0-0-0	RF	13	
Chr03	Deletion	9526577	9537974	9526584	9537964	11380	0-0-0	FR	3	
Chr03	TandemDuplication	10017610	10022174	10017645	10022138	4493	0-0-0	RF	6	
Chr03	Deletion	10120826	10123651	10120853	10123640	2787	0-0-0	FR	7	
Chr03	Deletion	10194479	10200570	10194500	10200561	6061	0-0-0	FR	4	
Chr03	DispersedDuplication_downstream	10277851	10311587	10277848	10279441	1593	10277848-10310468-10279441	RF	3	FR	6	
Chr03	Deletion	10305334	10317800	10305372	10317738	12366	0-0-0	FR	7	
Chr03	Deletion	10349004	10352429	10349092	10352381	3289	0-0-0	FR	6	
Chr03	Deletion	10361516	10386133	10361566	10386093	24527	0-0-0	FR	11	
Chr03	DispersedDuplication_downstream	10417782	10442518	10417729	10418119	390	10417729-10442419-10418119	RF	10	FR	5	
Chr03	Deletion	10487716	10520317	10487870	10520249	32379	0-0-0	FR	5	
Chr03	DispersedDuplication_downstream	10529485	10541246	10529478	10531569	2091	10529478-10541200-10531569	RF	3	FR	14	
Chr03	TandemDuplication	10548022	10570869	10548062	10570802	22740	0-0-0	RF	15	
Chr03	Deletion	10573364	10581708	10573376	10581703	8327	0-0-0	FR	6	
Chr03	Deletion	10653382	10658566	10653409	10658526	5117	0-0-0	FR	8	
Chr03	Deletion	10756967	10760511	10757022	10760468	3446	0-0-0	FR	10	
Chr03	Deletion	10870096	10888646	10870102	10888615	18513	0-0-0	FR	3	
Chr03	Deletion	10921231	10955436	10921251	10955421	34170	0-0-0	FR	5	
Chr03	DispersedDuplication_downstream	10962844	10966687	10962644	10963323	679	10962644-10966387-10963323	RF	9	FR	15	
Chr03	Deletion	10970384	10977262	10970433	10977221	6788	0-0-0	FR	11	
Chr03	Deletion	11168843	11175569	11168912	11175514	6602	0-0-0	FR	7	
Chr03	DispersedDuplication_downstream	11182764	11237493	11182743	11183082	339	11182743-11237480-11183082	RF	9	FR	4	
Chr03	DispersedDuplication_downstream	11364095	11427790	11364060	11401892	37832	11364060-11427759-11401892	RF	12	FR	8	
Chr03	TandemDuplication	11500626	11522844	11500662	11522807	22145	0-0-0	RF	7	
Chr03	Deletion	11535925	11539299	11535939	11539282	3343	0-0-0	FR	4	
Chr03	Deletion	11571386	11576227	11571474	11576120	4646	0-0-0	FR	10	
Chr03	TandemDuplication	11582018	11586089	11582042	11586059	4017	0-0-0	RF	3	
Chr03	Deletion	11639925	11642182	11639940	11642156	2216	0-0-0	FR	5	
Chr03	Deletion	11663421	11683284	11663446	11683252	19806	0-0-0	FR	6	
Chr03	Deletion	11711429	11720290	11711456	11720273	8817	0-0-0	FR	4	
Chr03	Deletion	11926586	11965626	11927110	11965532	38422	0-0-0	FR	8	
Chr03	TandemDuplication	11994040	12002578	11994049	12002563	8514	0-0-0	RF	3	
Chr03	Deletion	12161340	12165683	12161428	12165589	4161	0-0-0	FR	12	
Chr03	Deletion	12168494	12175872	12168516	12175819	7303	0-0-0	FR	7	
Chr03	DispersedDuplication_downstream	12264263	12278042	12264247	12268905	4658	12264247-12277996-12268905	RF	4	FR	4	
Chr03	DispersedDuplication_downstream	12264263	12318905	12264247	12272981	8734	12264247-12317017-12272981	RF	4	FR	9	
Chr03	Deletion	12323634	12328675	12323724	12328472	4748	0-0-0	FR	10	
Chr03	Deletion	12392659	12395647	12392670	12395630	2960	0-0-0	FR	3	
Chr03	Deletion	12403481	12423226	12403518	12423198	19680	0-0-0	FR	4	
Chr03	Deletion	12471937	12474283	12471951	12474261	2310	0-0-0	FR	4	
Chr03	DispersedDuplication_downstream	12472983	12487738	12472955	12473037	82	12472955-12487715-12473037	RF	5	FR	3	
Chr03	Deletion	12494364	12496745	12494488	12496625	2137	0-0-0	FR	15	
Chr03	Deletion	12522537	12536746	12522550	12536743	14193	0-0-0	FR	3	
Chr03	TandemDuplication	12590694	12601548	12590780	12601482	10702	0-0-0	RF	6	
Chr03	Deletion	12795905	12809390	12795942	12809370	13428	0-0-0	FR	3	
Chr03	Deletion	12981391	12995657	12981452	12995622	14170	0-0-0	FR	9	
Chr03	Deletion	12994725	13007178	12994756	13007145	12389	0-0-0	FR	9	
Chr03	TandemDuplication	13021765	13038052	13021827	13038024	16197	0-0-0	RF	10	
Chr03	TandemDuplication	13114338	13165843	13117488	13163127	45639	0-0-0	RF	10	
Chr03	Deletion	13186425	13188677	13186478	13188654	2176	0-0-0	FR	5	
Chr03	Deletion	13343383	13347351	13343413	13347298	3885	0-0-0	FR	3	
Chr03	Deletion	13402770	13405719	13402809	13405660	2851	0-0-0	FR	7	
Chr03	Deletion	13418808	13495493	13418827	13495477	76650	0-0-0	FR	4	
Chr03	Deletion	13491548	13523307	13491687	13523239	31552	0-0-0	FR	13	
Chr03	TandemDuplication	13519234	13594340	13520338	13594104	73766	0-0-0	RF	6	
Chr03	Deletion	13642051	13669874	13642172	13669760	27588	0-0-0	FR	22	
Chr03	Deletion	13861677	13873114	13861715	13873026	11311	0-0-0	FR	4	
Chr03	TandemDuplication	13871790	13909624	13871807	13909595	37788	0-0-0	RF	3	
Chr03	Deletion	14110650	14113411	14110676	14113382	2706	0-0-0	FR	5	
Chr03	TandemDuplication	14112556	14114513	14112599	14114492	1893	0-0-0	RF	6	
Chr03	Deletion	14228259	14231020	14228355	14230902	2547	0-0-0	FR	16	
Chr03	Deletion	14615224	14632895	14615273	14632868	17595	0-0-0	FR	3	
Chr03	Deletion	14624644	14627477	14624790	14627372	2582	0-0-0	FR	21	
Chr03	TandemDuplication	14832956	14833592	14832977	14833581	604	0-0-0	RF	4	
Chr03	Deletion	14951587	14960166	14951619	14960140	8521	0-0-0	FR	4	
Chr03	TandemDuplication	15266478	15275773	15266550	15275733	9183	0-0-0	RF	3	
Chr03	Deletion	15313056	15315603	15313077	15315599	2522	0-0-0	FR	10	
Chr03	Deletion	15330915	15380473	15331047	15380248	49201	0-0-0	FR	14	
Chr03	Deletion	15360812	15364111	15360847	15364074	3227	0-0-0	FR	4	
Chr03	Deletion	15500181	15502908	15500289	15502851	2562	0-0-0	FR	7	
Chr03	Deletion	15585690	15596481	15585837	15596407	10570	0-0-0	FR	12	
Chr03	Deletion	15688013	15692350	15688063	15692312	4249	0-0-0	FR	10	
Chr03	TandemDuplication	15716431	15731695	15716521	15731553	15032	0-0-0	RF	17	
Chr03	Deletion	15869425	15875292	15869453	15875265	5812	0-0-0	FR	6	
Chr03	DispersedDuplication_downstream	15911116	15922934	15911048	15911178	130	15911048-15922811-15911178	RF	14	FR	5	
Chr03	TandemDuplication	15981123	16006190	15981292	16006022	24730	0-0-0	RF	12	
Chr03	Deletion	16032917	16040056	16032986	16040004	7018	0-0-0	FR	10	
Chr03	Deletion	16164604	16195749	16167109	16174592	7483	0-0-0	FR	9	
Chr03	DispersedDuplication_downstream	16199956	16221354	16199874	16200616	742	16199874-16221264-16200616	RF	12	FR	3	
Chr03	Deletion	16212956	16218371	16213045	16218270	5225	0-0-0	FR	15	
Chr03	Deletion	16256394	16258626	16256469	16258492	2023	0-0-0	FR	11	
Chr03	Complex	16279628	16303300	16279628	16303300	23672	0-0-0
Chr03	Deletion	16323514	16335585	16323693	16335422	11729	0-0-0	FR	4	
Chr03	Deletion	16371172	16401059	16371317	16400870	29553	0-0-0	FR	3	
Chr03	DispersedDuplication_downstream	16430929	16445849	16430918	16439688	8770	16430918-16445807-16439688	RF	4	FR	3	
Chr03	Deletion	16439668	16445849	16439688	16445807	6119	0-0-0	FR	3	
Chr03	Deletion	16456638	16459738	16456692	16459715	3023	0-0-0	FR	10	
Chr03	TandemDuplication	16648468	16662269	16648578	16661953	13375	0-0-0	RF	8	
Chr03	Deletion	16724114	16727879	16724183	16727836	3653	0-0-0	FR	14	
Chr03	TandemDuplication	16730289	16731972	16730304	16731961	1657	0-0-0	RF	3	
Chr03	Deletion	16967850	17023386	16967903	17023347	55444	0-0-0	FR	11	
Chr03	Deletion	17125664	17132321	17125751	17132202	6451	0-0-0	FR	5	
Chr03	Deletion	17180669	17189842	17180720	17189793	9073	0-0-0	FR	18	
Chr03	Deletion	17219492	17229885	17219521	17229819	10298	0-0-0	FR	4	
Chr03	Deletion	17767048	17770551	17767198	17770467	3269	0-0-0	FR	8	
Chr03	Deletion	17854875	17870237	17854912	17870203	15291	0-0-0	FR	10	
Chr03	Deletion	18019764	18022119	18019839	18022012	2173	0-0-0	FR	4	
Chr03	Deletion	18057930	18061777	18057936	18061765	3829	0-0-0	FR	4	
Chr03	TandemDuplication	18180173	18203251	18180293	18203089	22796	0-0-0	RF	5	
Chr03	TandemDuplication	18388257	18406307	18388290	18406263	17973	0-0-0	RF	5	
Chr03	Deletion	18437433	18440306	18437459	18440266	2807	0-0-0	FR	9	
Chr03	TandemDuplication	18640109	18713510	18640120	18713491	73371	0-0-0	RF	3	
Chr03	TandemDuplication	19037085	19065519	19037158	19065434	28276	0-0-0	RF	8	
Chr03	DispersedDuplication_downstream	19107351	19113006	19107318	19107378	60	19107318-19112978-19107378	RF	4	FR	5	
Chr03	Complex	19172096	19183651	19172096	19183651	11555	0-0-0
Chr03	TandemDuplication	19330116	19335327	19330143	19335284	5141	0-0-0	RF	6	
Chr03	Deletion	19357349	19360967	19357464	19360901	3437	0-0-0	FR	6	
Chr03	TandemDuplication	19378346	19387348	19378349	19387327	8978	0-0-0	RF	12	
Chr03	TandemDuplication	19408524	19409024	19408555	19409001	446	0-0-0	RF	13	
Chr03	DispersedDuplication_downstream	19424265	19451994	19424209	19424546	337	19424209-19451812-19424546	RF	6	FR	4	
Chr03	TandemDuplication	19464455	19486078	19464683	19485957	21274	0-0-0	RF	6	
Chr03	Deletion	19487842	19490571	19488042	19490370	2328	0-0-0	FR	7	
Chr03	Deletion	19493578	19496365	19493600	19496341	2741	0-0-0	FR	4	
Chr03	Deletion	19517809	19522252	19517837	19522226	4389	0-0-0	FR	7	
Chr03	Deletion	19636219	19671449	19650500	19668630	18130	0-0-0	FR	16	
Chr03	Deletion	19936391	19939186	19936950	19938666	1716	0-0-0	FR	9	
Chr03	Deletion	19998486	20001681	19998532	20001634	3102	0-0-0	FR	5	
Chr03	Deletion	20073255	20085392	20073271	20085383	12112	0-0-0	FR	4	
Chr03	Deletion	20173184	20199369	20173194	20199329	26135	0-0-0	FR	8	
Chr03	Deletion	20199648	20205097	20199691	20205026	5335	0-0-0	FR	10	
Chr03	Deletion	20218587	20221033	20218642	20220980	2338	0-0-0	FR	5	
Chr03	Deletion	20228139	20234950	20228186	20234886	6700	0-0-0	FR	9	
Chr03	Deletion	20234443	20243866	20234452	20243851	9399	0-0-0	FR	5	
Chr03	TandemDuplication	20238728	20240577	20238742	20240565	1823	0-0-0	RF	6	
Chr03	TandemDuplication	20380232	20420964	20381798	20420736	38938	0-0-0	RF	4	
Chr03	DispersedDuplication_downstream	20490861	20521025	20490837	20507767	16930	20490837-20521002-20507767	RF	3	FR	8	
Chr03	Deletion	20534631	20546085	20534640	20546059	11419	0-0-0	FR	4	
Chr03	TandemDuplication	20600267	20612870	20600419	20612729	12310	0-0-0	RF	3	
Chr03	TandemDuplication	20710528	20728542	20711131	20728381	17250	0-0-0	RF	8	
Chr03	Deletion	20768470	20781465	20768482	20781461	12979	0-0-0	FR	3	
Chr03	Deletion	20779493	20788791	20779556	20788754	9198	0-0-0	FR	13	
Chr03	DispersedDuplication_downstream	20787356	20795546	20787338	20787429	91	20787338-20795507-20787429	RF	3	FR	7	
Chr03	DispersedDuplication_downstream	20819812	20845701	20819779	20821220	1441	20819779-20845689-20821220	RF	12	FR	4	
Chr03	TandemDuplication	20858609	20867754	20858655	20867696	9041	0-0-0	RF	7	
Chr03	TandemDuplication	20894765	20897349	20894773	20897326	2553	0-0-0	RF	9	
Chr03	DispersedDuplication_downstream	20909623	20925923	20909621	20910253	632	20909621-20925897-20910253	RF	4	FR	6	
Chr03	Deletion	20978515	20991943	20980888	20986206	5318	0-0-0	FR	12	
Chr03	Deletion	21041580	21043861	21041612	21043853	2241	0-0-0	FR	3	
Chr03	Deletion	21072046	21078769	21072152	21078683	6531	0-0-0	FR	16	
Chr03	Deletion	21430385	21435979	21430394	21435966	5572	0-0-0	FR	24	
Chr03	Deletion	21663441	21680576	21663470	21680555	17085	0-0-0	FR	6	
Chr03	Deletion	21787035	21790388	21787065	21790358	3293	0-0-0	FR	11	
Chr03	Deletion	21854432	21861312	21854478	21861269	6791	0-0-0	FR	10	
Chr03	Deletion	21884113	21890508	21884269	21890366	6097	0-0-0	FR	12	
Chr03	TandemDuplication	21974435	21988666	21974774	21988472	13698	0-0-0	RF	12	
Chr03	Deletion	22093590	22097073	22093607	22097039	3432	0-0-0	FR	3	
Chr03	TandemDuplication	22097200	22097689	22097233	22097672	439	0-0-0	RF	3	
Chr03	Deletion	22138967	22154069	22138991	22154037	15046	0-0-0	FR	8	
Chr03	Deletion	22187075	22189882	22187091	22189866	2775	0-0-0	FR	3	
Chr03	Inversion+Deletion	22219397	22228034	22219619	22227996	8377	0-0-0	FF	4	RR	3	
Chr03	DispersedDuplication_downstream	22249698	22276517	22249041	22254890	5849	22249041-22276052-22254890	RF	8	FR	11	
Chr03	Deletion	22295965	22302588	22295986	22302578	6592	0-0-0	FR	3	
Chr03	Deletion	22333199	22336146	22333249	22336096	2847	0-0-0	FR	4	
Chr03	TandemDuplication	22385410	22400048	22385417	22400040	14623	0-0-0	RF	5	
Chr03	Deletion	22386360	22388894	22386437	22388798	2361	0-0-0	FR	12	
Chr03	Deletion	22553347	22584541	22553540	22584042	30502	0-0-0	FR	4	
Chr03	DispersedDuplication_downstream	22621394	22634269	22621372	22621496	124	22621372-22634256-22621496	RF	6	FR	4	
Chr03	TandemDuplication	22651155	22688222	22651330	22688050	36720	0-0-0	RF	23	
Chr03	DispersedDuplication_downstream	22772460	22805792	22772247	22773900	1653	22772247-22805271-22773900	RF	11	FR	4	
Chr03	Deletion	22925890	22934765	22925992	22934681	8689	0-0-0	FR	15	
Chr03	DispersedDuplication_downstream	22946594	22952629	22946566	22949435	2869	22946566-22952583-22949435	RF	4	FR	15	
Chr03	Deletion	22949375	22952629	22949435	22952583	3148	0-0-0	FR	15	
Chr03	DispersedDuplication_downstream	23095389	23161948	23094211	23120945	26734	23094211-23161913-23120945	RF	4	FR	12	
Chr03	Deletion	23185614	23192491	23185877	23192223	6346	0-0-0	FR	13	
Chr03	Deletion	23311078	23313868	23311099	23313825	2726	0-0-0	FR	5	
Chr03	Deletion	23363699	23398631	23363712	23398626	34914	0-0-0	FR	3	
Chr03	Deletion	23463025	23466360	23463131	23466279	3148	0-0-0	FR	3	
Chr03	Complex	23604248	23651523	23604248	23651523	47275	0-0-0
Chr03	Deletion	23640396	23642535	23640454	23642492	2038	0-0-0	FR	3	
Chr03	TandemDuplication	23656902	23663193	23656907	23663181	6274	0-0-0	RF	3	
Chr03	DispersedDuplication_downstream	23785652	23812215	23785637	23797426	11789	23785637-23812174-23797426	RF	4	FR	5	
Chr03	Deletion	23853320	23886904	23853408	23886816	33408	0-0-0	FR	10	
Chr03	Deletion	23967553	23971255	23967561	23971234	3673	0-0-0	FR	3	
Chr03	Deletion	23979889	23983408	23980054	23983249	3195	0-0-0	FR	20	
Chr03	Deletion	24054345	24056685	24054409	24056659	2250	0-0-0	FR	5	
Chr03	Deletion	24123003	24125525	24123034	24125502	2468	0-0-0	FR	7	
Chr03	Deletion	24137871	24151832	24137891	24151810	13919	0-0-0	FR	6	
Chr03	TandemDuplication	24147835	24246990	24148750	24246548	97798	0-0-0	RF	3	
Chr03	Deletion	24287614	24324035	24291607	24319317	27710	0-0-0	FR	20	
Chr03	Deletion	24305161	24310324	24305215	24310191	4976	0-0-0	FR	9	
Chr03	Deletion	24974700	25008731	24974703	25008729	34026	0-0-0	FR	3	
Chr03	Deletion	25195704	25197879	25195719	25197871	2152	0-0-0	FR	3	
Chr03	Deletion	25283175	25324152	25283269	25324053	40784	0-0-0	FR	27	
Chr03	TandemDuplication	25357641	25420397	25357685	25420373	62688	0-0-0	RF	3	
Chr03	Deletion	25407681	25410198	25407802	25410083	2281	0-0-0	FR	13	
Chr03	Deletion+Inversion	26018632	26022443	26018639	26022443	3804	0-0-0	FF	14	RR	6	
Chr03	Deletion	26038513	26040968	26038553	26040929	2376	0-0-0	FR	19	
Chr03	TandemDuplication	26079319	26160646	26103431	26127581	24150	0-0-0	RF	17	
Chr03	Deletion	26574345	26591868	26574385	26591831	17446	0-0-0	FR	3	
Chr03	DispersedDuplication_downstream	26590267	26618436	26590172	26591291	1119	26590172-26618061-26591291	RF	4	FR	6	
Chr03	Deletion	26630851	26633527	26630868	26633516	2648	0-0-0	FR	3	
Chr03	Deletion	26855916	26870602	26856017	26870478	14461	0-0-0	FR	10	
Chr03	Deletion	26904229	26906753	26904309	26906674	2365	0-0-0	FR	3	
Chr03	Deletion	27380701	27382907	27380741	27382890	2149	0-0-0	FR	5	
Chr03	Deletion	27470810	27493098	27470828	27493081	22253	0-0-0	FR	3	
Chr03	Deletion	27492346	27496227	27492400	27496200	3800	0-0-0	FR	18	
Chr03	Deletion	27571343	27576248	27571359	27576246	4887	0-0-0	FR	4	
Chr03	Deletion	27587344	27593548	27587365	27593524	6159	0-0-0	FR	7	
Chr03	Deletion	27661400	27709324	27661420	27709292	47872	0-0-0	FR	5	
Chr03	Deletion	27696555	27699945	27696579	27699934	3355	0-0-0	FR	3	
Chr03	TandemDuplication	27847461	27855098	27847519	27855036	7517	0-0-0	RF	4	
Chr03	TandemDuplication	27871350	27917021	27871457	27916967	45510	0-0-0	RF	7	
Chr03	Deletion	28069047	28071843	28069061	28071839	2778	0-0-0	FR	3	
Chr03	DispersedDuplication_downstream	28129163	28158047	28129108	28131208	2100	28129108-28158041-28131208	RF	10	FR	4	
Chr03	Deletion	28208332	28217620	28211065	28215915	4850	0-0-0	FR	14	
Chr03	Deletion	28250212	28261080	28250229	28261074	10845	0-0-0	FR	3	
Chr03	Deletion	28279391	28283544	28279406	28283517	4111	0-0-0	FR	6	
Chr03	DispersedDuplication_downstream	28296857	28327786	28296794	28298592	1798	28296794-28327746-28298592	RF	10	FR	4	
Chr03	Deletion	28511788	28516780	28511800	28516712	4912	0-0-0	FR	3	
Chr03	TandemDuplication	28571671	28585239	28571696	28585206	13510	0-0-0	RF	5	
Chr03	TandemDuplication	28705422	28728107	28705469	28728082	22613	0-0-0	RF	7	
Chr03	Deletion	28755728	28784540	28756025	28784355	28330	0-0-0	FR	11	
Chr03	TandemDuplication	28915457	28926203	28915478	28926174	10696	0-0-0	RF	4	
Chr03	Deletion	29081738	29084858	29081762	29084822	3060	0-0-0	FR	5	
Chr03	TandemDuplication	29083559	29083983	29083576	29083973	397	0-0-0	RF	11	
Chr03	Deletion	29251573	29254109	29251636	29254076	2440	0-0-0	FR	7	
Chr03	TandemDuplication	29885109	29885314	29885112	29885314	202	0-0-0	RF	3	
Chr03	Deletion	29940510	29942976	29940536	29942957	2421	0-0-0	FR	3	
Chr03	TandemDuplication	30160739	30179136	30160810	30179081	18271	0-0-0	RF	9	
Chr03	Deletion	30639487	30648551	30639519	30648515	8996	0-0-0	FR	10	
Chr03	Deletion	30698239	30707614	30698244	30707609	9365	0-0-0	FR	3	
Chr03	Deletion	30733975	30810552	30733998	30810538	76540	0-0-0	FR	4	
Chr03	TandemDuplication	30846759	30905542	30846803	30905469	58666	0-0-0	RF	8	
Chr03	Deletion	31056894	31067327	31056987	31067232	10245	0-0-0	FR	18	
Chr03	Deletion	31201440	31214607	31201458	31214582	13124	0-0-0	FR	3	
Chr03	TandemDuplication	31458670	31478174	31458693	31478149	19456	0-0-0	RF	5	
Chr03	TandemDuplication	31695771	31708026	31695773	31708019	12246	0-0-0	RF	3	
Chr03	DispersedDuplication_downstream	31720688	31732536	31720523	31723870	3347	31720523-31732359-31723870	RF	10	FR	7	
Chr03	Deletion	31729176	31734072	31729201	31734037	4836	0-0-0	FR	3	
Chr03	Deletion	31899197	31945219	31917603	31927558	9955	0-0-0	FR	13	
Chr03	TandemDuplication	32113173	32156156	32113287	32155893	42606	0-0-0	RF	8	
Chr03	Deletion	32184567	32201706	32185454	32199749	14295	0-0-0	FR	12	
Chr03	Deletion	32426696	32499641	32426718	32499611	72893	0-0-0	FR	6	
Chr03	Deletion	32808113	32813181	32808179	32813131	4952	0-0-0	FR	9	
Chr03	Deletion	33439663	33451516	33440620	33442304	1684	0-0-0	FR	14	
Chr03	TandemDuplication	33441361	33454154	33441438	33454049	12611	0-0-0	RF	4	
Chr03	TandemDuplication	33465687	33485933	33465692	33485922	20230	0-0-0	RF	3	
Chr03	Deletion	33499411	33562649	33499451	33562623	63172	0-0-0	FR	3	
Chr03	DispersedDuplication_downstream	33690398	33707627	33690264	33690663	399	33690264-33707174-33690663	RF	14	FR	8	
Chr03	Deletion	33837267	33847925	33837339	33847706	10367	0-0-0	FR	5	
Chr03	DispersedDuplication_downstream	33899977	33918773	33899958	33916615	16657	33899958-33918620-33916615	RF	7	FR	6	
Chr03	Deletion	33916564	33918773	33916615	33918620	2005	0-0-0	FR	6	
Chr03	DispersedDuplication_downstream	33936205	33963044	33936146	33938201	2055	33936146-33963020-33938201	RF	5	FR	3	
Chr03	Deletion	34078223	34082389	34078306	34082346	4040	0-0-0	FR	18	
Chr03	Deletion	34340843	34345026	34340985	34344890	3905	0-0-0	FR	28	
Chr03	Deletion	34497738	34500835	34497801	34500790	2989	0-0-0	FR	7	
Chr03	Deletion	34616811	34631499	34616927	34631422	14495	0-0-0	FR	8	
Chr03	TandemDuplication	34666464	34677865	34666474	34677845	11371	0-0-0	RF	3	
Chr03	TandemDuplication	34700034	34777996	34700194	34777505	77311	0-0-0	RF	9	
Chr03	DispersedDuplication_downstream	34805910	34830511	34805875	34805943	68	34805875-34830493-34805943	RF	11	FR	4	
Chr03	Deletion	34836330	34839154	34836349	34839123	2774	0-0-0	FR	3	
Chr03	TandemDuplication	34913230	34925589	34913269	34925562	12293	0-0-0	RF	9	
Chr03	Deletion	34956750	34959167	34956767	34959152	2385	0-0-0	FR	5	
Chr03	DispersedDuplication_downstream	35373358	35381305	35373346	35374857	1511	35373346-35381286-35374857	RF	4	FR	8	
Chr03	Deletion	35374818	35381305	35374857	35381286	6429	0-0-0	FR	8	
Chr03	Deletion	35432355	35447003	35432371	35446988	14617	0-0-0	FR	8	
Chr03	DispersedDuplication_downstream	35645486	35656653	35645431	35645564	133	35645431-35656624-35645564	RF	5	FR	6	
Chr03	Deletion	35836867	35840921	35836875	35840906	4031	0-0-0	FR	3	
Chr03	Deletion	36642870	36646135	36642942	36646062	3120	0-0-0	FR	7	
Chr03	Deletion	36781157	36816020	36781231	36815905	34674	0-0-0	FR	9	
Chr03	DispersedDuplication_downstream	36813934	36834459	36813715	36815278	1563	36813715-36834336-36815278	RF	4	FR	18	
Chr03	TandemDuplication	36933665	36943417	36934201	36942555	8354	0-0-0	RF	28	
Chr03	Deletion	36963652	36967432	36963676	36967331	3655	0-0-0	FR	6	
Chr03	Deletion	36991364	36994655	36991398	36994606	3208	0-0-0	FR	4	
Chr03	DispersedDuplication_downstream	37039631	37050417	37039536	37040685	1149	37039536-37050394-37040685	RF	13	FR	6	
Chr03	Deletion	37088195	37095267	37088282	37095160	6878	0-0-0	FR	11	
Chr03	DispersedDuplication_downstream	37109484	37142565	37109472	37109576	104	37109472-37142533-37109576	RF	4	FR	7	
Chr03	Deletion	37180488	37197312	37180578	37197179	16601	0-0-0	FR	13	
Chr03	Deletion	37257605	37269355	37257610	37269348	11738	0-0-0	FR	3	
Chr03	DispersedDuplication_downstream	37412242	37449105	37412223	37423832	11609	37412223-37449087-37423832	RF	5	FR	5	
Chr03	DispersedDuplication_downstream	37763452	37795098	37763401	37764354	953	37763401-37795053-37764354	RF	10	FR	5	
Chr03	DispersedDuplication_downstream	37855880	37867832	37855642	37859391	3749	37855642-37867672-37859391	RF	20	FR	13	
Chr03	Deletion	38019516	38021658	38019523	38021653	2130	0-0-0	FR	3	
Chr03	Deletion	38098303	38104197	38098315	38104187	5872	0-0-0	FR	3	
Chr03	DispersedDuplication_downstream	38098637	38129314	38098606	38098688	82	38098606-38129270-38098688	RF	4	FR	5	
Chr03	Deletion	38497153	38500528	38497189	38500510	3321	0-0-0	FR	4	
Chr03	Deletion	38520404	38523167	38520536	38523114	2578	0-0-0	FR	11	
Chr03	Deletion	38572925	38585961	38572945	38585918	12973	0-0-0	FR	5	
Chr03	TandemDuplication	38626646	38640373	38626820	38640321	13501	0-0-0	RF	10	
Chr03	Deletion	38722030	38726989	38722096	38726936	4840	0-0-0	FR	5	
Chr03	TandemDuplication	38735530	38786926	38735602	38786894	51292	0-0-0	RF	16	
Chr03	TandemDuplication	39215086	39239113	39215269	39239040	23771	0-0-0	RF	6	
Chr03	TandemDuplication	39764517	39771933	39764527	39771917	7390	0-0-0	RF	3	
Chr03	Deletion	39935273	39946629	39935289	39946624	11335	0-0-0	FR	4	
Chr03	Complex	39978388	40016248	39978388	40016248	37860	0-0-0
Chr03	Deletion	40543700	40550706	40543704	40550700	6996	0-0-0	FR	3	
Chr03	DispersedDuplication_downstream	40571634	40590712	40571594	40571783	189	40571594-40590438-40571783	RF	5	FR	10	
Chr03	Deletion	40642288	40647686	40642329	40647562	5233	0-0-0	FR	7	
Chr03	Deletion	40693798	40699014	40693825	40698977	5152	0-0-0	FR	10	
Chr03	Deletion	40744749	40750339	40744779	40750311	5532	0-0-0	FR	7	
Chr03	TandemDuplication	40932892	40947256	40933027	40947061	14034	0-0-0	RF	4	
Chr03	TandemDuplication	41106454	41111913	41106636	41111709	5073	0-0-0	RF	18	
Chr03	TandemDuplication	41456052	41472154	41456073	41472141	16068	0-0-0	RF	5	
Chr03	Deletion	41477932	41481344	41477944	41481304	3360	0-0-0	FR	8	
Chr03	Deletion	41628635	41633181	41628668	41633147	4479	0-0-0	FR	4	
Chr03	Deletion	41846475	41849950	41846484	41849947	3463	0-0-0	FR	3	
Chr04	Deletion	12572	16949	12641	16897	4256	0-0-0	FR	7	
Chr04	Deletion	48576	50808	48612	50773	2161	0-0-0	FR	3	
Chr04	Deletion	73411	78750	73502	78647	5145	0-0-0	FR	4	
Chr04	Deletion	149894	153483	149956	153282	3326	0-0-0	FR	8	
Chr04	Deletion	209642	212023	209822	211849	2027	0-0-0	FR	20	
Chr04	TandemDuplication	304081	318328	304118	311071	6953	0-0-0	RF	7	
Chr04	Deletion	326415	332448	326440	332429	5989	0-0-0	FR	5	
Chr04	Deletion	356512	366595	356556	366573	10017	0-0-0	FR	9	
Chr04	Deletion	383629	389527	383634	389506	5872	0-0-0	FR	5	
Chr04	Deletion	434316	445554	434359	445519	11160	0-0-0	FR	6	
Chr04	DispersedDuplication_downstream	485569	488790	485555	485619	64	485555-488765-485619	RF	3	FR	3	
Chr04	Deletion	494147	496998	494252	496918	2666	0-0-0	FR	6	
Chr04	Deletion	520723	527237	520736	527212	6476	0-0-0	FR	3	
Chr04	Deletion	610482	613226	610611	613095	2484	0-0-0	FR	14	
Chr04	TandemDuplication	662092	714885	662253	714745	52492	0-0-0	RF	32	
Chr04	Deletion	988296	994659	988329	994635	6306	0-0-0	FR	7	
Chr04	TandemDuplication	995892	1000065	995909	1000039	4130	0-0-0	RF	11	
Chr04	Complex	1003965	1028525	1003965	1028525	24560	0-0-0
Chr04	Deletion	1086645	1119556	1086814	1119371	32557	0-0-0	FR	7	
Chr04	Deletion	1212527	1214891	1212652	1214836	2184	0-0-0	FR	4	
Chr04	TandemDuplication	1245784	1251363	1245801	1251329	5528	0-0-0	RF	3	
Chr04	Deletion	1317256	1326700	1317352	1326559	9207	0-0-0	FR	10	
Chr04	Complex	1920276	1935624	1920276	1935624	15348	0-0-0
Chr04	TandemDuplication	2157127	2164934	2157179	2164887	7708	0-0-0	RF	14	
Chr04	TandemDuplication	2394389	2477206	2394403	2477200	82797	0-0-0	RF	4	
Chr04	Deletion	2428302	2435102	2428435	2435067	6632	0-0-0	FR	7	
Chr04	TandemDuplication	3122559	3130952	3122623	3130928	8305	0-0-0	RF	6	
Chr04	Deletion	3141243	3175398	3141321	3175291	33970	0-0-0	FR	8	
Chr04	Deletion	3284947	3297076	3285071	3296991	11920	0-0-0	FR	9	
Chr04	TandemDuplication	3370968	3371601	3371170	3371407	237	0-0-0	RF	21	
Chr04	Deletion	3499233	3501630	3499242	3501611	2369	0-0-0	FR	5	
Chr04	Deletion	3658355	3660976	3658365	3660970	2605	0-0-0	FR	4	
Chr04	Deletion	3846479	3849285	3846499	3849260	2761	0-0-0	FR	4	
Chr04	Deletion	4130494	4166635	4130540	4166606	36066	0-0-0	FR	4	
Chr04	Deletion	4374369	4379955	4374411	4379939	5528	0-0-0	FR	8	
Chr04	Deletion	4418783	4433501	4418808	4433479	14671	0-0-0	FR	6	
Chr04	TandemDuplication	4684616	4687295	4684659	4687280	2621	0-0-0	RF	5	
Chr04	Deletion	4704626	4711895	4704748	4711846	7098	0-0-0	FR	7	
Chr04	DispersedDuplication_downstream	4802624	4828010	4802497	4803130	633	4802497-4827818-4803130	RF	9	FR	8	
Chr04	Deletion	5163500	5174562	5164446	5173630	9184	0-0-0	FR	15	
Chr04	Deletion	5431032	5438916	5431073	5438890	7817	0-0-0	FR	7	
Chr04	Deletion	5460805	5465927	5460884	5465816	4932	0-0-0	FR	18	
Chr04	DispersedDuplication_downstream	5478916	5498648	5478893	5482626	3733	5478893-5498574-5482626	RF	3	FR	6	
Chr04	TandemDuplication	5623249	5631698	5623376	5631614	8238	0-0-0	RF	10	
Chr04	Deletion	5897012	5905306	5897033	5905275	8242	0-0-0	FR	8	
Chr04	Deletion	6002986	6005975	6003090	6005877	2787	0-0-0	FR	13	
Chr04	Deletion	6077817	6080106	6077825	6080098	2273	0-0-0	FR	3	
Chr04	Deletion	6111958	6128141	6111994	6128026	16032	0-0-0	FR	9	
Chr04	Deletion	6200339	6204000	6200439	6203846	3407	0-0-0	FR	10	
Chr04	Deletion	6364902	6378849	6364925	6378823	13898	0-0-0	FR	8	
Chr04	DispersedDuplication_downstream	6426783	6429129	6426771	6426869	98	6426771-6428874-6426869	RF	3	FR	4	
Chr04	Deletion	6438572	6444910	6438683	6444791	6108	0-0-0	FR	19	
Chr04	Deletion	6454549	6459580	6454610	6459497	4887	0-0-0	FR	11	
Chr04	Deletion	6459913	6463628	6459999	6463502	3503	0-0-0	FR	14	
Chr04	Deletion	6790017	6792788	6790033	6792773	2740	0-0-0	FR	8	
Chr04	TandemDuplication	6867444	6868565	6867463	6868554	1091	0-0-0	RF	3	
Chr04	TandemDuplication	6872924	6874392	6872947	6874357	1410	0-0-0	RF	3	
Chr04	Deletion	7100135	7125250	7100148	7125242	25094	0-0-0	FR	3	
Chr04	Deletion	7185214	7191564	7185527	7191276	5749	0-0-0	FR	7	
Chr04	Deletion	7329407	7334580	7329426	7334563	5137	0-0-0	FR	3	
Chr04	TandemDuplication	7504846	7505174	7504871	7505163	292	0-0-0	RF	7	
Chr04	Deletion	8528366	8534672	8528382	8534663	6281	0-0-0	FR	3	
Chr04	DispersedDuplication_downstream	9128056	9171918	9127133	9129922	2789	9127133-9171778-9129922	RF	16	FR	5	
Chr04	DispersedDuplication_downstream	9256495	9265201	9256386	9257103	717	9256386-9265032-9257103	RF	16	FR	11	
Chr04	Deletion	9270603	9313091	9290598	9308944	18346	0-0-0	FR	7	
Chr04	Deletion	9359315	9363399	9359333	9363370	4037	0-0-0	FR	6	
Chr04	Deletion	9485822	9508172	9485842	9508159	22317	0-0-0	FR	4	
Chr04	TandemDuplication	9528335	9544417	9528366	9544401	16035	0-0-0	RF	6	
Chr04	Deletion	9588948	9600157	9589029	9600053	11024	0-0-0	FR	10	
Chr04	TandemDuplication	9721334	9738818	9721346	9738790	17444	0-0-0	RF	3	
Chr04	Deletion	9841576	9851684	9841587	9851659	10072	0-0-0	FR	5	
Chr04	Deletion	9869740	9876371	9869792	9876358	6566	0-0-0	FR	5	
Chr04	Deletion	9933955	9948553	9934051	9948466	14415	0-0-0	FR	3	
Chr04	Deletion	10139726	10161030	10139781	10160973	21192	0-0-0	FR	6	
Chr04	TandemDuplication	10169541	10170808	10169557	10170791	1234	0-0-0	RF	3	
Chr04	TandemDuplication	10170405	10171351	10170739	10171124	385	0-0-0	RF	29	
Chr04	DispersedDuplication_downstream	10677082	10695219	10677015	10677197	182	10677015-10695149-10677197	RF	5	FR	3	
Chr04	TandemDuplication	10755344	10768040	10755394	10767977	12583	0-0-0	RF	5	
Chr04	TandemDuplication	10797941	10822939	10797975	10822903	24928	0-0-0	RF	9	
Chr04	TandemDuplication	10859528	10866670	10859567	10866642	7075	0-0-0	RF	4	
Chr04	Deletion	10886665	10909219	10891440	10897689	6249	0-0-0	FR	19	
Chr04	Deletion	10990393	11006558	10990427	11006532	16105	0-0-0	FR	3	
Chr04	Deletion	11139096	11150805	11139152	11150740	11588	0-0-0	FR	4	
Chr04	DispersedDuplication_downstream	11287052	11345765	11287050	11302293	15243	11287050-11345739-11302293	RF	3	FR	3	
Chr04	DispersedDuplication_downstream	11305190	11349622	11301231	11307704	6473	11301231-11349402-11307704	RF	17	FR	3	
Chr04	DispersedDuplication_downstream	11342319	11430802	11342311	11356483	14172	11342311-11430784-11356483	RF	3	FR	9	
Chr04	Deletion	11430005	11445055	11430037	11445014	14977	0-0-0	FR	4	
Chr04	Deletion	11478990	11515363	11490736	11503549	12813	0-0-0	FR	6	
Chr04	Deletion	11568543	11572828	11568591	11572801	4210	0-0-0	FR	7	
Chr04	DispersedDuplication_downstream	11587737	11610953	11586763	11591766	5003	11586763-11610880-11591766	RF	17	FR	8	
Chr04	DispersedDuplication_downstream	11609096	11648012	11609053	11609482	429	11609053-11647859-11609482	RF	7	FR	4	
Chr04	DispersedDuplication_downstream	11620565	11628675	11620474	11621280	806	11620474-11628627-11621280	RF	20	FR	9	
Chr04	Deletion	11624462	11631395	11624471	11631372	6901	0-0-0	FR	3	
Chr04	Deletion	11645998	11659377	11646026	11659364	13338	0-0-0	FR	3	
Chr04	Deletion	11702754	11708246	11702766	11708236	5470	0-0-0	FR	4	
Chr04	Deletion	11901192	11906571	11901241	11906536	5295	0-0-0	FR	6	
Chr04	TandemDuplication	11925527	11943989	11925659	11943894	18235	0-0-0	RF	9	
Chr04	TandemDuplication	11941884	11942245	11941913	11942239	326	0-0-0	RF	3	
Chr04	Deletion	12033203	12062060	12033437	12061872	28435	0-0-0	FR	19	
Chr04	Deletion	12205878	12218779	12205935	12218710	12775	0-0-0	FR	13	
Chr04	DispersedDuplication_downstream	12381981	12474821	12381782	12387069	5287	12381782-12474086-12387069	RF	3	FR	11	
Chr04	Deletion	12459487	12474328	12459590	12474146	14556	0-0-0	FR	3	
Chr04	TandemDuplication	12473858	12477590	12473925	12477543	3618	0-0-0	RF	4	
Chr04	TandemDuplication	12477072	12498511	12477109	12498381	21272	0-0-0	RF	7	
Chr04	DispersedDuplication_downstream	12520143	12539315	12520130	12520862	732	12520130-12539302-12520862	RF	4	FR	6	
Chr04	DispersedDuplication_downstream	12560462	12613188	12560166	12561958	1792	12560166-12612136-12561958	RF	5	FR	5	
Chr04	Deletion	12615740	12619068	12615970	12618825	2855	0-0-0	FR	11	
Chr04	TandemDuplication	12630789	12637391	12630808	12637369	6561	0-0-0	RF	8	
Chr04	Complex	12645203	12681850	12645203	12681850	36647	0-0-0
Chr04	Deletion	12788657	12844051	12788725	12843959	55234	0-0-0	FR	3	
Chr04	Deletion	12844893	12859239	12844996	12859184	14188	0-0-0	FR	3	
Chr04	Deletion	12961097	12963805	12961244	12963698	2454	0-0-0	FR	10	
Chr04	Deletion	13281125	13288521	13281157	13288474	7317	0-0-0	FR	5	
Chr04	Deletion	13404458	13419147	13404498	13419073	14575	0-0-0	FR	4	
Chr04	DispersedDuplication_downstream	13456736	13459612	13456705	13456786	81	13456705-13459549-13456786	RF	7	FR	5	
Chr04	Deletion	13506273	13516348	13506300	13516327	10027	0-0-0	FR	3	
Chr04	TandemDuplication	14374893	14411550	14374940	14411511	36571	0-0-0	RF	3	
Chr04	TandemDuplication	14945045	14954511	14945147	14954432	9285	0-0-0	RF	7	
Chr04	Deletion	14975434	15024695	14975534	15024600	49066	0-0-0	FR	17	
Chr04	Deletion	15046701	15050669	15046803	15050559	3756	0-0-0	FR	8	
Chr04	Complex	15083597	15120409	15083597	15120409	36812	0-0-0
Chr04	Deletion	15092675	15096576	15092720	15096487	3767	0-0-0	FR	6	
Chr04	Deletion	15238582	15241875	15238700	15241844	3144	0-0-0	FR	9	
Chr04	DispersedDuplication_downstream	15246981	15265129	15246960	15259253	12293	15246960-15265071-15259253	RF	6	FR	4	
Chr04	Complex	15424253	15608607	15424253	15608607	184354	0-0-0
Chr04	TandemDuplication	15424732	15430319	15424758	15430291	5533	0-0-0	RF	3	
Chr04	Complex	15543352	15674022	15543352	15674022	130670	0-0-0
Chr04	TandemDuplication	15561729	15570801	15561817	15570693	8876	0-0-0	RF	10	
Chr04	DispersedDuplication_downstream	15595321	15674022	15595293	15596041	748	15595293-15673965-15596041	RF	6	FR	15	
Chr04	Deletion	15681846	15710864	15681987	15710726	28739	0-0-0	FR	23	
Chr04	DispersedDuplication_downstream	15727970	15769144	15727907	15733955	6048	15727907-15769087-15733955	RF	13	FR	10	
Chr04	Complex	15727970	15797809	15727970	15797809	69839	0-0-0
Chr04	DispersedDuplication_downstream	15773936	15795721	15773855	15774976	1121	15773855-15795281-15774976	RF	6	FR	10	
Chr04	Deletion	15791225	15797809	15791250	15797800	6550	0-0-0	FR	3	
Chr04	Deletion	15804116	15834078	15804192	15833923	29731	0-0-0	FR	15	
Chr04	TandemDuplication	15826927	15845066	15826930	15845061	18131	0-0-0	RF	3	
Chr04	DispersedDuplication_downstream	15948691	15967436	15948539	15952387	3848	15948539-15967352-15952387	RF	20	FR	17	
Chr04	Complex	15961475	15989024	15961475	15989024	27549	0-0-0
Chr04	DispersedDuplication_downstream	15990810	16013094	15990707	15996609	5902	15990707-16012662-15996609	RF	8	FR	6	
Chr04	Complex	15996509	16029398	15996509	16029398	32889	0-0-0
Chr04	DispersedDuplication_downstream	16007121	16027264	16007063	16008708	1645	16007063-16027152-16008708	RF	6	FR	22	
Chr04	DispersedDuplication_downstream	16039923	16052424	16039880	16042180	2300	16039880-16052337-16042180	RF	7	FR	10	
Chr04	Deletion	16054100	16071780	16054114	16071755	17641	0-0-0	FR	5	
Chr04	Deletion	16069918	16083089	16070148	16082719	12571	0-0-0	FR	5	
Chr04	Deletion	16091166	16101295	16091401	16101068	9667	0-0-0	FR	7	
Chr04	DispersedDuplication_downstream	16203589	16215831	16203453	16204237	784	16203453-16215768-16204237	RF	23	FR	5	
Chr04	Deletion	16230187	16238884	16230237	16238850	8613	0-0-0	FR	3	
Chr04	DispersedDuplication_downstream	16246118	16260236	16246068	16248113	2045	16246068-16259995-16248113	RF	5	FR	10	
Chr04	TandemDuplication	16314175	16317267	16314190	16317260	3070	0-0-0	RF	4	
Chr04	Deletion	16347061	16352260	16347157	16352067	4910	0-0-0	FR	16	
Chr04	Deletion	16366023	16379665	16366214	16379561	13347	0-0-0	FR	3	
Chr04	DispersedDuplication_downstream	16460199	16500808	16460146	16466565	6419	16460146-16500669-16466565	RF	9	FR	9	
Chr04	Deletion	16512827	16520240	16512936	16520187	7251	0-0-0	FR	4	
Chr04	DispersedDuplication_downstream	16750479	16801575	16750216	16752923	2707	16750216-16801499-16752923	RF	12	FR	5	
Chr04	DispersedDuplication_downstream	16804966	16813794	16804822	16806726	1904	16804822-16813789-16806726	RF	17	FR	3	
Chr04	Deletion	16806710	16813794	16806726	16813789	7063	0-0-0	FR	3	
Chr04	TandemDuplication	16839894	16841948	16839928	16841930	2002	0-0-0	RF	5	
Chr04	Deletion	16844789	16848304	16844892	16848242	3350	0-0-0	FR	12	
Chr04	DispersedDuplication_downstream	16876246	16888186	16876195	16881871	5676	16876195-16887990-16881871	RF	8	FR	9	
Chr04	DispersedDuplication_downstream	16897909	16925511	16897897	16918649	20752	16897897-16925240-16918649	RF	3	FR	6	
Chr04	Deletion	16902177	16904249	16902195	16904230	2035	0-0-0	FR	4	
Chr04	Deletion	16948777	16968951	16949306	16968724	19418	0-0-0	FR	6	
Chr04	Complex	17014078	17111458	17014078	17111458	97380	0-0-0
Chr04	Complex	17022279	17025192	17022279	17025192	2913	0-0-0
Chr04	TandemDuplication	17046404	17059262	17046423	17059235	12812	0-0-0	RF	5	
Chr04	Deletion	17134377	17141994	17134397	17141983	7586	0-0-0	FR	3	
Chr04	DispersedDuplication_downstream	17206507	17222221	17206490	17209815	3325	17206490-17221900-17209815	RF	4	FR	5	
Chr04	Deletion	17255605	17257975	17255749	17257813	2064	0-0-0	FR	12	
Chr04	DispersedDuplication_downstream	17258741	17269536	17258679	17260701	2022	17258679-17269498-17260701	RF	5	FR	4	
Chr04	DispersedDuplication_downstream	17298447	17341788	17298434	17326506	28072	17298434-17341778-17326506	RF	6	FR	5	
Chr04	Deletion	17371776	17374770	17371812	17374733	2921	0-0-0	FR	4	
Chr04	Deletion	17421424	17423957	17421486	17423808	2322	0-0-0	FR	19	
Chr04	DispersedDuplication_downstream	17461204	17477178	17461137	17461407	270	17461137-17477121-17461407	RF	3	FR	3	
Chr04	Deletion	17726240	17728897	17726290	17728846	2556	0-0-0	FR	4	
Chr04	TandemDuplication	17793963	17817826	17793993	17817804	23811	0-0-0	RF	4	
Chr04	TandemDuplication	17917754	17928603	17917842	17928545	10703	0-0-0	RF	8	
Chr04	TandemDuplication	18032693	18040773	18032724	18040740	8016	0-0-0	RF	10	
Chr04	Deletion	18057570	18062722	18059601	18061343	1742	0-0-0	FR	17	
Chr04	TandemDuplication	18083892	18101599	18083961	18101513	17552	0-0-0	RF	4	
Chr04	DispersedDuplication_downstream	18141146	18150756	18141112	18141183	71	18141112-18150735-18141183	RF	3	FR	5	
Chr04	Deletion	18170226	18178599	18170262	18178547	8285	0-0-0	FR	9	
Chr04	TandemDuplication	18294097	18306758	18294134	18306719	12585	0-0-0	RF	4	
Chr04	TandemDuplication	18304158	18318288	18304168	18318280	14112	0-0-0	RF	3	
Chr04	TandemDuplication	18447975	18460782	18448019	18460752	12733	0-0-0	RF	6	
Chr04	Deletion	18537275	18544900	18537327	18544861	7534	0-0-0	FR	9	
Chr04	Deletion	18541155	18551625	18541244	18551578	10334	0-0-0	FR	6	
Chr04	TandemDuplication	18703757	18705735	18703792	18705696	1904	0-0-0	RF	3	
Chr04	DispersedDuplication_downstream	18802496	18814326	18802448	18804267	1819	18802448-18814239-18804267	RF	8	FR	15	
Chr04	DispersedDuplication_downstream	18802496	18860791	18802448	18808948	6500	18802448-18860778-18808948	RF	8	FR	3	
Chr04	DispersedDuplication_downstream	18909966	18925064	18909961	18913405	3444	18909961-18924987-18913405	RF	3	FR	5	
Chr04	TandemDuplication	18915860	18927035	18916085	18926909	10824	0-0-0	RF	3	
Chr04	Deletion	18930805	18933491	18930890	18933437	2547	0-0-0	FR	5	
Chr04	Deletion	18932276	18934984	18932301	18934967	2666	0-0-0	FR	4	
Chr04	DispersedDuplication_downstream	18962492	19022027	18962418	18965706	3288	18962418-19021876-18965706	RF	12	FR	8	
Chr04	Deletion	19273424	19283246	19273432	19283242	9810	0-0-0	FR	3	
Chr04	Complex	19318585	19358223	19318585	19358223	39638	0-0-0
Chr04	Deletion	19410801	19442288	19410873	19442181	31308	0-0-0	FR	10	
Chr04	Deletion	19620798	19623049	19620874	19623023	2149	0-0-0	FR	5	
Chr04	Deletion	19666780	19673741	19666827	19673723	6896	0-0-0	FR	4	
Chr04	Deletion	19761524	19764532	19761537	19764504	2967	0-0-0	FR	7	
Chr04	Deletion	19972824	19976238	19972924	19976065	3141	0-0-0	FR	13	
Chr04	DispersedDuplication_downstream	19979203	20023291	19979175	19982975	3800	19979175-20023284-19982975	RF	12	FR	4	
Chr04	Complex	20114705	20221928	20114705	20221928	107223	0-0-0
Chr04	TandemDuplication	20489103	20496127	20489120	20496116	6996	0-0-0	RF	5	
Chr04	Deletion	20503255	20507142	20503336	20507044	3708	0-0-0	FR	19	
Chr04	Deletion	20505400	20514899	20505625	20514671	9046	0-0-0	FR	10	
Chr04	TandemDuplication	20536441	20539966	20536457	20539904	3447	0-0-0	RF	6	
Chr04	DispersedDuplication_downstream	20594724	20607481	20594697	20594787	90	20594697-20607412-20594787	RF	5	FR	9	
Chr04	TandemDuplication	20632409	20645506	20632423	20645486	13063	0-0-0	RF	3	
Chr04	TandemDuplication	20651752	20672595	20651766	20672588	20822	0-0-0	RF	3	
Chr04	DispersedDuplication_downstream	20674221	20688262	20674178	20674360	182	20674178-20688153-20674360	RF	9	FR	8	
Chr04	Deletion	20698702	20704304	20698772	20704250	5478	0-0-0	FR	26	
Chr04	Deletion	20754965	20757054	20754974	20757052	2078	0-0-0	FR	3	
Chr04	Deletion	20889441	20891641	20889462	20891609	2147	0-0-0	FR	25	
Chr04	Deletion	20891548	20896593	20891695	20896486	4791	0-0-0	FR	30	
Chr04	Deletion	20897006	20916518	20897994	20901585	3591	0-0-0	FR	14	
Chr04	Deletion	20939834	20942448	20939944	20942352	2408	0-0-0	FR	19	
Chr04	Deletion	20953603	20968354	20956820	20961846	5026	0-0-0	FR	14	
Chr04	DispersedDuplication_downstream	20992546	21015339	20992536	20994123	1587	20992536-21015308-20994123	RF	5	FR	10	
Chr04	TandemDuplication	21011393	21023153	21011499	21023068	11569	0-0-0	RF	5	
Chr04	Deletion	21301715	21392452	21301738	21392434	90696	0-0-0	FR	6	
Chr04	Deletion	21332122	21337914	21332253	21337800	5547	0-0-0	FR	15	
Chr04	TandemDuplication	21465486	21474780	21465594	21474661	9067	0-0-0	RF	12	
Chr04	Deletion	21696606	21704841	21696695	21704759	8064	0-0-0	FR	6	
Chr04	Deletion	21724681	21727635	21724731	21727576	2845	0-0-0	FR	16	
Chr04	Deletion	21967204	21971730	21967307	21971628	4321	0-0-0	FR	19	
Chr04	DispersedDuplication_downstream	22137317	22154080	22137202	22147747	10545	22137202-22154072-22147747	RF	3	FR	3	
Chr04	Deletion	22147741	22154080	22147747	22154072	6325	0-0-0	FR	3	
Chr04	TandemDuplication	22398623	22423980	22398677	22423904	25227	0-0-0	RF	3	
Chr04	Deletion	22453273	22455374	22453425	22455265	1840	0-0-0	FR	3	
Chr04	DispersedDuplication_downstream	22459889	22470312	22459711	22465374	5663	22459711-22470196-22465374	RF	5	FR	11	
Chr04	Deletion	22863148	22877309	22863227	22877251	14024	0-0-0	FR	11	
Chr04	Deletion	22887351	22892854	22887371	22892843	5472	0-0-0	FR	3	
Chr04	Deletion	22952500	22956247	22952543	22956188	3645	0-0-0	FR	6	
Chr04	TandemDuplication	23091440	23134908	23091486	23134870	43384	0-0-0	RF	13	
Chr04	Deletion	23358641	23368361	23358691	23368315	9624	0-0-0	FR	9	
Chr04	TandemDuplication	23617106	23641223	23617125	23641207	24082	0-0-0	RF	4	
Chr04	Deletion	24577772	24587839	24577871	24587751	9880	0-0-0	FR	11	
Chr04	DispersedDuplication_downstream	24870438	24884316	24870332	24870756	424	24870332-24884263-24870756	RF	18	FR	3	
Chr04	Deletion	25541991	25550634	25542065	25550588	8523	0-0-0	FR	10	
Chr04	Deletion	25572391	25607231	25573317	25607060	33743	0-0-0	FR	7	
Chr04	Deletion	25957733	25962551	25957780	25962525	4745	0-0-0	FR	10	
Chr04	Deletion	26097634	26118137	26097684	26118008	20324	0-0-0	FR	9	
Chr04	Deletion	27162047	27196823	27162105	27196743	34638	0-0-0	FR	10	
Chr04	Deletion	27960824	27975157	27960885	27975131	14246	0-0-0	FR	6	
Chr04	Deletion	28154805	28165281	28154831	28165240	10409	0-0-0	FR	6	
Chr04	Deletion	28205003	28260957	28205033	28260931	55898	0-0-0	FR	3	
Chr04	TandemDuplication	28278010	28288048	28278037	28288028	9991	0-0-0	RF	9	
Chr04	Deletion	28504787	28506932	28504852	28506865	2013	0-0-0	FR	6	
Chr04	Deletion	28580289	28623333	28580327	28623307	42980	0-0-0	FR	9	
Chr04	Deletion	28639230	28641462	28639285	28641397	2112	0-0-0	FR	16	
Chr04	Deletion	29580828	29584288	29580998	29584111	3113	0-0-0	FR	592	
Chr04	Deletion	29607983	29614861	29608132	29614800	6668	0-0-0	FR	13	
Chr04	Deletion	29719519	29748105	29719581	29748077	28496	0-0-0	FR	6	
Chr04	Deletion	29898436	29907469	29898451	29907449	8998	0-0-0	FR	3	
Chr04	TandemDuplication	29932993	29940317	29933019	29940306	7287	0-0-0	RF	5	
Chr04	DispersedDuplication_downstream	30029202	30042028	30029140	30029666	526	30029140-30042001-30029666	RF	8	FR	4	
Chr04	DispersedDuplication_downstream	30043810	30065005	30043750	30044341	591	30043750-30065004-30044341	RF	4	FR	4	
Chr04	DispersedDuplication_downstream	30127521	30151945	30127516	30129551	2035	30127516-30151877-30129551	RF	3	FR	11	
Chr04	DispersedDuplication_downstream	30198231	30257883	30198224	30199136	912	30198224-30256954-30199136	RF	3	FR	15	
Chr04	TandemDuplication	30206989	30208651	30207035	30208474	1439	0-0-0	RF	9	
Chr04	DispersedDuplication_downstream	30316233	30413473	30316076	30318163	2087	30316076-30413376-30318163	RF	8	FR	15	
Chr04	Deletion	30509826	30533206	30509860	30533178	23318	0-0-0	FR	10	
Chr04	DispersedDuplication_downstream	30571273	30595334	30571035	30571661	626	30571035-30595276-30571661	RF	4	FR	4	
Chr04	TandemDuplication	30606934	30614379	30606948	30614355	7407	0-0-0	RF	3	
Chr04	Deletion	31452661	31471370	31452766	31471256	18490	0-0-0	FR	16	
Chr04	Deletion	31726441	31731450	31726500	31731430	4930	0-0-0	FR	6	
Chr04	DispersedDuplication_downstream	31799446	31816170	31799406	31803333	3927	31799406-31816136-31803333	RF	4	FR	3	
Chr04	DispersedDuplication_downstream	31825061	31874397	31825021	31854971	29950	31825021-31874355-31854971	RF	5	FR	6	
Chr04	Deletion	31898140	31901637	31898157	31901613	3456	0-0-0	FR	23	
Chr04	Deletion	31902532	31904875	31902559	31904852	2293	0-0-0	FR	32	
Chr04	Deletion	31937289	31944086	31937319	31944075	6756	0-0-0	FR	3	
Chr04	TandemDuplication	32006126	32037655	32006136	32037640	31504	0-0-0	RF	5	
Chr04	Deletion	32064964	32067364	32064976	32067334	2358	0-0-0	FR	25	
Chr04	DispersedDuplication_downstream	32466040	32475534	32466008	32466610	602	32466008-32475400-32466610	RF	9	FR	7	
Chr04	TandemDuplication	32492243	32509432	32492259	32509410	17151	0-0-0	RF	3	
Chr04	Deletion	32557787	32645265	32557798	32645254	87456	0-0-0	FR	4	
Chr04	Deletion	32658669	32669036	32658693	32669018	10325	0-0-0	FR	8	
Chr04	TandemDuplication	33202261	33213087	33202284	33213061	10777	0-0-0	RF	3	
Chr04	Deletion	33292686	33309050	33292715	33309035	16320	0-0-0	FR	5	
Chr04	Deletion	34144900	34147753	34144902	34147749	2847	0-0-0	FR	3	
Chr04	Deletion	34658573	34713627	34658596	34713604	55008	0-0-0	FR	4	
Chr05	TandemDuplication	172712	190979	178023	188396	10373	0-0-0	RF	6	
Chr05	Deletion	224843	228026	224968	227942	2974	0-0-0	FR	3	
Chr05	Deletion	342677	360561	342682	360549	17867	0-0-0	FR	3	
Chr05	Deletion	608070	625190	608152	625159	17007	0-0-0	FR	5	
Chr05	TandemDuplication	627507	636116	627543	636085	8542	0-0-0	RF	5	
Chr05	Deletion	799401	802167	799443	802115	2672	0-0-0	FR	5	
Chr05	Deletion	1072851	1074915	1072917	1074828	1911	0-0-0	FR	3	
Chr05	DispersedDuplication_downstream	1111686	1119243	1111527	1111736	209	1111527-1119192-1111736	RF	6	FR	6	
Chr05	Deletion	1204311	1207475	1204432	1207415	2983	0-0-0	FR	7	
Chr05	Deletion	1231189	1271865	1231657	1271366	39709	0-0-0	FR	4	
Chr05	Deletion	1316208	1322770	1316235	1322753	6518	0-0-0	FR	11	
Chr05	Deletion	1394777	1406406	1394961	1406305	11344	0-0-0	FR	18	
Chr05	Complex	1431992	1465767	1431992	1465767	33775	0-0-0
Chr05	Deletion	1471179	1474533	1471264	1474488	3224	0-0-0	FR	7	
Chr05	DispersedDuplication_downstream	1568195	1589700	1568117	1569759	1642	1568117-1589655-1569759	RF	14	FR	4	
Chr05	TandemDuplication	1596088	1622501	1596170	1622442	26272	0-0-0	RF	9	
Chr05	DispersedDuplication_downstream	1703745	1737225	1703633	1703960	327	1703633-1737177-1703960	RF	6	FR	11	
Chr05	Deletion	1710968	1714326	1711068	1714221	3153	0-0-0	FR	10	
Chr05	Deletion	2158385	2161313	2158479	2161203	2724	0-0-0	FR	18	
Chr05	Deletion	2431840	2439614	2432466	2438986	6520	0-0-0	FR	12	
Chr05	Deletion	2673505	2692519	2673590	2692344	18754	0-0-0	FR	5	
Chr05	TandemDuplication	3212198	3225479	3212238	3225433	13195	0-0-0	RF	3	
Chr05	Deletion	3386300	3388418	3386350	3388382	2032	0-0-0	FR	7	
Chr05	TandemDuplication	3447371	3448071	3447392	3448050	658	0-0-0	RF	11	
Chr05	Deletion	3612485	3649106	3613714	3640571	26857	0-0-0	FR	16	
Chr05	Deletion	3927179	3934944	3927229	3934873	7644	0-0-0	FR	9	
Chr05	Deletion	4061809	4126957	4061817	4126944	65127	0-0-0	FR	3	
Chr05	TandemDuplication	4103493	4114214	4103510	4114195	10685	0-0-0	RF	5	
Chr05	Deletion	4139811	4147428	4139849	4147374	7525	0-0-0	FR	7	
Chr05	DispersedDuplication_downstream	4152837	4210429	4152817	4154101	1284	4152817-4209600-4154101	RF	5	FR	7	
Chr05	Deletion	4187620	4191367	4187693	4191282	3589	0-0-0	FR	3	
Chr05	TandemDuplication	4590463	4596822	4590581	4596757	6176	0-0-0	RF	3	
Chr05	TandemDuplication	4891051	4906611	4891077	4906576	15499	0-0-0	RF	4	
Chr05	Deletion	5020127	5022560	5020141	5022551	2410	0-0-0	FR	5	
Chr05	Deletion	5042743	5056982	5042782	5056960	14178	0-0-0	FR	6	
Chr05	TandemDuplication	5346700	5361927	5346758	5361875	15117	0-0-0	RF	7	
Chr05	TandemDuplication	5379592	5381824	5379620	5381752	2132	0-0-0	RF	9	
Chr05	TandemDuplication	5468919	5471912	5468933	5471900	2967	0-0-0	RF	4	
Chr05	Deletion	6281716	6288825	6281845	6288702	6857	0-0-0	FR	26	
Chr05	DispersedDuplication_downstream	6451907	6497182	6451769	6452682	913	6451769-6496434-6452682	RF	17	FR	11	
Chr05	Deletion	6510227	6522489	6517795	6520826	3031	0-0-0	FR	9	
Chr05	TandemDuplication	6519127	6523070	6519150	6523037	3887	0-0-0	RF	5	
Chr05	Deletion	6568195	6571111	6568286	6571030	2744	0-0-0	FR	11	
Chr05	Deletion	6570648	6583069	6570662	6583065	12403	0-0-0	FR	5	
Chr05	Deletion	6586019	6591491	6586062	6591437	5375	0-0-0	FR	6	
Chr05	Deletion	6630018	6642516	6630044	6642493	12449	0-0-0	FR	7	
Chr05	Deletion	6816244	6828763	6816313	6828657	12344	0-0-0	FR	6	
Chr05	Deletion	6866744	6869515	6866768	6869485	2717	0-0-0	FR	6	
Chr05	DispersedDuplication_downstream	6895611	6909589	6895607	6902087	6480	6895607-6909575-6902087	RF	4	FR	4	
Chr05	DispersedDuplication_downstream	6915292	6933787	6915226	6920147	4921	6915226-6933705-6920147	RF	6	FR	10	
Chr05	Deletion	6945766	6948771	6945827	6948731	2904	0-0-0	FR	20	
Chr05	TandemDuplication	6958804	6970678	6958866	6970462	11596	0-0-0	RF	12	
Chr05	DispersedDuplication_downstream	6998534	7018962	6998486	6998707	221	6998486-7018890-6998707	RF	6	FR	14	
Chr05	Deletion	7039026	7043741	7039034	7043738	4704	0-0-0	FR	3	
Chr05	TandemDuplication	7159762	7166885	7159790	7166867	7077	0-0-0	RF	5	
Chr05	Deletion	7425697	7431469	7425699	7431466	5767	0-0-0	FR	3	
Chr05	TandemDuplication	7431849	7465262	7431883	7465194	33311	0-0-0	RF	5	
Chr05	Deletion	7452525	7456438	7452654	7456368	3714	0-0-0	FR	10	
Chr05	Deletion	7469375	7476207	7469481	7476096	6615	0-0-0	FR	10	
Chr05	Deletion	7557122	7566054	7557349	7565825	8476	0-0-0	FR	13	
Chr05	Deletion	7676758	7685218	7676792	7685133	8341	0-0-0	FR	8	
Chr05	TandemDuplication	7680178	7740279	7680203	7740256	60053	0-0-0	RF	9	
Chr05	Deletion	7765099	7771964	7765138	7771924	6786	0-0-0	FR	4	
Chr05	Deletion	7776939	7810074	7776987	7810014	33027	0-0-0	FR	5	
Chr05	DispersedDuplication_downstream	7825824	7833928	7825681	7826097	416	7825681-7833904-7826097	RF	10	FR	5	
Chr05	Deletion	7980095	7988831	7980227	7988723	8496	0-0-0	FR	17	
Chr05	TandemDuplication	8544339	8561038	8544350	8561038	16688	0-0-0	RF	4	
Chr05	TandemDuplication	8789110	8789476	8789114	8789468	354	0-0-0	RF	4	
Chr05	TandemDuplication	8827575	8833776	8827698	8833576	5878	0-0-0	RF	9	
Chr05	TandemDuplication	8873907	8890332	8876578	8886820	10242	0-0-0	RF	11	
Chr05	Deletion	8905671	8910044	8905700	8910029	4329	0-0-0	FR	7	
Chr05	TandemDuplication	8924655	8929283	8924670	8929246	4576	0-0-0	RF	3	
Chr05	Deletion	8932550	8936413	8932570	8936400	3830	0-0-0	FR	4	
Chr05	Deletion	8964098	8990883	8964129	8990858	26729	0-0-0	FR	7	
Chr05	DispersedDuplication_downstream	9103370	9179390	9103209	9103712	503	9103209-9179339-9103712	RF	15	FR	9	
Chr05	Deletion	9135389	9139901	9135555	9139737	4182	0-0-0	FR	32	
Chr05	Deletion	9175251	9178652	9175265	9178642	3377	0-0-0	FR	3	
Chr05	Deletion	9234768	9238197	9234771	9238191	3420	0-0-0	FR	4	
Chr05	DispersedDuplication_downstream	9244537	9262133	9244041	9244901	860	9244041-9261749-9244901	RF	14	FR	8	
Chr05	Deletion	9311164	9354498	9311196	9354437	43241	0-0-0	FR	4	
Chr05	Deletion	9370454	9372612	9370533	9372548	2015	0-0-0	FR	11	
Chr05	Deletion	9405135	9410441	9405372	9410174	4802	0-0-0	FR	13	
Chr05	DispersedDuplication_downstream	9699243	9708648	9699196	9699854	658	9699196-9708614-9699854	RF	3	FR	4	
Chr05	Deletion	9841955	9868412	9855473	9862351	6878	0-0-0	FR	19	
Chr05	DispersedDuplication_downstream	9858718	9871025	9858661	9859572	911	9858661-9871006-9859572	RF	3	FR	5	
Chr05	Deletion	9893619	9918420	9893714	9918369	24655	0-0-0	FR	8	
Chr05	DispersedDuplication_downstream	9988292	10082727	9988104	9991803	3699	9988104-10082688-9991803	RF	17	FR	8	
Chr05	Deletion	10126882	10132823	10126914	10132778	5864	0-0-0	FR	4	
Chr05	TandemDuplication	10258703	10298100	10271560	10296226	24666	0-0-0	RF	20	
Chr05	Deletion	10281692	10285800	10281735	10285767	4032	0-0-0	FR	8	
Chr05	TandemDuplication	10305984	10307635	10306046	10307605	1559	0-0-0	RF	7	
Chr05	DispersedDuplication_downstream	10387988	10438204	10387914	10399376	11462	10387914-10438179-10399376	RF	6	FR	11	
Chr05	Deletion	10388128	10392839	10388160	10392837	4677	0-0-0	FR	3	
Chr05	DispersedDuplication_downstream	10421864	10475526	10421405	10422710	1305	10421405-10475324-10422710	RF	4	FR	6	
Chr05	TandemDuplication	10459201	10461285	10459210	10461277	2067	0-0-0	RF	4	
Chr05	DispersedDuplication_downstream	10535499	10625463	10535473	10546578	11105	10535473-10625460-10546578	RF	3	FR	3	
Chr05	Deletion	10546575	10625463	10546578	10625460	78882	0-0-0	FR	3	
Chr05	TandemDuplication	10577435	10589481	10577456	10589455	11999	0-0-0	RF	9	
Chr05	Deletion	10636483	10639853	10636602	10639802	3200	0-0-0	FR	14	
Chr05	Deletion	10671099	10678668	10671134	10678641	7507	0-0-0	FR	5	
Chr05	Complex	10688522	10694776	10688522	10694776	6254	0-0-0
Chr05	Deletion	10695360	10697836	10695480	10697681	2201	0-0-0	FR	20	
Chr05	Deletion	10720726	10727618	10720801	10727449	6648	0-0-0	FR	13	
Chr05	Deletion	10746123	10749302	10746229	10749157	2928	0-0-0	FR	20	
Chr05	Deletion	12073113	12110165	12073145	12110123	36978	0-0-0	FR	7	
Chr05	Deletion	12251632	12266256	12251696	12266152	14456	0-0-0	FR	4	
Chr05	Deletion	12332563	12335733	12332632	12335658	3026	0-0-0	FR	13	
Chr05	Deletion	12734451	12741387	12734471	12741384	6913	0-0-0	FR	3	
Chr05	Deletion	12933910	12949249	12934010	12949150	15140	0-0-0	FR	18	
Chr05	Deletion	13005878	13007989	13005906	13007978	2072	0-0-0	FR	3	
Chr05	Deletion	13330527	13332976	13330621	13332913	2292	0-0-0	FR	6	
Chr05	Deletion	13565902	13568334	13565997	13568200	2203	0-0-0	FR	15	
Chr05	TandemDuplication	13947543	13955661	13947545	13955656	8111	0-0-0	RF	3	
Chr05	Deletion	14252903	14256039	14252953	14255982	3029	0-0-0	FR	15	
Chr05	TandemDuplication	14449591	14458523	14449728	14458398	8670	0-0-0	RF	33	
Chr05	Deletion	14695275	14702545	14695299	14702526	7227	0-0-0	FR	6	
Chr05	TandemDuplication	14780726	14789701	14780740	14789683	8943	0-0-0	RF	3	
Chr05	Deletion	14798147	14802893	14798187	14802882	4695	0-0-0	FR	3	
Chr05	Deletion	15021801	15027061	15021837	15027034	5197	0-0-0	FR	3	
Chr05	Deletion	15032443	15034643	15032466	15034604	2138	0-0-0	FR	3	
Chr05	Deletion	15050053	15053551	15050138	15053487	3349	0-0-0	FR	5	
Chr05	Deletion	15112514	15142071	15112562	15141978	29416	0-0-0	FR	12	
Chr05	Deletion	15920250	15923530	15920345	15923437	3092	0-0-0	FR	19	
Chr05	DispersedDuplication_downstream	16039997	16060490	16039977	16045983	6006	16039977-16060463-16045983	RF	6	FR	6	
Chr05	DispersedDuplication_downstream	16039997	16050158	16039977	16040038	61	16039977-16050124-16040038	RF	6	FR	3	
Chr05	TandemDuplication	16152599	16155089	16152807	16154872	2065	0-0-0	RF	17	
Chr05	DispersedDuplication_downstream	16228945	16312884	16228900	16262470	33570	16228900-16312588-16262470	RF	15	FR	5	
Chr05	TandemDuplication	16306867	16308992	16306885	16308970	2085	0-0-0	RF	4	
Chr05	Deletion	16329807	16339083	16329930	16338997	9067	0-0-0	FR	10	
Chr05	DispersedDuplication_downstream	16341190	16386903	16341126	16347741	6615	16341126-16386878-16347741	RF	3	FR	9	
Chr05	Deletion	16432647	16435137	16432665	16435116	2451	0-0-0	FR	10	
Chr05	Deletion	16440087	16447962	16440112	16447937	7825	0-0-0	FR	8	
Chr05	TandemDuplication	16466284	16466705	16466290	16466700	410	0-0-0	RF	3	
Chr05	TandemDuplication	16491712	16498554	16491734	16498527	6793	0-0-0	RF	5	
Chr05	Deletion	16525087	16528008	16525100	16527997	2897	0-0-0	FR	4	
Chr05	Deletion	16538897	16541006	16538916	16540984	2068	0-0-0	FR	5	
Chr05	TandemDuplication	16668092	16696909	16668648	16696747	28099	0-0-0	RF	15	
Chr05	DispersedDuplication_downstream	17148570	17152898	17148519	17149605	1086	17148519-17152868-17149605	RF	3	FR	6	
Chr05	Deletion	17340062	17342444	17340104	17342412	2308	0-0-0	FR	4	
Chr05	TandemDuplication	17392739	17401877	17392748	17401852	9104	0-0-0	RF	6	
Chr05	TandemDuplication	17415932	17436237	17415968	17436212	20244	0-0-0	RF	7	
Chr05	Deletion	17671110	17676058	17671228	17675924	4696	0-0-0	FR	9	
Chr05	Deletion	17686630	17731228	17686664	17731191	44527	0-0-0	FR	18	
Chr05	Deletion	17947023	17950397	17947057	17950373	3316	0-0-0	FR	3	
Chr05	Deletion	18161121	18163581	18161212	18163487	2275	0-0-0	FR	10	
Chr05	TandemDuplication	18261717	18283251	18272867	18278860	5993	0-0-0	RF	11	
Chr05	Deletion	18539238	18542021	18539287	18541933	2646	0-0-0	FR	13	
Chr05	Deletion	18605244	18617574	18605249	18617562	12313	0-0-0	FR	3	
Chr05	Deletion	18743490	18745700	18743620	18745576	1956	0-0-0	FR	19	
Chr05	Deletion	18868095	18876959	18868156	18876936	8780	0-0-0	FR	6	
Chr05	TandemDuplication	18876000	18887436	18876055	18887358	11303	0-0-0	RF	8	
Chr05	Deletion	18892573	18895979	18892679	18895917	3238	0-0-0	FR	6	
Chr05	Deletion	18923904	18931746	18924020	18931688	7668	0-0-0	FR	12	
Chr05	Deletion	19007822	19015265	19007831	19015238	7407	0-0-0	FR	6	
Chr05	TandemDuplication	19013505	19053996	19013558	19053949	40391	0-0-0	RF	7	
Chr05	TandemDuplication	19084226	19086105	19084251	19086090	1839	0-0-0	RF	4	
Chr05	Deletion	19086848	19159216	19086873	19159178	72305	0-0-0	FR	7	
Chr05	Deletion	19214555	19220092	19214651	19220070	5419	0-0-0	FR	5	
Chr05	Deletion	19229541	19233484	19229571	19233443	3872	0-0-0	FR	6	
Chr05	Deletion	19244199	19250408	19244216	19250399	6183	0-0-0	FR	4	
Chr05	TandemDuplication	19288066	19306378	19293306	19299139	5833	0-0-0	RF	9	
Chr05	Deletion	19349153	19400476	19349185	19400461	51276	0-0-0	FR	5	
Chr05	Deletion	19447418	19454101	19447437	19454094	6657	0-0-0	FR	4	
Chr05	TandemDuplication	19452218	19456189	19452334	19456100	3766	0-0-0	RF	8	
Chr05	TandemDuplication	19457514	19471290	19457537	19471198	13661	0-0-0	RF	9	
Chr05	Deletion	19479476	19502202	19479644	19502069	22425	0-0-0	FR	10	
Chr05	Deletion	19501696	19535817	19501719	19535768	34049	0-0-0	FR	3	
Chr05	DispersedDuplication_downstream	19596752	19611780	19596729	19596804	75	19596729-19611766-19596804	RF	4	FR	7	
Chr05	Deletion	19627189	19630389	19627209	19630372	3163	0-0-0	FR	3	
Chr05	Deletion	19629404	19632573	19629412	19632558	3146	0-0-0	FR	4	
Chr05	Deletion	19683378	19709000	19683449	19708750	25301	0-0-0	FR	7	
Chr05	DispersedDuplication_downstream	19699999	19729297	19699772	19700873	1101	19699772-19729271-19700873	RF	4	FR	3	
Chr05	Deletion	19738490	19803548	19751378	19794543	43165	0-0-0	FR	8	
Chr05	TandemDuplication	20004480	20005596	20004524	20005554	1030	0-0-0	RF	5	
Chr05	Deletion	20021817	20034071	20022140	20033811	11671	0-0-0	FR	7	
Chr05	TandemDuplication	20064990	20082620	20066124	20081485	15361	0-0-0	RF	8	
Chr05	Deletion	20113547	20126953	20115735	20124718	8983	0-0-0	FR	28	
Chr05	Deletion	20224365	20231338	20224395	20231331	6936	0-0-0	FR	3	
Chr05	DispersedDuplication_downstream	20228123	20244867	20228098	20229200	1102	20228098-20244711-20229200	RF	6	FR	9	
Chr05	TandemDuplication	20261723	20274666	20261786	20274607	12821	0-0-0	RF	5	
Chr05	TandemDuplication	20288065	20308680	20291546	20305226	13680	0-0-0	RF	14	
Chr05	TandemDuplication	20333574	20353009	20333745	20352893	19148	0-0-0	RF	5	
Chr05	Deletion	20392074	20404031	20392090	20404011	11921	0-0-0	FR	6	
Chr05	Deletion	20450483	20456929	20450508	20456872	6364	0-0-0	FR	4	
Chr05	Deletion	20475728	20481964	20475978	20481725	5747	0-0-0	FR	11	
Chr05	Deletion	20487593	20492739	20487745	20492575	4830	0-0-0	FR	12	
Chr05	Deletion	20637741	20663723	20646289	20662855	16566	0-0-0	FR	25	
Chr05	Deletion	20795793	20799250	20795860	20799102	3242	0-0-0	FR	9	
Chr05	Deletion	20804721	20816362	20804753	20816320	11567	0-0-0	FR	4	
Chr05	TandemDuplication	20925090	20954752	20925110	20954729	29619	0-0-0	RF	6	
Chr05	TandemDuplication	20960016	20964796	20960086	20964746	4660	0-0-0	RF	7	
Chr05	Deletion	21057770	21068265	21057791	21068247	10456	0-0-0	FR	3	
Chr05	DispersedDuplication_downstream	21467384	21477901	21467313	21474777	7464	21467313-21477782-21474777	RF	4	FR	7	
Chr05	Deletion	22322793	22327644	22323883	22326568	2685	0-0-0	FR	11	
Chr05	Deletion	22510188	22517114	22510331	22516972	6641	0-0-0	FR	28	
Chr05	Deletion	22743120	22768164	22743190	22768100	24910	0-0-0	FR	11	
Chr05	Deletion	22999471	23011097	22999494	23011076	11582	0-0-0	FR	7	
Chr05	TandemDuplication	23125840	23126278	23125857	23126255	398	0-0-0	RF	5	
Chr05	Deletion	23680011	23685353	23680178	23685180	5002	0-0-0	FR	26	
Chr05	Deletion	23704773	23738181	23704874	23738074	33200	0-0-0	FR	3	
Chr05	Deletion	24504948	24520808	24505071	24520583	15512	0-0-0	FR	15	
Chr05	Deletion	24674717	24677278	24674867	24677127	2260	0-0-0	FR	23	
Chr05	Deletion	24818913	24822592	24819024	24822447	3423	0-0-0	FR	16	
Chr05	Deletion	25236439	25246330	25236452	25246319	9867	0-0-0	FR	5	
Chr05	Deletion	25621544	25625249	25621633	25625072	3439	0-0-0	FR	23	
Chr05	DispersedDuplication_downstream	25844279	25874813	25844264	25845364	1100	25844264-25874765-25845364	RF	6	FR	17	
Chr05	Deletion	25882340	25884706	25882381	25884680	2299	0-0-0	FR	4	
Chr05	TandemDuplication	25886132	25889626	25886202	25889539	3337	0-0-0	RF	16	
Chr05	Deletion	26105001	26113298	26105049	26113214	8165	0-0-0	FR	13	
Chr05	DispersedDuplication_downstream	26115204	26128619	26115085	26117610	2525	26115085-26128558-26117610	RF	15	FR	9	
Chr05	TandemDuplication	26153593	26194892	26153735	26194705	40970	0-0-0	RF	11	
Chr05	DispersedDuplication_downstream	26254601	26265025	26254498	26255932	1434	26254498-26264939-26255932	RF	7	FR	5	
Chr05	Deletion	26269026	26282936	26269136	26282835	13699	0-0-0	FR	23	
Chr05	DispersedDuplication_downstream	26332639	26356055	26332491	26341144	8653	26332491-26356032-26341144	RF	15	FR	7	
Chr05	DispersedDuplication_downstream	26332639	26356055	26332491	26341144	8653	26332491-26356032-26341144	RF	15	FR	7	
Chr05	Deletion	26575556	26582801	26575630	26582726	7096	0-0-0	FR	8	
Chr05	Deletion	26965577	27027863	26971506	26985587	14081	0-0-0	FR	10	
Chr05	Deletion	28369515	28372334	28369631	28372246	2615	0-0-0	FR	8	
Chr05	Deletion	28432359	28439978	28432467	28439938	7471	0-0-0	FR	9	
Chr05	TandemDuplication	28535484	28539175	28535511	28539165	3654	0-0-0	RF	3	
Chr05	Deletion	29173590	29186162	29173787	29186019	12232	0-0-0	FR	13	
Chr05	Deletion	29251154	29253337	29251235	29253259	2024	0-0-0	FR	8	
Chr05	Deletion	29347567	29373341	29347649	29373268	25619	0-0-0	FR	14	
Chr05	Deletion	29426926	29459387	29426964	29459351	32387	0-0-0	FR	7	
Chr05	Deletion	29867350	29873809	29867421	29873744	6323	0-0-0	FR	18	
Chr05	TandemDuplication	29867896	29906229	29868623	29906009	37386	0-0-0	RF	6	
Chr05	Deletion	29938868	29943459	29938907	29943406	4499	0-0-0	FR	8	
Chr05	DispersedDuplication_downstream	29940327	29967053	29940275	29940523	248	29940275-29966925-29940523	RF	12	FR	12	
Chr05	TandemDuplication	29985385	29995921	29985392	29995916	10524	0-0-0	RF	4	
Chr05	Deletion	30427115	30437906	30427155	30437890	10735	0-0-0	FR	4	
Chr05	Deletion	30805451	30816511	30805573	30816343	10770	0-0-0	FR	10	
Chr05	DispersedDuplication_downstream	30808126	30867041	30807991	30809018	1027	30807991-30866983-30809018	RF	17	FR	10	
Chr05	DispersedDuplication_downstream	31216486	31239316	31216465	31219334	2869	31216465-31238685-31219334	RF	6	FR	3	
Chr05	Deletion	31221570	31239433	31221780	31236893	15113	0-0-0	FR	6	
Chr05	TandemDuplication	31239369	31240144	31239401	31240085	684	0-0-0	RF	5	
Chr05	TandemDuplication	31240067	31240474	31240087	31240462	375	0-0-0	RF	11	
Chr06	Deletion	282837	286365	282992	286278	3286	0-0-0	FR	19	
Chr06	TandemDuplication	331271	340032	331304	340002	8698	0-0-0	RF	5	
Chr06	TandemDuplication	515955	528497	515997	528462	12465	0-0-0	RF	12	
Chr06	TandemDuplication	548379	578532	548394	578528	30134	0-0-0	RF	4	
Chr06	TandemDuplication	577120	581697	577130	581692	4562	0-0-0	RF	3	
Chr06	DispersedDuplication_downstream	707843	794681	707740	743899	36159	707740-794650-743899	RF	15	FR	10	
Chr06	Deletion	847215	863535	847240	863463	16223	0-0-0	FR	12	
Chr06	Deletion	1121919	1169494	1121928	1169485	47557	0-0-0	FR	4	
Chr06	Deletion	1309610	1324172	1309657	1324152	14495	0-0-0	FR	5	
Chr06	TandemDuplication	1733045	1733466	1733049	1733465	416	0-0-0	RF	4	
Chr06	TandemDuplication	2213733	2226972	2213774	2226902	13128	0-0-0	RF	10	
Chr06	TandemDuplication	2491265	2540999	2497419	2538611	41192	0-0-0	RF	46	
Chr06	TandemDuplication	2569329	2579699	2569353	2579665	10312	0-0-0	RF	4	
Chr06	Deletion	2605102	2616111	2605258	2615945	10687	0-0-0	FR	10	
Chr06	Deletion	2643396	2675299	2643472	2675165	31693	0-0-0	FR	3	
Chr06	Deletion	2971497	3024245	2971538	3024167	52629	0-0-0	FR	7	
Chr06	Deletion	3227934	3238309	3227947	3238285	10338	0-0-0	FR	6	
Chr06	TandemDuplication	3276660	3287152	3276701	3287135	10434	0-0-0	RF	5	
Chr06	DispersedDuplication_downstream	3342907	3382576	3342800	3343414	614	3342800-3382549-3343414	RF	12	FR	4	
Chr06	DispersedDuplication_downstream	3635944	3638975	3635785	3636271	486	3635785-3638813-3636271	RF	11	FR	13	
Chr06	Deletion	3641983	3645516	3642032	3645447	3415	0-0-0	FR	22	
Chr06	Deletion	3721612	3757359	3721674	3757300	35626	0-0-0	FR	15	
Chr06	Deletion	3781080	3785139	3781135	3784993	3858	0-0-0	FR	6	
Chr06	TandemDuplication	3830466	3837047	3830506	3837026	6520	0-0-0	RF	7	
Chr06	Deletion	3863770	3867335	3863800	3867279	3479	0-0-0	FR	8	
Chr06	DispersedDuplication_downstream	3903438	3946501	3903247	3904221	974	3903247-3946496-3904221	RF	5	FR	3	
Chr06	Deletion	5184410	5190178	5184445	5190130	5685	0-0-0	FR	7	
Chr06	Deletion	5495161	5511651	5495218	5511562	16344	0-0-0	FR	3	
Chr06	Deletion	5619917	5664219	5619973	5664081	44108	0-0-0	FR	17	
Chr06	TandemDuplication	5816000	5818867	5816020	5818843	2823	0-0-0	RF	5	
Chr06	DispersedDuplication_downstream	5918255	5984560	5918239	5940049	21810	5918239-5984427-5940049	RF	4	FR	17	
Chr06	Deletion	5939988	5984560	5940049	5984427	44378	0-0-0	FR	17	
Chr06	TandemDuplication	6344127	6344818	6344144	6344769	625	0-0-0	RF	4	
Chr06	TandemDuplication	6416055	6429879	6416116	6429811	13695	0-0-0	RF	5	
Chr06	DispersedDuplication_downstream	6531402	6554447	6531226	6532483	1257	6531226-6554119-6532483	RF	11	FR	11	
Chr06	TandemDuplication	6557750	6595004	6557765	6594996	37231	0-0-0	RF	3	
Chr06	DispersedDuplication_downstream	6654800	6659993	6654774	6655429	655	6654774-6659967-6655429	RF	6	FR	10	
Chr06	TandemDuplication	6655741	6677951	6655864	6677840	21976	0-0-0	RF	17	
Chr06	Deletion	6799058	6817749	6799112	6817632	18520	0-0-0	FR	7	
Chr06	DispersedDuplication_downstream	6834017	6868090	6834000	6836464	2464	6834000-6868042-6836464	RF	6	FR	3	
Chr06	Complex	6872792	6954106	6872792	6954106	81314	0-0-0
Chr06	DispersedDuplication_downstream	6955013	6960671	6954885	6955232	347	6954885-6960571-6955232	RF	6	FR	14	
Chr06	Deletion	6980732	7021697	6981334	7020942	39608	0-0-0	FR	7	
Chr06	Deletion	7051696	7054441	7051810	7054362	2552	0-0-0	FR	21	
Chr06	DispersedDuplication_downstream	7086012	7110212	7085945	7086594	649	7085945-7110198-7086594	RF	14	FR	8	
Chr06	DispersedDuplication_downstream	7086012	7118433	7085945	7090304	4359	7085945-7117753-7090304	RF	14	FR	22	
Chr06	Deletion	7161674	7164547	7161681	7164540	2859	0-0-0	FR	4	
Chr06	DispersedDuplication_downstream	7167692	7198838	7167642	7170258	2616	7167642-7198814-7170258	RF	4	FR	5	
Chr06	Deletion	7230010	7245745	7230035	7245724	15689	0-0-0	FR	5	
Chr06	TandemDuplication	7248042	7272533	7248073	7272502	24429	0-0-0	RF	3	
Chr06	Deletion	7251038	7255181	7251139	7255116	3977	0-0-0	FR	4	
Chr06	DispersedDuplication_downstream	7295458	7299454	7295388	7295575	187	7295388-7299374-7295575	RF	16	FR	11	
Chr06	Deletion	7305583	7312239	7305693	7312179	6486	0-0-0	FR	9	
Chr06	Deletion	7384233	7395148	7384261	7395109	10848	0-0-0	FR	15	
Chr06	DispersedDuplication_downstream	7395744	7435930	7395549	7396000	451	7395549-7436384-7396000	RF	13	FR	18	
Chr06	TandemDuplication	7400091	7400936	7400187	7400843	656	0-0-0	RF	9	
Chr06	DispersedDuplication_downstream	7464696	7482253	7464569	7466006	1437	7464569-7482226-7466006	RF	15	FR	6	
Chr06	DispersedDuplication_downstream	7484794	7495362	7484647	7486525	1878	7484647-7495291-7486525	RF	5	FR	3	
Chr06	TandemDuplication	7490181	7507547	7491070	7506652	15582	0-0-0	RF	13	
Chr06	Deletion	7567028	7579763	7567058	7579746	12688	0-0-0	FR	5	
Chr06	Deletion	7577843	7616027	7577877	7615999	38122	0-0-0	FR	10	
Chr06	Deletion	7896101	7898720	7896167	7898556	2389	0-0-0	FR	10	
Chr06	Deletion	7925731	7930272	7925868	7930150	4282	0-0-0	FR	5	
Chr06	Deletion	7963180	8005235	7963229	8005206	41977	0-0-0	FR	12	
Chr06	Deletion	8206128	8209491	8206188	8209444	3256	0-0-0	FR	8	
Chr06	Deletion	8499142	8501769	8499205	8501688	2483	0-0-0	FR	9	
Chr06	TandemDuplication	8553589	8557095	8553624	8557055	3431	0-0-0	RF	5	
Chr06	Deletion	8626918	8639878	8626935	8639856	12921	0-0-0	FR	6	
Chr06	Deletion	8857624	8875186	8857662	8875163	17501	0-0-0	FR	6	
Chr06	Deletion	8995290	9012353	8995300	9012347	17047	0-0-0	FR	3	
Chr06	Deletion	9327432	9332427	9327507	9332351	4844	0-0-0	FR	7	
Chr06	Deletion	9610444	9621836	9610451	9621824	11373	0-0-0	FR	5	
Chr06	Deletion	9714766	9731426	9714773	9731401	16628	0-0-0	FR	3	
Chr06	TandemDuplication	10334947	10342269	10334957	10342264	7307	0-0-0	RF	3	
Chr06	Deletion	10941350	10964348	10941459	10964253	22794	0-0-0	FR	7	
Chr06	Deletion	11057228	11063694	11057247	11063681	6434	0-0-0	FR	6	
Chr06	Deletion	11269676	11281084	11269836	11280904	11068	0-0-0	FR	32	
Chr06	Deletion	11310806	11312997	11310813	11312988	2175	0-0-0	FR	5	
Chr06	TandemDuplication	11464589	11477693	11464593	11477690	13097	0-0-0	RF	3	
Chr06	TandemDuplication	11468108	11469057	11468127	11469041	914	0-0-0	RF	5	
Chr06	Deletion	11499291	11518154	11499322	11518109	18787	0-0-0	FR	6	
Chr06	Deletion	11664182	11679110	11664294	11678919	14625	0-0-0	FR	13	
Chr06	TandemDuplication	11694084	11712135	11694114	11712125	18011	0-0-0	RF	12	
Chr06	Deletion	12141266	12144638	12141439	12144454	3015	0-0-0	FR	12	
Chr06	Deletion	12469874	12492143	12469979	12492110	22131	0-0-0	FR	7	
Chr06	TandemDuplication	12591535	12609553	12591546	12609539	17993	0-0-0	RF	4	
Chr06	Deletion	12632553	12644495	12632626	12644255	11629	0-0-0	FR	6	
Chr06	DispersedDuplication_downstream	12638386	12719300	12637633	12640794	3161	12637633-12718206-12640794	RF	4	FR	7	
Chr06	Deletion	13073257	13083671	13073313	13083578	10265	0-0-0	FR	13	
Chr06	Deletion	13225540	13228265	13225613	13228200	2587	0-0-0	FR	181	
Chr06	Deletion	13292155	13330773	13292158	13330759	38601	0-0-0	FR	3	
Chr06	Deletion	13478390	13485021	13478407	13484997	6590	0-0-0	FR	8	
Chr06	Deletion	13940345	13942757	13940400	13942677	2277	0-0-0	FR	8	
Chr06	TandemDuplication	14174233	14176048	14174274	14176031	1757	0-0-0	RF	5	
Chr06	TandemDuplication	14337491	14338747	14337594	14338671	1077	0-0-0	RF	13	
Chr06	Deletion	15102392	15105894	15102404	15105890	3486	0-0-0	FR	5	
Chr06	Deletion	15145740	15157069	15145815	15157003	11188	0-0-0	FR	10	
Chr06	Deletion	15913153	15916620	15913157	15916619	3462	0-0-0	FR	4	
Chr06	DispersedDuplication_downstream	16118284	16121298	16118162	16118392	230	16118162-16121294-16118392	RF	22	FR	3	
Chr06	Deletion	16215451	16221438	16215528	16221410	5882	0-0-0	FR	4	
Chr06	TandemDuplication	16557236	16557506	16557246	16557501	255	0-0-0	RF	3	
Chr06	Deletion	16751835	16784768	16751841	16784766	32925	0-0-0	FR	3	
Chr06	TandemDuplication	16843931	16844491	16843944	16844488	544	0-0-0	RF	8	
Chr06	Deletion	17260207	17286945	17260214	17286945	26731	0-0-0	FR	3	
Chr06	Deletion	17294618	17299172	17294701	17299136	4435	0-0-0	FR	7	
Chr06	Deletion	17364617	17371950	17364637	17371947	7310	0-0-0	FR	3	
Chr06	DispersedDuplication_downstream	17899690	17954056	17899676	17927859	28183	17899676-17954051-17927859	RF	4	FR	3	
Chr06	DispersedDuplication_downstream	18835712	18867398	18835680	18837740	2060	18835680-18867395-18837740	RF	3	FR	3	
Chr06	Deletion	18905484	18953587	18905530	18953558	48028	0-0-0	FR	7	
Chr06	DispersedDuplication_downstream	19519220	19597986	19518357	19519762	1405	19518357-19597441-19519762	RF	10	FR	17	
Chr06	Complex	19589659	19593082	19589659	19593082	3423	0-0-0
Chr06	TandemDuplication	19590507	19590880	19590539	19590865	326	0-0-0	RF	5	
Chr06	TandemDuplication	19592458	19592828	19592488	19592794	306	0-0-0	RF	10	
Chr06	Deletion	19724139	19752239	19724209	19752193	27984	0-0-0	FR	11	
Chr06	DispersedDuplication_downstream	20273775	20289060	20273718	20279111	5393	20273718-20288929-20279111	RF	12	FR	26	
Chr06	Deletion	20279014	20289060	20279111	20288929	9818	0-0-0	FR	26	
Chr06	Deletion	21471543	21481774	21471577	21481738	10161	0-0-0	FR	10	
Chr06	TandemDuplication	21542783	21545875	21542857	21545826	2969	0-0-0	RF	7	
Chr06	Deletion	21589212	21608163	21589356	21608023	18667	0-0-0	FR	18	
Chr06	Deletion	22197606	22211228	22197780	22201993	4213	0-0-0	FR	14	
Chr06	Deletion	22244614	22247093	22244713	22247051	2338	0-0-0	FR	6	
Chr06	Deletion	22494594	22504497	22494685	22504405	9720	0-0-0	FR	31	
Chr06	Deletion	22534983	22540736	22535080	22540570	5490	0-0-0	FR	15	
Chr06	Deletion	22588808	22593009	22588885	22592875	3990	0-0-0	FR	6	
Chr06	Deletion	22648970	22652054	22649078	22651988	2910	0-0-0	FR	10	
Chr06	Deletion	22652817	22657325	22652831	22657314	4483	0-0-0	FR	4	
Chr06	TandemDuplication	22743491	22749602	22743635	22749538	5903	0-0-0	RF	5	
Chr06	DispersedDuplication_downstream	22768862	22811667	22768808	22791537	22729	22768808-22811652-22791537	RF	11	FR	3	
Chr06	TandemDuplication	22794527	22799339	22794529	22799339	4810	0-0-0	RF	3	
Chr06	TandemDuplication	22877865	22882691	22878008	22882657	4649	0-0-0	RF	6	
Chr06	DispersedDuplication_downstream	22941003	22983006	22939981	22941314	1333	22939981-22982444-22941314	RF	13	FR	12	
Chr06	TandemDuplication	23039688	23060166	23039715	23060153	20438	0-0-0	RF	3	
Chr06	Deletion	23084375	23090386	23084434	23090330	5896	0-0-0	FR	8	
Chr06	DispersedDuplication_downstream	23109444	23120213	23109377	23110843	1466	23109377-23120193-23110843	RF	8	FR	3	
Chr06	TandemDuplication	23129791	23144152	23130548	23142259	11711	0-0-0	RF	12	
Chr06	Deletion	23167507	23170804	23167543	23170775	3232	0-0-0	FR	3	
Chr06	Deletion	23177021	23181413	23177120	23181300	4180	0-0-0	FR	8	
Chr06	Deletion	23211642	23231001	23211844	23230723	18879	0-0-0	FR	5	
Chr06	Deletion	23231558	23265862	23231988	23265222	33234	0-0-0	FR	5	
Chr06	Deletion	23253156	23256977	23253210	23256932	3722	0-0-0	FR	6	
Chr06	Deletion	23371168	23385226	23375056	23382501	7445	0-0-0	FR	14	
Chr06	DispersedDuplication_downstream	23377928	23397902	23377755	23391757	14002	23377755-23397868-23391757	RF	7	FR	5	
Chr06	Inversion	23386889	23387845	23386986	23387845	859	23377755-23397868-23391757	
Chr06	Deletion	23867607	23870230	23867680	23870155	2475	0-0-0	FR	6	
Chr06	Deletion	24044157	24046915	24044217	24046871	2654	0-0-0	FR	17	
Chr06	Deletion	24072927	24083960	24072959	24083926	10967	0-0-0	FR	4	
Chr06	Deletion	24135691	24150652	24135706	24150641	14935	0-0-0	FR	4	
Chr06	TandemDuplication	24156497	24187698	24171781	24184977	13196	0-0-0	RF	8	
Chr06	Deletion	24682968	24725544	24685583	24714553	28970	0-0-0	FR	34	
Chr06	Deletion	24701624	24768992	24701651	24768962	67311	0-0-0	FR	9	
Chr06	Deletion	24821573	24826631	24821764	24826421	4657	0-0-0	FR	17	
Chr06	Deletion	24826655	24838915	24826697	24838867	12170	0-0-0	FR	10	
Chr06	Deletion	24954967	24957489	24955037	24957426	2389	0-0-0	FR	13	
Chr06	Deletion	25004509	25007346	25004527	25007334	2807	0-0-0	FR	3	
Chr06	Deletion	25099422	25102434	25099450	25102410	2960	0-0-0	FR	7	
Chr06	Deletion	25111100	25134968	25111197	25134780	23583	0-0-0	FR	15	
Chr06	Deletion	25171445	25180389	25171482	25180344	8862	0-0-0	FR	10	
Chr06	TandemDuplication	25574593	25598046	25574599	25598035	23436	0-0-0	RF	4	
Chr06	Deletion	25642758	25679638	25645227	25660901	15674	0-0-0	FR	12	
Chr06	Deletion	25706049	25721831	25706119	25721754	15635	0-0-0	FR	9	
Chr06	Deletion	25753682	25769827	25756589	25761277	4688	0-0-0	FR	9	
Chr06	Deletion	25952557	25957245	25952559	25957232	4673	0-0-0	FR	3	
Chr06	Deletion	26248690	26262790	26248693	26262780	14087	0-0-0	FR	3	
Chr06	TandemDuplication	26359856	26370265	26359871	26370246	10375	0-0-0	RF	4	
Chr06	Deletion	26444067	26458104	26444121	26458054	13933	0-0-0	FR	30	
Chr06	TandemDuplication	26472326	26481351	26472385	26481306	8921	0-0-0	RF	5	
Chr06	DispersedDuplication_downstream	26501294	26529740	26501152	26501506	354	26501152-26529696-26501506	RF	18	FR	11	
Chr06	Deletion	26523101	26539401	26523166	26539304	16138	0-0-0	FR	12	
Chr06	Deletion	26619921	26629880	26619927	26629865	9938	0-0-0	FR	5	
Chr06	DispersedDuplication_downstream	26630781	26641990	26630673	26632052	1379	26630673-26641949-26632052	RF	6	FR	3	
Chr06	Deletion	26674255	26679210	26674328	26679123	4795	0-0-0	FR	8	
Chr06	Deletion	26690999	26699088	26691298	26698782	7484	0-0-0	FR	20	
Chr06	Deletion	26742611	26771310	26742740	26771091	28351	0-0-0	FR	12	
Chr06	Deletion	26843797	26851635	26843833	26851558	7725	0-0-0	FR	3	
Chr06	TandemDuplication	26852909	26859980	26852921	26859966	7045	0-0-0	RF	9	
Chr06	Deletion	26873293	26879007	26874713	26877582	2869	0-0-0	FR	13	
Chr06	TandemDuplication	26996822	27026022	26996854	27025994	29140	0-0-0	RF	5	
Chr06	TandemDuplication	27218445	27222424	27218469	27222410	3941	0-0-0	RF	5	
Chr06	Deletion	27330365	27336080	27330478	27335977	5499	0-0-0	FR	11	
Chr06	DispersedDuplication_downstream	27339138	27347935	27339115	27339163	48	27339115-27347844-27339163	RF	4	FR	4	
Chr06	TandemDuplication	27344853	27361297	27344865	27361291	16426	0-0-0	RF	3	
Chr06	Deletion	27427540	27440692	27427619	27440560	12941	0-0-0	FR	3	
Chr06	Deletion	27452162	27491811	27452574	27490515	37941	0-0-0	FR	11	
Chr06	Deletion	27827342	27879810	27827390	27879767	52377	0-0-0	FR	9	
Chr06	TandemDuplication	27918079	27953995	27918152	27953910	35758	0-0-0	RF	11	
Chr06	TandemDuplication	27968884	27996154	27968927	27996127	27200	0-0-0	RF	6	
Chr06	TandemDuplication	28000653	28021330	28000696	28021301	20605	0-0-0	RF	7	
Chr06	TandemDuplication	28108048	28130316	28108074	28130295	22221	0-0-0	RF	3	
Chr06	DispersedDuplication_downstream	28233764	28250026	28233624	28234077	453	28233624-28250022-28234077	RF	4	FR	3	
Chr06	Deletion	28247090	28267010	28247200	28266949	19749	0-0-0	FR	3	
Chr06	DispersedDuplication_downstream	28352266	28362098	28352256	28353673	1417	28352256-28362078-28353673	RF	4	FR	7	
Chr06	Deletion	28384189	28395336	28384279	28395244	10965	0-0-0	FR	7	
Chr06	TandemDuplication	28470511	28486517	28470604	28486443	15839	0-0-0	RF	16	
Chr06	TandemDuplication	28497233	28514594	28501817	28505425	3608	0-0-0	RF	8	
Chr06	Deletion	28766383	28774983	28766451	28774946	8495	0-0-0	FR	5	
Chr06	TandemDuplication	28809962	28818587	28810072	28818455	8383	0-0-0	RF	8	
Chr06	TandemDuplication	28939902	28973432	28939932	28973411	33479	0-0-0	RF	3	
Chr06	TandemDuplication	29016687	29024469	29016691	29024462	7771	0-0-0	RF	4	
Chr06	DispersedDuplication_downstream	29093821	29119424	29093799	29098548	4749	29093799-29119224-29098548	RF	11	FR	4	
Chr06	TandemDuplication	29155823	29166048	29155859	29165949	10090	0-0-0	RF	5	
Chr06	Deletion	29174235	29179284	29174252	29179268	5016	0-0-0	FR	3	
Chr06	Deletion	29496940	29499167	29496994	29499102	2108	0-0-0	FR	23	
Chr06	TandemDuplication	29682289	29684936	29682318	29684862	2544	0-0-0	RF	8	
Chr06	DispersedDuplication_downstream	29701928	29803641	29701715	29704179	2464	29701715-29803445-29704179	RF	8	FR	12	
Chr06	Deletion	29918717	29921156	29918859	29921094	2235	0-0-0	FR	10	
Chr06	DispersedDuplication_downstream	29919260	29966057	29919209	29920340	1131	29919209-29965904-29920340	RF	15	FR	13	
Chr06	Deletion	30001119	30006011	30001196	30005959	4763	0-0-0	FR	10	
Chr06	Deletion	30002122	30033620	30005439	30027413	21974	0-0-0	FR	15	
Chr06	Deletion	30076318	30080460	30076339	30080436	4097	0-0-0	FR	5	
Chr06	Deletion	30101045	30108005	30101051	30107987	6936	0-0-0	FR	4	
Chr06	Deletion	30126069	30155796	30126195	30155723	29528	0-0-0	FR	4	
Chr06	Deletion	30166859	30190066	30168271	30181818	13547	0-0-0	FR	21	
Chr06	Deletion	30200449	30229893	30200549	30229787	29238	0-0-0	FR	25	
Chr06	DispersedDuplication_downstream	30220104	30265157	30219995	30236511	16516	30219995-30264877-30236511	RF	11	FR	5	
Chr06	Deletion	30244469	30330500	30244495	30330468	85973	0-0-0	FR	6	
Chr06	DispersedDuplication_downstream	30279224	30286068	30279190	30282858	3668	30279190-30285824-30282858	RF	9	FR	4	
Chr06	Deletion	30286414	30289245	30286466	30289169	2703	0-0-0	FR	15	
Chr06	Deletion	30288557	30290998	30288584	30290984	2400	0-0-0	FR	5	
Chr06	Deletion	30315041	30329727	30315065	30329688	14623	0-0-0	FR	3	
Chr06	DispersedDuplication_downstream	30572084	30579070	30572047	30572249	202	30572047-30579026-30572249	RF	11	FR	4	
Chr06	Deletion	30878904	30895926	30879099	30895763	16664	0-0-0	FR	18	
Chr06	Deletion	30980950	30983859	30981025	30983803	2778	0-0-0	FR	18	
Chr06	Deletion	31105641	31111235	31105793	31111056	5263	0-0-0	FR	21	
Chr06	Deletion	32108085	32163110	32108144	32163076	54932	0-0-0	FR	12	
Chr06	Deletion	32498307	32501119	32498323	32501091	2768	0-0-0	FR	17	
Chr07	Deletion	52545	58389	52622	58313	5691	0-0-0	FR	8	
Chr07	Deletion	77870	86513	77964	86409	8445	0-0-0	FR	5	
Chr07	Deletion	85286	103588	85330	103551	18221	0-0-0	FR	9	
Chr07	Deletion	464467	467912	464498	467899	3401	0-0-0	FR	4	
Chr07	Deletion	658798	664427	658834	664377	5543	0-0-0	FR	6	
Chr07	TandemDuplication	899530	899783	899555	899750	195	0-0-0	RF	8	
Chr07	TandemDuplication	899682	899939	899705	899910	205	0-0-0	RF	5	
Chr07	Deletion	1006784	1010639	1006815	1010614	3799	0-0-0	FR	3	
Chr07	TandemDuplication	1030042	1038068	1030089	1037993	7904	0-0-0	RF	7	
Chr07	TandemDuplication	1064681	1075072	1064687	1075071	10384	0-0-0	RF	3	
Chr07	Deletion	1145167	1148187	1145236	1148139	2903	0-0-0	FR	4	
Chr07	TandemDuplication	1196527	1211255	1196562	1211233	14671	0-0-0	RF	3	
Chr07	Deletion	1229237	1231381	1229272	1231312	2040	0-0-0	FR	4	
Chr07	Deletion	1561633	1570265	1561808	1570090	8282	0-0-0	FR	15	
Chr07	Deletion	2136154	2162647	2136231	2162576	26345	0-0-0	FR	4	
Chr07	Deletion	2948466	2979608	2948507	2979553	31046	0-0-0	FR	8	
Chr07	Deletion	4088502	4102619	4088555	4102594	14039	0-0-0	FR	5	
Chr07	Deletion	4821738	4868206	4838438	4857741	19303	0-0-0	FR	14	
Chr07	Deletion	4853854	4887096	4865710	4887093	21383	0-0-0	FR	11	
Chr07	Deletion	5028929	5039203	5028960	5039167	10207	0-0-0	FR	11	
Chr07	TandemDuplication	5059518	5062921	5059642	5062791	3149	0-0-0	RF	6	
Chr07	Deletion	5206582	5212205	5206589	5212196	5607	0-0-0	FR	3	
Chr07	Deletion	5521933	5525146	5521951	5525122	3171	0-0-0	FR	3	
Chr07	Deletion	5926993	5937495	5927119	5937383	10264	0-0-0	FR	40	
Chr07	Deletion	6005813	6011260	6005944	6011164	5220	0-0-0	FR	17	
Chr07	TandemDuplication	6050837	6054101	6050885	6054051	3166	0-0-0	RF	5	
Chr07	TandemDuplication	6395655	6398488	6395666	6398459	2793	0-0-0	RF	3	
Chr07	Deletion	6455352	6460342	6455380	6460329	4949	0-0-0	FR	3	
Chr07	TandemDuplication	6550029	6550378	6550050	6550366	316	0-0-0	RF	4	
Chr07	TandemDuplication	6694509	6721401	6694553	6721372	26819	0-0-0	RF	5	
Chr07	Deletion	6807754	6819240	6807774	6819227	11453	0-0-0	FR	29	
Chr07	Deletion	6897791	6911309	6897960	6911194	13234	0-0-0	FR	11	
Chr07	Deletion	7348612	7405306	7348686	7405280	56594	0-0-0	FR	6	
Chr07	Deletion	7401528	7448107	7401662	7447985	46323	0-0-0	FR	18	
Chr07	Deletion	7617690	7623028	7617720	7623011	5291	0-0-0	FR	4	
Chr07	Deletion	7682359	7704619	7682368	7704616	22248	0-0-0	FR	3	
Chr07	Deletion	7783625	7789023	7783740	7788891	5151	0-0-0	FR	23	
Chr07	Deletion	7968840	7972244	7968931	7972125	3194	0-0-0	FR	15	
Chr07	Deletion	8006259	8008638	8006357	8008556	2199	0-0-0	FR	8	
Chr07	Deletion	8055835	8063266	8055901	8063202	7301	0-0-0	FR	29	
Chr07	Deletion	8230428	8234041	8230497	8233981	3484	0-0-0	FR	4	
Chr07	Deletion	8732059	8736406	8732117	8736359	4242	0-0-0	FR	6	
Chr07	DispersedDuplication_downstream	9558788	9565552	9558708	9562091	3383	9558708-9565520-9562091	RF	13	FR	7	
Chr07	Deletion	9913577	9916452	9913661	9916360	2699	0-0-0	FR	11	
Chr07	Deletion	10005232	10014223	10005313	10014156	8843	0-0-0	FR	9	
Chr07	Deletion	10018320	10022045	10018467	10021938	3471	0-0-0	FR	15	
Chr07	TandemDuplication	10024565	10040547	10024734	10040488	15754	0-0-0	RF	9	
Chr07	TandemDuplication	10162680	10169368	10162901	10169149	6248	0-0-0	RF	14	
Chr07	TandemDuplication	11129856	11139105	11129881	11139078	9197	0-0-0	RF	5	
Chr07	Deletion	11170872	11173128	11170932	11173080	2148	0-0-0	FR	5	
Chr07	Deletion	12525356	12535302	12525392	12535270	9878	0-0-0	FR	6	
Chr07	Deletion+Inversion	12787121	12818743	12787163	12818730	31567	0-0-0	FF	3	RR	5	
Chr07	Deletion	12821676	12832091	12821779	12832001	10222	0-0-0	FR	26	
Chr07	TandemDuplication	13510443	13541706	13510471	13541685	31214	0-0-0	RF	5	
Chr07	Deletion	13812459	13817186	13812592	13817052	4460	0-0-0	FR	15	
Chr07	TandemDuplication	13898510	13900232	13898550	13900178	1628	0-0-0	RF	9	
Chr07	Deletion	14001558	14005158	14001629	14005101	3472	0-0-0	FR	4	
Chr07	Deletion	14089591	14093759	14089658	14093672	4014	0-0-0	FR	11	
Chr07	DispersedDuplication_downstream	14226471	14255084	14226444	14226834	390	14226444-14255073-14226834	RF	7	FR	3	
Chr07	Deletion	14261021	14264648	14261061	14264609	3548	0-0-0	FR	3	
Chr07	Deletion	14299469	14301706	14299569	14301521	1952	0-0-0	FR	13	
Chr07	Deletion	14415628	14420874	14415642	14420862	5220	0-0-0	FR	3	
Chr07	Deletion	14528029	14535064	14528071	14535043	6972	0-0-0	FR	3	
Chr07	Deletion	14724437	14727042	14724534	14726951	2417	0-0-0	FR	16	
Chr07	Deletion	15027143	15048263	15027151	15048249	21098	0-0-0	FR	3	
Chr07	Deletion	16357503	16395841	16357521	16395834	38313	0-0-0	FR	3	
Chr07	Deletion	16358680	16361485	16358749	16361431	2682	0-0-0	FR	12	
Chr07	Deletion	16600860	16611743	16600904	16611672	10768	0-0-0	FR	6	
Chr07	Deletion	16668794	16672544	16668831	16672520	3689	0-0-0	FR	7	
Chr07	Deletion	17032216	17034439	17032252	17034400	2148	0-0-0	FR	11	
Chr07	Deletion	17042948	17053403	17043052	17053259	10207	0-0-0	FR	15	
Chr07	Deletion	17168164	17171515	17168191	17171510	3319	0-0-0	FR	4	
Chr07	Deletion	17629530	17633355	17629826	17633062	3236	0-0-0	FR	9	
Chr07	TandemDuplication	18356451	18377382	18356478	18377296	20818	0-0-0	RF	12	
Chr07	TandemDuplication	18410167	18428354	18410186	18428337	18151	0-0-0	RF	6	
Chr07	Deletion	18439361	18450583	18439383	18450566	11183	0-0-0	FR	5	
Chr07	Deletion	18912542	18916544	18912694	18916396	3702	0-0-0	FR	12	
Chr07	TandemDuplication	18992804	18995025	18992829	18994993	2164	0-0-0	RF	8	
Chr07	Deletion	20469293	20472860	20469367	20472742	3375	0-0-0	FR	16	
Chr07	Deletion	20951861	20954610	20951925	20954502	2577	0-0-0	FR	3	
Chr07	TandemDuplication	20999660	21032470	20999665	21032466	32801	0-0-0	RF	3	
Chr07	DispersedDuplication_downstream	21822493	21864159	21822007	21827812	5805	21822007-21864132-21827812	RF	5	FR	11	
Chr07	TandemDuplication	21868746	21886459	21868774	21886421	17647	0-0-0	RF	7	
Chr07	DispersedDuplication_downstream	21888730	21907462	21888722	21893056	4334	21888722-21907328-21893056	RF	3	FR	14	
Chr07	Deletion	21892952	21907462	21893056	21907328	14272	0-0-0	FR	14	
Chr07	Deletion	22273745	22277834	22273851	22277732	3881	0-0-0	FR	13	
Chr07	Deletion	22451238	22478841	22451313	22478797	27484	0-0-0	FR	6	
Chr07	Deletion	22488365	22491274	22488451	22491165	2714	0-0-0	FR	4	
Chr07	TandemDuplication	22680602	22696070	22680631	22696057	15426	0-0-0	RF	5	
Chr07	DispersedDuplication_downstream	22741333	22764991	22741314	22741385	71	22741314-22764980-22741385	RF	4	FR	4	
Chr07	Deletion	23148728	23177971	23148818	23177902	29084	0-0-0	FR	7	
Chr07	Deletion	23211524	23306832	23211540	23306785	95245	0-0-0	FR	7	
Chr07	Deletion	23577101	23582196	23577150	23582138	4988	0-0-0	FR	15	
Chr07	TandemDuplication	23984263	23986241	23984278	23986228	1950	0-0-0	RF	8	
Chr07	TandemDuplication	24247992	24269812	24248004	24269794	21790	0-0-0	RF	3	
Chr07	Deletion	24279644	24282325	24279695	24282265	2570	0-0-0	FR	14	
Chr07	DispersedDuplication_downstream	24726610	24764260	24726582	24733829	7247	24726582-24763960-24733829	RF	6	FR	6	
Chr07	Deletion	24800198	24816892	24800353	24816753	16400	0-0-0	FR	10	
Chr07	Deletion	24960645	24983202	24960684	24983136	22452	0-0-0	FR	8	
Chr07	DispersedDuplication_downstream	24998244	25007527	24998238	24998435	197	24998238-25007505-24998435	RF	3	FR	5	
Chr07	DispersedDuplication_downstream	25071651	25140281	25071432	25087450	16018	25071432-25140118-25087450	RF	4	FR	3	
Chr07	Deletion	25106763	25115808	25106800	25115751	8951	0-0-0	FR	13	
Chr07	Deletion	25147608	25151093	25147624	25151069	3445	0-0-0	FR	14	
Chr07	Deletion	25195925	25203637	25195947	25203625	7678	0-0-0	FR	3	
Chr07	Deletion	25246057	25277684	25246237	25276937	30700	0-0-0	FR	6	
Chr07	DispersedDuplication_downstream	25303757	25405387	25303742	25307440	3698	25303742-25404596-25307440	RF	5	FR	6	
Chr07	Deletion	25307375	25316106	25307410	25316092	8682	0-0-0	FR	7	
Chr07	Deletion	25399795	25402315	25399837	25402259	2422	0-0-0	FR	18	
Chr07	DispersedDuplication_downstream	25514776	25543202	25513832	25515026	1194	25513832-25543168-25515026	RF	8	FR	4	
Chr07	Deletion	25543567	25554977	25543588	25554961	11373	0-0-0	FR	9	
Chr07	Deletion	27094119	27112049	27097139	27108471	11332	0-0-0	FR	19	
Chr07	Deletion	27272076	27274288	27272099	27274265	2166	0-0-0	FR	4	
Chr07	DispersedDuplication_downstream	27366564	27454562	27366519	27366611	92	27366519-27454541-27366611	RF	14	FR	6	
Chr07	Deletion	27451103	27460299	27451128	27460278	9150	0-0-0	FR	6	
Chr07	Deletion	27553979	27558064	27553988	27558045	4057	0-0-0	FR	4	
Chr07	Deletion	27789299	27807550	27789321	27807524	18203	0-0-0	FR	6	
Chr07	TandemDuplication	27893830	27894570	27893834	27894568	734	0-0-0	RF	3	
Chr07	TandemDuplication	27940402	27956649	27940573	27956517	15944	0-0-0	RF	13	
Chr08	Deletion	22595	61010	22624	60950	38326	0-0-0	FR	12	
Chr08	DispersedDuplication_downstream	77368	114747	77213	81413	4200	77213-114725-81413	RF	4	FR	4	
Chr08	TandemDuplication	108345	109305	108359	109295	936	0-0-0	RF	8	
Chr08	Deletion	125451	129470	125577	129399	3822	0-0-0	FR	15	
Chr08	Complex	159999	226083	159999	226083	66084	0-0-0
Chr08	Deletion	210302	226083	210343	226061	15718	0-0-0	FR	7	
Chr08	Deletion	236197	257939	237400	256744	19344	0-0-0	FR	8	
Chr08	Deletion	254436	259379	254457	259331	4874	0-0-0	FR	11	
Chr08	DispersedDuplication_downstream	265662	272040	265606	266750	1144	265606-272024-266750	RF	11	FR	7	
Chr08	DispersedDuplication_downstream	291669	320332	291505	295247	3742	291505-319484-295247	RF	13	FR	6	
Chr08	DispersedDuplication_downstream	323682	345834	323648	324632	984	323648-345807-324632	RF	7	FR	3	
Chr08	Complex	446870	475629	446870	475629	28759	0-0-0
Chr08	Deletion	781129	784042	781299	783874	2575	0-0-0	FR	14	
Chr08	Deletion	861827	890703	861849	890694	28845	0-0-0	FR	4	
Chr08	Deletion	1025415	1028978	1025459	1028927	3468	0-0-0	FR	8	
Chr08	Deletion	1126483	1160495	1126590	1160391	33801	0-0-0	FR	13	
Chr08	Deletion	1232182	1249934	1232242	1249844	17602	0-0-0	FR	3	
Chr08	Deletion	1311081	1315357	1311137	1315278	4141	0-0-0	FR	7	
Chr08	Deletion	1334506	1351634	1334559	1351585	17026	0-0-0	FR	14	
Chr08	Deletion	1394614	1405514	1394640	1405502	10862	0-0-0	FR	4	
Chr08	TandemDuplication	1417238	1418798	1417274	1418744	1470	0-0-0	RF	7	
Chr08	Deletion	1424738	1446050	1424827	1445970	21143	0-0-0	FR	12	
Chr08	Deletion	1465871	1471870	1465954	1471772	5818	0-0-0	FR	19	
Chr08	Deletion	1538135	1543010	1538235	1542963	4728	0-0-0	FR	3	
Chr08	Deletion	1561111	1568795	1561255	1568615	7360	0-0-0	FR	14	
Chr08	DispersedDuplication_downstream	1618315	1624197	1618239	1618578	339	1618239-1624183-1618578	RF	11	FR	3	
Chr08	DispersedDuplication_downstream	1620558	1626075	1620535	1621291	756	1620535-1626015-1621291	RF	5	FR	5	
Chr08	Deletion	1676508	1712830	1684387	1711138	26751	0-0-0	FR	37	
Chr08	Deletion	1712201	1715066	1712333	1714980	2647	0-0-0	FR	3	
Chr08	Deletion	1737389	1751545	1739033	1741990	2957	0-0-0	FR	23	
Chr08	TandemDuplication	1740563	1757131	1740663	1757012	16349	0-0-0	RF	12	
Chr08	TandemDuplication	1854729	1865294	1855643	1862481	6838	0-0-0	RF	6	
Chr08	Deletion	1866324	1868752	1866336	1868739	2403	0-0-0	FR	3	
Chr08	TandemDuplication	1866834	1881001	1867964	1879927	11963	0-0-0	RF	22	
Chr08	TandemDuplication	1900812	1916043	1900829	1916037	15208	0-0-0	RF	3	
Chr08	Deletion	2074919	2083541	2074947	2083513	8566	0-0-0	FR	4	
Chr08	TandemDuplication	2222067	2223123	2222119	2223051	932	0-0-0	RF	14	
Chr08	DispersedDuplication_downstream	2339694	2405803	2339560	2401832	62272	2339560-2405594-2401832	RF	4	FR	3	
Chr08	Deletion	2401808	2405803	2401832	2405775	3943	0-0-0	FR	3	
Chr08	Deletion	2555404	2564439	2555537	2564310	8773	0-0-0	FR	10	
Chr08	Deletion	2572682	2577508	2572788	2577401	4613	0-0-0	FR	8	
Chr08	TandemDuplication	2589752	2595441	2589876	2595381	5505	0-0-0	RF	6	
Chr08	Deletion	2711084	2716774	2711135	2716708	5573	0-0-0	FR	9	
Chr08	Deletion	2718006	2735342	2722949	2732354	9405	0-0-0	FR	16	
Chr08	Deletion	2742101	2773765	2742132	2773729	31597	0-0-0	FR	3	
Chr08	Deletion	2756082	2758549	2756187	2758353	2166	0-0-0	FR	11	
Chr08	Deletion	2801612	2805632	2801625	2805626	4001	0-0-0	FR	3	
Chr08	Deletion	2824212	2836229	2824301	2836132	11831	0-0-0	FR	10	
Chr08	Deletion	2842993	2849034	2843004	2849026	6022	0-0-0	FR	3	
Chr08	Deletion	2954989	3033505	2955039	3033461	78422	0-0-0	FR	5	
Chr08	Deletion	3171989	3192874	3172065	3192410	20345	0-0-0	FR	13	
Chr08	DispersedDuplication_downstream	3203544	3205948	3203419	3203594	175	3203419-3205838-3203594	RF	7	FR	4	
Chr08	Deletion	3243460	3264904	3243565	3264806	21241	0-0-0	FR	23	
Chr08	DispersedDuplication_downstream	3277428	3291356	3277412	3277473	61	3277412-3291278-3277473	RF	5	FR	11	
Chr08	Deletion	3506120	3552442	3506161	3552398	46237	0-0-0	FR	9	
Chr08	DispersedDuplication_downstream	3571689	3613499	3571418	3575209	3791	3571418-3613490-3575209	RF	5	FR	5	
Chr08	DispersedDuplication_downstream	3629829	3633200	3629814	3630792	978	3629814-3632985-3630792	RF	5	FR	5	
Chr08	Deletion	3836668	3841497	3836735	3841459	4724	0-0-0	FR	11	
Chr08	Deletion	3909357	3914635	3909437	3914515	5078	0-0-0	FR	14	
Chr08	Deletion	4005404	4017935	4005419	4017912	12493	0-0-0	FR	3	
Chr08	Deletion	4096475	4104021	4096623	4103870	7247	0-0-0	FR	25	
Chr08	Deletion	4123660	4136745	4123841	4136659	12818	0-0-0	FR	4	
Chr08	Deletion	4346127	4354269	4346247	4354126	7879	0-0-0	FR	10	
Chr08	Deletion	4391325	4394327	4391358	4394272	2914	0-0-0	FR	5	
Chr08	Deletion	4402310	4412755	4402406	4412673	10267	0-0-0	FR	10	
Chr08	DispersedDuplication_downstream	4670132	4688423	4670098	4672614	2516	4670098-4688398-4672614	RF	7	FR	3	
Chr08	Deletion	4814246	4821573	4814337	4821466	7129	0-0-0	FR	13	
Chr08	Deletion	4841864	4853553	4842295	4845991	3696	0-0-0	FR	18	
Chr08	Deletion	5000549	5032778	5006954	5020750	13796	0-0-0	FR	7	
Chr08	Deletion	5048872	5051046	5048982	5050992	2010	0-0-0	FR	4	
Chr08	Deletion	5472473	5509685	5472620	5509604	36984	0-0-0	FR	17	
Chr08	Deletion	5687114	5705929	5687129	5705914	18785	0-0-0	FR	3	
Chr08	TandemDuplication	5738228	5743518	5738270	5743489	5219	0-0-0	RF	5	
Chr08	Deletion	5898468	5917022	5898556	5916924	18368	0-0-0	FR	20	
Chr08	Deletion	5940259	5945666	5940309	5945603	5294	0-0-0	FR	8	
Chr08	TandemDuplication	5988661	6006711	5988713	6006662	17949	0-0-0	RF	15	
Chr08	DispersedDuplication_downstream	6040987	6050459	6040893	6043924	3031	6040893-6050209-6043924	RF	4	FR	10	
Chr08	DispersedDuplication_downstream	6067446	6090176	6067393	6068449	1056	6067393-6089878-6068449	RF	3	FR	20	
Chr08	TandemDuplication	6082629	6097461	6082657	6097441	14784	0-0-0	RF	7	
Chr08	DispersedDuplication_downstream	6112781	6135906	6112758	6128264	15506	6112758-6135832-6128264	RF	4	FR	13	
Chr08	Deletion	6135295	6143652	6135345	6143576	8231	0-0-0	FR	9	
Chr08	TandemDuplication	6180678	6247635	6180684	6247634	66950	0-0-0	RF	3	
Chr08	Inversion	6202119	6203030	6180684	6247634	66950	0-0-0	
Chr08	Deletion	6283825	6317176	6283880	6316928	33048	0-0-0	FR	4	
Chr08	DispersedDuplication_downstream	6324963	6346823	6324800	6325098	298	6324800-6346796-6325098	RF	15	FR	6	
Chr08	TandemDuplication	6369578	6410689	6378859	6399075	20216	0-0-0	RF	12	
Chr08	DispersedDuplication_downstream	6421472	6446509	6421404	6432308	10904	6421404-6446502-6432308	RF	10	FR	3	
Chr08	Deletion	6453788	6458005	6453835	6457977	4142	0-0-0	FR	5	
Chr08	Deletion	6461247	6475179	6461329	6475048	13719	0-0-0	FR	17	
Chr08	DispersedDuplication_downstream	6499567	6519081	6499552	6504151	4599	6499552-6519048-6504151	RF	6	FR	5	
Chr08	DispersedDuplication_downstream	6527657	6531864	6527608	6528163	555	6527608-6531594-6528163	RF	3	FR	5	
Chr08	Deletion	6544079	6549256	6544096	6549243	5147	0-0-0	FR	4	
Chr08	Deletion	6582960	6587298	6583014	6587264	4250	0-0-0	FR	9	
Chr08	TandemDuplication	6664738	6682898	6664849	6682717	17868	0-0-0	RF	3	
Chr08	Deletion	6697070	6704086	6697117	6704008	6891	0-0-0	FR	6	
Chr08	Deletion	6732617	6759599	6732667	6759500	26833	0-0-0	FR	4	
Chr08	Deletion	6797176	6806215	6797233	6806164	8931	0-0-0	FR	9	
Chr08	TandemDuplication	6827365	6850742	6827514	6850615	23101	0-0-0	RF	15	
Chr08	DispersedDuplication_downstream	7428702	7437145	7428700	7432353	3653	7428700-7437101-7432353	RF	3	FR	5	
Chr08	Deletion	7432266	7437145	7432353	7437101	4748	0-0-0	FR	5	
Chr08	Deletion	7456464	7464989	7456509	7464892	8383	0-0-0	FR	4	
Chr08	DispersedDuplication_downstream	7463350	7472621	7463321	7463989	668	7463321-7472558-7463989	RF	3	FR	6	
Chr08	Deletion	7562174	7586733	7568563	7575644	7081	0-0-0	FR	28	
Chr08	DispersedDuplication_downstream	7569672	7595671	7569663	7573094	3431	7569663-7595591-7573094	RF	3	FR	4	
Chr08	Deletion	7835456	7866061	7835488	7866001	30513	0-0-0	FR	3	
Chr08	TandemDuplication	8014120	8017703	8014213	8017657	3444	0-0-0	RF	7	
Chr08	DispersedDuplication_downstream	8031988	8057426	8031873	8032259	386	8031873-8057265-8032259	RF	16	FR	23	
Chr08	Deletion	8067084	8069221	8067139	8069183	2044	0-0-0	FR	6	
Chr08	TandemDuplication	8099220	8129929	8099244	8129900	30656	0-0-0	RF	7	
Chr08	DispersedDuplication_downstream	8138517	8155681	8138503	8140176	1673	8138503-8155675-8140176	RF	5	FR	4	
Chr08	DispersedDuplication_downstream	8235142	8324951	8234998	8242487	7489	8234998-8324684-8242487	RF	3	FR	13	
Chr08	Deletion	8282069	8289303	8282079	8289296	7217	0-0-0	FR	3	
Chr08	Deletion	8295226	8299802	8295280	8299750	4470	0-0-0	FR	3	
Chr08	TandemDuplication	8305012	8324407	8305044	8324342	19298	0-0-0	RF	6	
Chr08	Deletion	8331801	8340784	8334533	8339027	4494	0-0-0	FR	9	
Chr08	Deletion	8345438	8353684	8345634	8353531	7897	0-0-0	FR	24	
Chr08	Complex	8393863	8423283	8393863	8423283	29420	0-0-0
Chr08	Deletion	8449934	8458005	8449957	8457975	8018	0-0-0	FR	6	
Chr08	Deletion	8487598	8504662	8487631	8504633	17002	0-0-0	FR	3	
Chr08	DispersedDuplication_downstream	8509081	8514696	8509021	8511864	2843	8509021-8514661-8511864	RF	6	FR	8	
Chr08	Deletion	8511733	8514696	8511864	8514661	2797	0-0-0	FR	8	
Chr08	TandemDuplication	8549222	8556722	8549268	8556680	7412	0-0-0	RF	6	
Chr08	Deletion	8717803	8736881	8717817	8736865	19048	0-0-0	FR	3	
Chr08	DispersedDuplication_downstream	8833783	8837546	8833777	8834075	298	8833777-8837521-8834075	RF	4	FR	4	
Chr08	TandemDuplication	8833783	8834207	8833791	8834193	402	0-0-0	RF	4	
Chr08	Deletion	8941553	8944657	8941580	8944641	3061	0-0-0	FR	4	
Chr08	Deletion	8987553	8990230	8987603	8990176	2573	0-0-0	FR	8	
Chr08	TandemDuplication	9050596	9064312	9050646	9064221	13575	0-0-0	RF	10	
Chr08	Deletion	9086929	9094365	9086947	9094333	7386	0-0-0	FR	5	
Chr08	Deletion	9117060	9123987	9117065	9123978	6913	0-0-0	FR	4	
Chr08	DispersedDuplication_downstream	9211245	9249114	9211239	9214181	2942	9211239-9249086-9214181	RF	3	FR	5	
Chr08	Deletion	9236440	9257457	9236475	9257441	20966	0-0-0	FR	9	
Chr08	Deletion	9261711	9263774	9261727	9263755	2028	0-0-0	FR	4	
Chr08	Deletion	9294668	9325548	9302748	9313760	11012	0-0-0	FR	34	
Chr08	DispersedDuplication_downstream	9309677	9332377	9309670	9309715	45	9309670-9332333-9309715	RF	3	FR	7	
Chr08	Deletion	9324850	9345949	9324960	9345811	20851	0-0-0	FR	7	
Chr08	DispersedDuplication_downstream	9349170	9362024	9349137	9351436	2299	9349137-9362015-9351436	RF	8	FR	3	
Chr08	DispersedDuplication_downstream	9353744	9371270	9353703	9354029	326	9353703-9371166-9354029	RF	10	FR	16	
Chr08	Complex	9389884	9462731	9389884	9462731	72847	0-0-0
Chr08	DispersedDuplication_downstream	9413861	9462731	9413530	9415853	2323	9413530-9462701-9415853	RF	16	FR	5	
Chr08	Complex	9475097	9563471	9475097	9563471	88374	0-0-0
Chr08	DispersedDuplication_downstream	9606730	9617611	9606712	9607865	1153	9606712-9617546-9607865	RF	5	FR	6	
Chr08	Deletion	9664684	9681157	9664717	9681131	16414	0-0-0	FR	4	
Chr08	DispersedDuplication_downstream	9705119	9715212	9705078	9708121	3043	9705078-9715178-9708121	RF	5	FR	4	
Chr08	Deletion	9710466	9717546	9710502	9717542	7040	0-0-0	FR	3	
Chr08	Deletion	9737434	9740148	9737476	9740128	2652	0-0-0	FR	10	
Chr08	DispersedDuplication_downstream	9748202	9765754	9748197	9760070	11873	9748197-9765700-9760070	RF	5	FR	10	
Chr08	TandemDuplication	9772787	9790310	9772791	9790291	17500	0-0-0	RF	5	
Chr08	DispersedDuplication_downstream	9802212	9816958	9801992	9802462	470	9801992-9816809-9802462	RF	26	FR	3	
Chr08	Deletion	9806221	9808700	9806274	9808637	2363	0-0-0	FR	28	
Chr08	Deletion	9821641	9826202	9821776	9826030	4254	0-0-0	FR	33	
Chr08	Deletion	9831943	9839016	9831972	9838956	6984	0-0-0	FR	6	
Chr08	Deletion	9881683	9889346	9881705	9889318	7613	0-0-0	FR	6	
Chr08	TandemDuplication	9910830	9951224	9910837	9951219	40382	0-0-0	RF	4	
Chr08	DispersedDuplication_downstream	9979912	9997594	9979866	9980397	531	9979866-9997563-9980397	RF	9	FR	5	
Chr08	DispersedDuplication_downstream	10006236	10027377	10006219	10007464	1245	10006219-10027127-10007464	RF	5	FR	10	
Chr08	Deletion	10038293	10053015	10038386	10052873	14487	0-0-0	FR	10	
Chr08	TandemDuplication	10205278	10206773	10205286	10206738	1452	0-0-0	RF	3	
Chr08	TandemDuplication	10218946	10243252	10224822	10237343	12521	0-0-0	RF	6	
Chr08	Deletion	10247332	10336651	10247364	10336640	89276	0-0-0	FR	3	
Chr08	Deletion	10333210	10338870	10333360	10338814	5454	0-0-0	FR	12	
Chr08	DispersedDuplication_downstream	10356863	10377232	10356844	10360857	4013	10356844-10377230-10360857	RF	6	FR	3	
Chr08	Deletion	10360851	10377232	10360857	10377230	16373	0-0-0	FR	3	
Chr08	Deletion	10391201	10411386	10391405	10411278	19873	0-0-0	FR	3	
Chr08	TandemDuplication	10440352	10455763	10443093	10453144	10051	0-0-0	RF	12	
Chr08	TandemDuplication	10464047	10482986	10464100	10482845	18745	0-0-0	RF	5	
Chr08	Complex	10488216	10512199	10488216	10512199	23983	0-0-0
Chr08	TandemDuplication	10525870	10530505	10525951	10530458	4507	0-0-0	RF	3	
Chr08	Deletion	10549494	10568090	10549573	10567951	18378	0-0-0	FR	11	
Chr08	Deletion	10567992	10579968	10568185	10579838	11653	0-0-0	FR	10	
Chr08	TandemDuplication	10729349	10744782	10729358	10744771	15413	0-0-0	RF	5	
Chr08	Deletion	10788733	10801300	10788791	10801227	12436	0-0-0	FR	13	
Chr08	Deletion	10834263	10848907	10834280	10848897	14617	0-0-0	FR	4	
Chr08	DispersedDuplication_downstream	10873288	10915448	10873284	10879242	5958	10873284-10914602-10879242	RF	3	FR	8	
Chr08	Deletion	10921723	10924479	10921765	10924442	2677	0-0-0	FR	5	
Chr08	TandemDuplication	10949252	10971600	10949293	10971560	22267	0-0-0	RF	21	
Chr08	Deletion	11025855	11065463	11025993	11038780	12787	0-0-0	FR	8	
Chr08	TandemDuplication	11031749	11033666	11031787	11033649	1862	0-0-0	RF	6	
Chr08	DispersedDuplication_downstream	11043747	11076024	11043580	11069011	25431	11043580-11075913-11069011	RF	14	FR	12	
Chr08	Deletion	11082235	11085957	11082275	11085936	3661	0-0-0	FR	9	
Chr08	DispersedDuplication_downstream	11126381	11216290	11125545	11150346	24801	11125545-11213328-11150346	RF	19	FR	11	
Chr08	DispersedDuplication_downstream	11254953	11262603	11254922	11255606	684	11254922-11262510-11255606	RF	6	FR	3	
Chr08	Deletion	11278336	11303588	11278373	11303550	25177	0-0-0	FR	3	
Chr08	Deletion	11318173	11321024	11318183	11321001	2818	0-0-0	FR	4	
Chr08	DispersedDuplication_downstream	11325782	11338256	11325777	11327780	2003	11325777-11338214-11327780	RF	3	FR	4	
Chr08	Deletion	11409688	11414002	11409770	11413950	4180	0-0-0	FR	4	
Chr08	DispersedDuplication_downstream	11416668	11422661	11416620	11417674	1054	11416620-11422588-11417674	RF	5	FR	10	
Chr08	Deletion	11419992	11425016	11420091	11424835	4744	0-0-0	FR	9	
Chr08	Deletion	11472977	11488699	11473027	11488483	15456	0-0-0	FR	8	
Chr08	DispersedDuplication_downstream	11658966	11669732	11658962	11659006	44	11658962-11669709-11659006	RF	4	FR	8	
Chr08	Deletion	11679685	11711397	11690240	11709251	19011	0-0-0	FR	12	
Chr08	DispersedDuplication_downstream	11718915	11722248	11718902	11718930	28	11718902-11722230-11718930	RF	4	FR	4	
Chr08	TandemDuplication	11748504	11759952	11748522	11759942	11420	0-0-0	RF	4	
Chr08	Deletion	11858260	11862343	11858351	11862258	3907	0-0-0	FR	4	
Chr08	Deletion	11869494	11885112	11872263	11884214	11951	0-0-0	FR	6	
Chr08	DispersedDuplication_downstream	11877073	11923126	11877053	11901673	24620	11877053-11923093-11901673	RF	7	FR	8	
Chr08	DispersedDuplication_downstream	11928224	11961583	11928212	11931093	2881	11928212-11960401-11931093	RF	3	FR	9	
Chr08	Deletion	11976344	11988876	11976399	11988844	12445	0-0-0	FR	4	
Chr08	TandemDuplication	11995345	12015246	11998228	12012324	14096	0-0-0	RF	13	
Chr08	Deletion	12031895	12040690	12032105	12040478	8373	0-0-0	FR	19	
Chr08	Deletion	12093606	12096941	12093651	12096907	3256	0-0-0	FR	13	
Chr08	Deletion	12255329	12257904	12255377	12257857	2480	0-0-0	FR	9	
Chr08	Deletion	12260825	12264169	12260948	12264076	3128	0-0-0	FR	12	
Chr08	Deletion	12262798	12266130	12262813	12266077	3264	0-0-0	FR	5	
Chr08	Deletion	12305293	12309070	12305341	12309004	3663	0-0-0	FR	4	
Chr08	Deletion	12325279	12343103	12325395	12342986	17591	0-0-0	FR	28	
Chr08	Deletion	12384404	12391970	12384714	12391677	6963	0-0-0	FR	14	
Chr08	TandemDuplication	12549189	12565185	12549275	12565094	15819	0-0-0	RF	10	
Chr08	Deletion	12604876	12613362	12604919	12613342	8423	0-0-0	FR	5	
Chr08	DispersedDuplication_downstream	12634124	12664545	12633948	12635064	1116	12633948-12664518-12635064	RF	4	FR	7	
Chr08	Deletion	12746381	12750108	12746500	12750028	3528	0-0-0	FR	6	
Chr08	Deletion	12753409	12756741	12753421	12756734	3313	0-0-0	FR	4	
Chr08	TandemDuplication	12773406	12775073	12773726	12774602	876	0-0-0	RF	8	
Chr08	Deletion	12813904	12839931	12813955	12839894	25939	0-0-0	FR	6	
Chr08	TandemDuplication	12894911	12904818	12894937	12904795	9858	0-0-0	RF	9	
Chr08	Deletion	13031123	13040594	13032594	13039198	6604	0-0-0	FR	47	
Chr08	Deletion	13077906	13105782	13078556	13105452	26896	0-0-0	FR	3	
Chr08	TandemDuplication	13181610	13184954	13181780	13184772	2992	0-0-0	RF	22	
Chr08	DispersedDuplication_downstream	13199309	13227129	13199300	13203820	4520	13199300-13227022-13203820	RF	5	FR	5	
Chr08	Deletion	13244683	13250298	13244696	13250292	5596	0-0-0	FR	3	
Chr08	Deletion	13290804	13295149	13290811	13295138	4327	0-0-0	FR	15	
Chr08	Deletion	13293346	13302284	13293429	13302192	8763	0-0-0	FR	13	
Chr08	DispersedDuplication_downstream	13301403	13310365	13301358	13301866	508	13301358-13310290-13301866	RF	3	FR	5	
Chr08	Deletion	13342069	13349695	13342093	13349669	7576	0-0-0	FR	4	
Chr08	TandemDuplication	13359763	13370294	13359805	13370250	10445	0-0-0	RF	4	
Chr08	Deletion	13383465	13416389	13383486	13416359	32873	0-0-0	FR	6	
Chr08	TandemDuplication	13601993	13616403	13602212	13616317	14105	0-0-0	RF	5	
Chr08	TandemDuplication	13630366	13638504	13630384	13638484	8100	0-0-0	RF	4	
Chr08	TandemDuplication	13649156	13660513	13649179	13660494	11315	0-0-0	RF	3	
Chr08	Complex	13669852	13691176	13669852	13691176	21324	0-0-0
Chr08	TandemDuplication	13694536	13732893	13694580	13732860	38280	0-0-0	RF	9	
Chr08	DispersedDuplication_downstream	13745811	13805069	13745719	13759102	13383	13745719-13804908-13759102	RF	4	FR	5	
Chr08	Deletion	14044844	14060008	14044866	14059964	15098	0-0-0	FR	5	
Chr08	Deletion	14074074	14086036	14074127	14085958	11831	0-0-0	FR	3	
Chr08	Deletion	14201016	14207318	14201042	14207296	6254	0-0-0	FR	4	
Chr08	Deletion	14226092	14229104	14226116	14229080	2964	0-0-0	FR	42	
Chr08	TandemDuplication	14332002	14332497	14332014	14332479	465	0-0-0	RF	3	
Chr08	TandemDuplication	14635254	14657009	14635434	14656897	21463	0-0-0	RF	4	
Chr08	TandemDuplication	14798238	14810933	14798263	14810924	12661	0-0-0	RF	5	
Chr08	Deletion	14823525	14826168	14823555	14826154	2599	0-0-0	FR	17	
Chr08	Deletion	14845582	14858504	14845680	14858268	12588	0-0-0	FR	8	
Chr08	Deletion	14913645	14929770	14913683	14929730	16047	0-0-0	FR	5	
Chr08	Deletion	15011277	15017160	15011304	15017121	5817	0-0-0	FR	9	
Chr08	Deletion	15032786	15035075	15032808	15035063	2255	0-0-0	FR	6	
Chr08	DispersedDuplication_downstream	15091692	15108883	15091630	15092644	1014	15091630-15108801-15092644	RF	8	FR	3	
Chr08	Deletion	15104885	15111169	15104975	15111086	6111	0-0-0	FR	25	
Chr08	Deletion	15116001	15151770	15118638	15123448	4810	0-0-0	FR	9	
Chr08	TandemDuplication	15231224	15232307	15231346	15232180	834	0-0-0	RF	9	
Chr08	Deletion	15270648	15273275	15270729	15273082	2353	0-0-0	FR	9	
Chr08	TandemDuplication	15353303	15391577	15353343	15391533	38190	0-0-0	RF	8	
Chr08	Deletion	15475609	15480858	15475635	15480830	5195	0-0-0	FR	10	
Chr08	TandemDuplication	15499975	15515952	15500066	15515829	15763	0-0-0	RF	12	
Chr08	TandemDuplication	15528921	15558353	15528947	15558317	29370	0-0-0	RF	6	
Chr08	Deletion	15611041	15621682	15611060	15621673	10613	0-0-0	FR	6	
Chr08	Deletion	15620915	15625833	15620962	15625744	4782	0-0-0	FR	12	
Chr08	Deletion	15643201	15654089	15643229	15654002	10773	0-0-0	FR	10	
Chr08	Deletion	15794268	15807937	15794300	15807913	13613	0-0-0	FR	4	
Chr08	Deletion	15822439	15830328	15822494	15830281	7787	0-0-0	FR	4	
Chr08	Deletion	15868619	15873518	15868684	15873346	4662	0-0-0	FR	7	
Chr08	DispersedDuplication_downstream	15951375	15981696	15951331	15955730	4399	15951331-15981630-15955730	RF	6	FR	5	
Chr08	Deletion	16621768	16632120	16621791	16632095	10304	0-0-0	FR	5	
Chr08	TandemDuplication	16777880	16798178	16777935	16798135	20200	0-0-0	RF	10	
Chr08	Deletion	16934216	16969056	16935436	16968824	33388	0-0-0	FR	8	
Chr08	DispersedDuplication_downstream	16980476	16991928	16980467	16982178	1711	16980467-16991874-16982178	RF	3	FR	6	
Chr08	Deletion	16982125	16991928	16982178	16991874	9696	0-0-0	FR	6	
Chr08	TandemDuplication	16983359	17091559	17006504	17083067	76563	0-0-0	RF	32	
Chr08	Deletion	17034318	17045015	17034374	17044861	10487	0-0-0	FR	12	
Chr08	TandemDuplication	17072652	17077913	17072699	17077877	5178	0-0-0	RF	6	
Chr08	Deletion	17157633	17166756	17157678	17166717	9039	0-0-0	FR	3	
Chr08	Deletion	17167151	17171167	17167283	17170978	3695	0-0-0	FR	11	
Chr08	Deletion	17185111	17198262	17185205	17198179	12974	0-0-0	FR	14	
Chr08	TandemDuplication	17249962	17268385	17250001	17268353	18352	0-0-0	RF	5	
Chr08	TandemDuplication	17280027	17297749	17280056	17297727	17671	0-0-0	RF	3	
Chr08	DispersedDuplication_downstream	17404031	17423405	17404000	17404493	493	17404000-17423226-17404493	RF	4	FR	10	
Chr08	Deletion	17462777	17465168	17462852	17465122	2270	0-0-0	FR	3	
Chr08	DispersedDuplication_downstream	17482207	17530668	17481192	17482321	1129	17481192-17530669-17482321	RF	18	FR	6	
Chr08	Deletion	17565174	17567393	17565182	17567381	2199	0-0-0	FR	4	
Chr08	Deletion	17626561	17631086	17626598	17631051	4453	0-0-0	FR	8	
Chr08	Deletion	17672541	17719347	17672587	17719320	46733	0-0-0	FR	8	
Chr08	Deletion	17913439	17927463	17913468	17927441	13973	0-0-0	FR	7	
Chr08	DispersedDuplication_downstream	17938725	17985897	17938718	17944655	5937	17938718-17985625-17944655	RF	5	FR	5	
Chr08	Deletion	18021906	18025751	18022167	18025483	3316	0-0-0	FR	11	
Chr08	Deletion	18032807	18040359	18034364	18038814	4450	0-0-0	FR	23	
Chr08	Deletion	18037114	18042864	18037143	18042836	5693	0-0-0	FR	5	
Chr08	DispersedDuplication_downstream	18052024	18056386	18051982	18052064	82	18051982-18056339-18052064	RF	10	FR	8	
Chr08	Deletion	18059478	18061726	18059615	18061692	2077	0-0-0	FR	6	
Chr08	Deletion	18207911	18224022	18207940	18223968	16028	0-0-0	FR	9	
Chr08	DispersedDuplication_downstream	18262719	18322747	18262666	18283736	21070	18262666-18322703-18283736	RF	9	FR	8	
Chr08	Deletion	18337908	18342093	18337932	18342072	4140	0-0-0	FR	4	
Chr08	TandemDuplication	18343554	18344490	18343573	18344472	899	0-0-0	RF	4	
Chr08	Deletion	18408700	18416291	18408717	18416267	7550	0-0-0	FR	3	
Chr08	Deletion	18421195	18425910	18421213	18425886	4673	0-0-0	FR	6	
Chr08	Deletion	18471338	18503909	18475608	18499552	23944	0-0-0	FR	20	
Chr08	Deletion	18524092	18579201	18524135	18579168	55033	0-0-0	FR	8	
Chr08	Deletion	18584940	18589980	18584974	18589958	4984	0-0-0	FR	7	
Chr08	TandemDuplication	18685626	18698929	18685710	18698738	13028	0-0-0	RF	11	
Chr08	Deletion	18709381	18717529	18709397	18717518	8121	0-0-0	FR	4	
Chr08	Complex	18773923	18817059	18773923	18817059	43136	0-0-0
Chr08	Deletion	18878611	18883360	18878657	18883310	4653	0-0-0	FR	3	
Chr08	TandemDuplication	18927421	18931283	18927433	18931281	3848	0-0-0	RF	9	
Chr08	Deletion	18931494	18934853	18931510	18934843	3333	0-0-0	FR	5	
Chr08	DispersedDuplication_downstream	18932623	18983631	18931710	18935639	3929	18931710-18983491-18935639	RF	9	FR	10	
Chr08	TandemDuplication	18963971	18991063	18963975	18991052	27077	0-0-0	RF	3	
Chr08	TandemDuplication	19039174	19054174	19039213	19054145	14932	0-0-0	RF	20	
Chr08	Deletion	19063167	19084267	19063310	19084153	20843	0-0-0	FR	13	
Chr08	DispersedDuplication_downstream	19092029	19109650	19091937	19097171	5234	19091937-19109604-19097171	RF	13	FR	18	
Chr08	TandemDuplication	19099773	19111260	19099794	19111246	11452	0-0-0	RF	3	
Chr08	DispersedDuplication_downstream	19129747	19132426	19129714	19129919	205	19129714-19132368-19129919	RF	4	FR	6	
Chr08	Deletion	19138168	19152214	19138397	19152104	13707	0-0-0	FR	14	
Chr08	Deletion	19223204	19225365	19223304	19225252	1948	0-0-0	FR	14	
Chr08	Deletion	19265399	19269618	19265449	19269585	4136	0-0-0	FR	12	
Chr08	Deletion	19270832	19281584	19270858	19281554	10696	0-0-0	FR	4	
Chr08	Deletion	19393292	19399598	19393323	19399554	6231	0-0-0	FR	8	
Chr08	Complex	19411511	19450234	19411511	19450234	38723	0-0-0
Chr08	DispersedDuplication_downstream	19472793	19493047	19472759	19475193	2434	19472759-19492425-19475193	RF	11	FR	4	
Chr08	DispersedDuplication_downstream	19502961	19530322	19502903	19503367	464	19502903-19530008-19503367	RF	12	FR	6	
Chr08	Deletion	19532862	19536874	19532929	19536823	3894	0-0-0	FR	3	
Chr08	Deletion	19537735	19563275	19537867	19563131	25264	0-0-0	FR	29	
Chr08	Deletion	19594875	19619049	19594884	19619036	24152	0-0-0	FR	3	
Chr08	DispersedDuplication_downstream	19618621	19640197	19618613	19622552	3939	19618613-19640139-19622552	RF	4	FR	5	
Chr08	Deletion	19631910	19634415	19631970	19634258	2288	0-0-0	FR	10	
Chr08	TandemDuplication	19707328	19761736	19707361	19761680	54319	0-0-0	RF	7	
Chr08	Deletion	19713307	19715765	19713347	19715727	2380	0-0-0	FR	9	
Chr08	Deletion	19783585	19793535	19783601	19793510	9909	0-0-0	FR	4	
Chr08	Deletion	20103992	20114365	20104047	20114253	10206	0-0-0	FR	8	
Chr08	DispersedDuplication_downstream	20487853	20554987	20487836	20505351	17515	20487836-20554965-20505351	RF	3	FR	3	
Chr08	Deletion	20680220	20700242	20680245	20700189	19944	0-0-0	FR	9	
Chr08	Deletion	20716141	20725987	20716209	20725785	9576	0-0-0	FR	12	
Chr08	Deletion	21351036	21353123	21351205	21353032	1827	0-0-0	FR	17	
Chr08	Deletion	21378046	21386523	21378085	21386448	8363	0-0-0	FR	5	
Chr08	Deletion	21722847	21744500	21722881	21744467	21586	0-0-0	FR	5	
Chr08	Deletion	22507113	22509259	22507215	22509191	1976	0-0-0	FR	10	
Chr08	Deletion	22508615	22522012	22508648	22521975	13327	0-0-0	FR	8	
Chr08	Deletion	22532050	22547922	22532083	22547897	15814	0-0-0	FR	4	
Chr08	TandemDuplication	22552730	22576268	22554813	22564014	9201	0-0-0	RF	16	
Chr08	DispersedDuplication_downstream	22624547	22628520	22624471	22624952	481	22624471-22628474-22624952	RF	8	FR	5	
Chr08	DispersedDuplication_downstream	23284075	23357292	23282958	23284165	1207	23282958-23357293-23284165	RF	7	FR	6	
Chr08	Deletion	23945776	23978676	23945864	23978625	32761	0-0-0	FR	3	
Chr08	Deletion	24080438	24087454	24080460	24087409	6949	0-0-0	FR	4	
Chr08	TandemDuplication	24120875	24138118	24120911	24138098	17187	0-0-0	RF	8	
Chr08	Deletion	24339526	24397770	24339553	24397749	58196	0-0-0	FR	9	
Chr08	Deletion	24409915	24413178	24409946	24413154	3208	0-0-0	FR	10	
Chr08	DispersedDuplication_downstream	24411942	24415725	24411868	24411997	129	24411868-24415692-24411997	RF	8	FR	5	
Chr08	Deletion	24481232	24493470	24481294	24493357	12063	0-0-0	FR	7	
Chr08	Deletion	24524133	24540068	24524181	24540034	15853	0-0-0	FR	5	
Chr08	Deletion	24569275	24579510	24569308	24579475	10167	0-0-0	FR	10	
Chr08	Deletion	24583530	24588830	24583603	24588740	5137	0-0-0	FR	12	
Chr08	TandemDuplication	24713323	24718486	24713364	24718446	5082	0-0-0	RF	7	
Chr08	TandemDuplication	24857152	24866967	24857156	24866958	9802	0-0-0	RF	3	
Chr08	Deletion	24909307	24922674	24912064	24920809	8745	0-0-0	FR	17	
Chr08	Deletion	25059673	25063191	25059772	25063085	3313	0-0-0	FR	17	
Chr08	Deletion	25063655	25066167	25063756	25066111	2355	0-0-0	FR	8	
Chr08	Deletion	25153411	25156407	25153453	25156379	2926	0-0-0	FR	6	
Chr08	Deletion	25159707	25162476	25159721	25162464	2743	0-0-0	FR	12	
Chr08	Deletion	25195108	25226345	25195174	25226315	31141	0-0-0	FR	7	
Chr08	Deletion	25243897	25254608	25243988	25254543	10555	0-0-0	FR	16	
Chr08	TandemDuplication	25260200	25273269	25260218	25273253	13035	0-0-0	RF	3	
Chr08	Deletion	25779870	25793819	25779882	25793798	13916	0-0-0	FR	6	
Chr08	Deletion	26207958	26210749	26208022	26210669	2647	0-0-0	FR	7	
Chr08	Deletion	26458855	26461279	26459024	26461099	2075	0-0-0	FR	19	
Chr08	TandemDuplication	26605820	26620722	26606140	26620492	14352	0-0-0	RF	7	
Chr08	Complex	26626947	26646869	26626947	26646869	19922	0-0-0
Chr08	Deletion	26681514	26697552	26681524	26697545	16021	0-0-0	FR	3	
Chr08	DispersedDuplication_downstream	26727690	26751198	26727468	26728810	1342	26727468-26751188-26728810	RF	6	FR	4	
Chr08	Deletion	26792035	26797804	26792055	26797784	5729	0-0-0	FR	4	
Chr08	Deletion	26864289	26882145	26864314	26882126	17812	0-0-0	FR	4	
Chr08	Deletion	26893711	26896076	26893754	26896053	2299	0-0-0	FR	8	
Chr08	TandemDuplication	26935020	26937869	26935089	26937764	2675	0-0-0	RF	5	
Chr08	DispersedDuplication_downstream	27227107	27326841	27227086	27234064	6978	27227086-27326655-27234064	RF	3	FR	7	
Chr08	Deletion	27240401	27248046	27240426	27248030	7604	0-0-0	FR	6	
Chr08	DispersedDuplication_downstream	27371875	27398773	27371838	27373269	1431	27371838-27398713-27373269	RF	7	FR	7	
Chr08	Deletion	27406644	27410776	27406741	27410694	3953	0-0-0	FR	14	
Chr08	Deletion	27621563	27625478	27621605	27625442	3837	0-0-0	FR	9	
Chr08	DispersedDuplication_downstream	27631439	27708512	27631428	27631509	81	27631428-27708494-27631509	RF	3	FR	4	
Chr08	TandemDuplication	27726692	27727875	27726719	27727852	1133	0-0-0	RF	3	
Chr08	DispersedDuplication_downstream	27892379	27903721	27892338	27892419	81	27892338-27903675-27892419	RF	8	FR	6	
Chr08	Deletion	28067955	28080042	28067957	28080037	12080	0-0-0	FR	3	
Chr08	DispersedDuplication_downstream	28139229	28149093	28139213	28139267	54	28139213-28149077-28139267	RF	6	FR	4	
Chr08	TandemDuplication	28204833	28245999	28204915	28245843	40928	0-0-0	RF	6	
Chr08	TandemDuplication	28265507	28271021	28265733	28270773	5040	0-0-0	RF	6	
Chr08	DispersedDuplication_downstream	28306800	28376941	28306759	28348222	41463	28306759-28376763-28348222	RF	11	FR	5	
Chr08	Deletion	28372525	28377721	28372554	28377720	5166	0-0-0	FR	3	
Chr08	Deletion	28393296	28399356	28393312	28399349	6037	0-0-0	FR	3	
Chr08	TandemDuplication	28400267	28414801	28400280	28414786	14506	0-0-0	RF	7	
Chr08	Deletion	28416648	28418970	28416679	28418932	2253	0-0-0	FR	4	
Chr08	DispersedDuplication_downstream	28446405	28479245	28445591	28446527	936	28445591-28479209-28446527	RF	10	FR	7	
Chr08	Deletion	28501602	28509435	28501768	28509355	7587	0-0-0	FR	5	
Chr08	Deletion	28533678	28537026	28533728	28536985	3257	0-0-0	FR	8	
Chr08	TandemDuplication	28544779	28550652	28544788	28550633	5845	0-0-0	RF	4	
Chr08	DispersedDuplication_downstream	28589576	28598467	28589572	28590756	1184	28589572-28598441-28590756	RF	3	FR	4	
Chr08	DispersedDuplication_downstream	28608656	28668466	28607314	28628388	21074	28607314-28668443-28628388	RF	3	FR	7	
Chr08	Deletion	28623361	28625638	28623495	28625490	1995	0-0-0	FR	27	
Chr08	DispersedDuplication_downstream	28689870	28735390	28689846	28717105	27259	28689846-28735386-28717105	RF	11	FR	5	
Chr08	Deletion	28690712	28693738	28690746	28693704	2958	0-0-0	FR	32	
Chr08	Deletion	28717095	28735390	28717105	28735386	18281	0-0-0	FR	5	
Chr08	Deletion	28825558	28841904	28826472	28840988	14516	0-0-0	FR	8	
Chr08	Deletion	28859311	28863238	28859436	28863178	3742	0-0-0	FR	14	
Chr08	Deletion	28877941	28923300	28877980	28923273	45293	0-0-0	FR	6	
Chr08	DispersedDuplication_downstream	28911397	28937948	28911149	28912366	1217	28911149-28937524-28912366	RF	5	FR	4	
Chr08	Deletion	28981609	28985035	28981656	28985018	3362	0-0-0	FR	6	
Chr08	TandemDuplication	29056223	29102265	29056251	29102217	45966	0-0-0	RF	4	
Chr08	Deletion	29104818	29113891	29104844	29113860	9016	0-0-0	FR	5	
Chr08	Deletion	29125924	29134699	29125943	29134667	8724	0-0-0	FR	3	
Chr08	Deletion	29186025	29190688	29186263	29190437	4174	0-0-0	FR	11	
Chr08	Deletion	29242190	29250554	29243778	29248307	4529	0-0-0	FR	12	
Chr08	DispersedDuplication_downstream	29476977	29560008	29476947	29478776	1829	29476947-29559565-29478776	RF	10	FR	10	
Chr08	Deletion	29648503	29670422	29648550	29670369	21819	0-0-0	FR	13	
Chr08	Deletion	29740204	29746202	29740250	29746169	5919	0-0-0	FR	9	
Chr08	Deletion	29805778	29844712	29805838	29844640	38802	0-0-0	FR	16	
Chr08	Deletion	29870901	29887772	29870918	29887759	16841	0-0-0	FR	3	
Chr08	Deletion	29975113	29981666	29975179	29981632	6453	0-0-0	FR	12	
Chr08	Deletion	29978979	30007964	29978991	30007952	28961	0-0-0	FR	6	
Chr08	DispersedDuplication_downstream	30022286	30068488	30021919	30028347	6428	30021919-30068417-30028347	RF	5	FR	14	
Chr08	Deletion	30092283	30097882	30092313	30097816	5503	0-0-0	FR	4	
Chr08	Deletion	30096844	30101054	30096849	30101044	4195	0-0-0	FR	3	
Chr08	Deletion	30117353	30120389	30117388	30120367	2979	0-0-0	FR	5	
Chr08	TandemDuplication	30133833	30138563	30133935	30138455	4520	0-0-0	RF	18	
Chr08	DispersedDuplication_downstream	30179291	30185468	30179268	30179437	169	30179268-30185386-30179437	RF	5	FR	7	
Chr08	TandemDuplication	30269827	30294393	30269877	30294356	24479	0-0-0	RF	4	
Chr08	TandemDuplication	30295933	30329019	30295977	30328886	32909	0-0-0	RF	5	
Chr08	Deletion	30361143	30382758	30361175	30382720	21545	0-0-0	FR	9	
Chr09	Deletion	259616	267942	259692	267905	8213	0-0-0	FR	13	
Chr09	TandemDuplication	307778	315799	308419	315189	6770	0-0-0	RF	16	
Chr09	Deletion	343200	355428	345697	349007	3310	0-0-0	FR	9	
Chr09	DispersedDuplication_downstream	352145	368486	352118	353028	910	352118-368392-353028	RF	10	FR	9	
Chr09	DispersedDuplication_downstream	389530	392354	389442	389888	446	389442-392160-389888	RF	8	FR	4	
Chr09	Deletion	480781	501668	480852	501615	20763	0-0-0	FR	4	
Chr09	Deletion	569302	572745	569400	572676	3276	0-0-0	FR	6	
Chr09	TandemDuplication	688692	722094	688736	722061	33325	0-0-0	RF	12	
Chr09	DispersedDuplication_downstream	769006	772031	768969	769287	318	768969-772021-769287	RF	3	FR	3	
Chr09	TandemDuplication	779113	782954	779223	782870	3647	0-0-0	RF	8	
Chr09	Deletion	937837	943857	937870	943814	5944	0-0-0	FR	6	
Chr09	TandemDuplication	1498879	1535191	1498884	1535090	36206	0-0-0	RF	3	
Chr09	Deletion	2086297	2094381	2086461	2094312	7851	0-0-0	FR	12	
Chr09	Deletion	2160928	2189776	2160964	2189716	28752	0-0-0	FR	5	
Chr09	TandemDuplication	2260895	2266589	2260920	2266556	5636	0-0-0	RF	4	
Chr09	DispersedDuplication_downstream	2871941	2928903	2871873	2872344	471	2871873-2928181-2872344	RF	10	FR	4	
Chr09	TandemDuplication	3347414	3348469	3347433	3348460	1027	0-0-0	RF	4	
Chr09	Deletion	3743531	3754575	3743820	3754371	10551	0-0-0	FR	22	
Chr09	TandemDuplication	4422012	4423813	4422023	4423811	1788	0-0-0	RF	3	
Chr09	Deletion	4919483	4928893	4919510	4928862	9352	0-0-0	FR	3	
Chr09	DispersedDuplication_downstream	5391243	5418250	5391007	5392337	1330	5391007-5418186-5392337	RF	5	FR	13	
Chr09	DispersedDuplication_downstream	5444954	5458229	5444878	5448305	3427	5444878-5458209-5448305	RF	13	FR	8	
Chr09	DispersedDuplication_downstream	5496763	5507109	5496724	5497491	767	5496724-5506956-5497491	RF	10	FR	8	
Chr09	TandemDuplication	5535494	5551887	5536523	5550837	14314	0-0-0	RF	23	
Chr09	DispersedDuplication_downstream	5568614	5587373	5568528	5569527	999	5568528-5587173-5569527	RF	12	FR	10	
Chr09	DispersedDuplication_downstream	5598083	5620370	5598065	5599286	1221	5598065-5620357-5599286	RF	6	FR	4	
Chr09	TandemDuplication	5855113	5946377	5855280	5946263	90983	0-0-0	RF	10	
Chr09	Deletion	6188325	6191496	6188333	6191484	3151	0-0-0	FR	5	
Chr09	TandemDuplication	6205442	6209266	6205450	6209254	3804	0-0-0	RF	3	
Chr09	TandemDuplication	6232826	6239910	6233019	6239713	6694	0-0-0	RF	16	
Chr09	Deletion	6280667	6315265	6280680	6315242	34562	0-0-0	FR	4	
Chr09	Deletion	6472479	6477199	6472648	6477027	4379	0-0-0	FR	24	
Chr09	Deletion	6933293	6936556	6933458	6936404	2946	0-0-0	FR	11	
Chr09	Deletion	7223026	7226992	7223030	7226986	3956	0-0-0	FR	3	
Chr09	Deletion	7280007	7282761	7280073	7282681	2608	0-0-0	FR	18	
Chr09	Deletion	7452505	7468725	7452595	7468629	16034	0-0-0	FR	16	
Chr09	Deletion	8367724	8371706	8367731	8371679	3948	0-0-0	FR	3	
Chr09	TandemDuplication	8368740	8405818	8368802	8405761	36959	0-0-0	RF	5	
Chr09	Deletion	8391516	8398280	8391522	8398261	6739	0-0-0	FR	5	
Chr09	Deletion	8474259	8476389	8474264	8476380	2116	0-0-0	FR	3	
Chr09	Deletion	8758820	8761303	8758925	8761191	2266	0-0-0	FR	15	
Chr09	TandemDuplication	9033017	9041446	9033024	9041435	8411	0-0-0	RF	10	
Chr09	Deletion	9045775	9051004	9045791	9051001	5210	0-0-0	FR	3	
Chr09	Deletion	9081189	9087341	9081224	9087309	6085	0-0-0	FR	7	
Chr09	TandemDuplication	9153906	9161069	9154105	9160866	6761	0-0-0	RF	15	
Chr09	Complex	9167224	9182594	9167224	9182594	15370	0-0-0
Chr09	Deletion	9170744	9182594	9170776	9182527	11751	0-0-0	FR	4	
Chr09	TandemDuplication	9189614	9202121	9189660	9202100	12440	0-0-0	RF	4	
Chr09	Deletion	9270149	9272774	9270271	9272656	2385	0-0-0	FR	15	
Chr09	Deletion	9283821	9287094	9283841	9287086	3245	0-0-0	FR	4	
Chr09	Deletion	9334193	9336775	9334233	9336727	2494	0-0-0	FR	5	
Chr09	TandemDuplication	9625246	9698777	9625362	9698713	73351	0-0-0	RF	9	
Chr09	Deletion	9718155	9723596	9718277	9723519	5242	0-0-0	FR	10	
Chr09	DispersedDuplication_downstream	9720088	9765623	9719973	9723142	3169	9719973-9765534-9723142	RF	17	FR	3	
Chr09	Deletion	9775827	9779247	9775941	9779213	3272	0-0-0	FR	5	
Chr09	Deletion	9782190	9788970	9782289	9788917	6628	0-0-0	FR	6	
Chr09	DispersedDuplication_downstream	9796271	9810923	9796254	9796390	136	9796254-9810834-9796390	RF	4	FR	10	
Chr09	Deletion	9847574	9881701	9847630	9881591	33961	0-0-0	FR	10	
Chr09	Deletion	9908735	9975847	9908762	9975806	67044	0-0-0	FR	7	
Chr09	Deletion	10000696	10004667	10000804	10004564	3760	0-0-0	FR	19	
Chr09	TandemDuplication	10025925	10032217	10025926	10032200	6274	0-0-0	RF	3	
Chr09	DispersedDuplication_downstream	10042896	10051694	10042851	10042939	88	10042851-10051650-10042939	RF	7	FR	9	
Chr09	Deletion	10107828	10111233	10107950	10111208	3258	0-0-0	FR	4	
Chr09	Deletion	10170474	10174219	10170496	10174187	3691	0-0-0	FR	3	
Chr09	TandemDuplication	10761816	10765746	10761902	10765645	3743	0-0-0	RF	15	
Chr09	Deletion	10856997	10867243	10857059	10867123	10064	0-0-0	FR	15	
Chr09	Deletion	10968542	10982015	10968548	10982002	13454	0-0-0	FR	3	
Chr09	TandemDuplication	11589384	11589968	11589442	11589923	481	0-0-0	RF	13	
Chr09	Deletion	11592897	11625733	11593006	11625610	32604	0-0-0	FR	8	
Chr09	Deletion	12073055	12095625	12073078	12095609	22531	0-0-0	FR	5	
Chr09	TandemDuplication	14078286	14078820	14078307	14078796	489	0-0-0	RF	5	
Chr09	TandemDuplication	15079232	15103194	15079262	15103172	23910	0-0-0	RF	6	
Chr09	Deletion	15103461	15106781	15103479	15106770	3291	0-0-0	FR	3	
Chr09	TandemDuplication	15113454	15136471	15114649	15135269	20620	0-0-0	RF	8	
Chr09	DispersedDuplication_downstream	15302871	15319280	15302840	15308672	5832	15302840-15319091-15308672	RF	5	FR	17	
Chr09	Deletion	15308495	15319280	15308672	15319091	10419	0-0-0	FR	17	
Chr09	Complex	15387757	15400988	15387757	15400988	13231	0-0-0
Chr09	DispersedDuplication_downstream	15397706	15400988	15397694	15397719	25	15397694-15400980-15397719	RF	5	FR	4	
Chr09	DispersedDuplication_downstream	15867317	15901987	15867297	15867533	236	15867297-15901802-15867533	RF	5	FR	3	
Chr09	Deletion	15889263	15914101	15889370	15914028	24658	0-0-0	FR	3	
Chr09	Deletion	16123442	16125724	16123472	16125690	2218	0-0-0	FR	4	
Chr09	TandemDuplication	16425423	16431260	16425482	16431195	5713	0-0-0	RF	10	
Chr09	Deletion	16516487	16518555	16516591	16518500	1909	0-0-0	FR	16	
Chr09	TandemDuplication	16590748	16595523	16590791	16595502	4711	0-0-0	RF	14	
Chr09	TandemDuplication	17045201	17121898	17045213	17121880	76667	0-0-0	RF	4	
Chr09	Deletion	17099463	17103144	17099617	17102988	3371	0-0-0	FR	17	
Chr09	TandemDuplication	17179180	17189899	17179283	17189717	10434	0-0-0	RF	3	
Chr09	Deletion	17609758	17615153	17609901	17614988	5087	0-0-0	FR	29	
Chr09	Deletion	18039065	18041278	18039153	18041240	2087	0-0-0	FR	8	
Chr09	DispersedDuplication_downstream	18130235	18135117	18130120	18130987	867	18130120-18134954-18130987	RF	7	FR	23	
Chr09	DispersedDuplication_downstream	18140208	18148526	18140112	18140485	373	18140112-18148437-18140485	RF	13	FR	18	
Chr09	TandemDuplication	18160461	18188615	18161233	18188223	26990	0-0-0	RF	3	
Chr09	Deletion	18364488	18367931	18364518	18367899	3381	0-0-0	FR	11	
Chr09	Deletion	18495584	18521746	18495598	18521715	26117	0-0-0	FR	4	
Chr09	Deletion	18532086	18575227	18532239	18574940	42701	0-0-0	FR	3	
Chr09	DispersedDuplication_downstream	18573487	18649521	18573479	18605498	32019	18573479-18649478-18605498	RF	3	FR	6	
Chr09	Deletion	18618965	18622127	18618975	18622118	3143	0-0-0	FR	4	
Chr09	TandemDuplication	18621719	18624068	18621734	18624065	2331	0-0-0	RF	11	
Chr09	Deletion	18712509	18719841	18712613	18719798	7185	0-0-0	FR	5	
Chr09	Deletion	18874329	18879974	18874392	18879898	5506	0-0-0	FR	8	
Chr09	Deletion	18963921	18967001	18963980	18966965	2985	0-0-0	FR	12	
Chr09	Deletion	19437818	19441904	19437859	19441875	4016	0-0-0	FR	8	
Chr09	Deletion	19441209	19448395	19441228	19448380	7152	0-0-0	FR	5	
Chr09	TandemDuplication	19548165	19581241	19548254	19581171	32917	0-0-0	RF	9	
Chr09	DispersedDuplication_downstream	20035419	20051386	20035385	20037101	1716	20035385-20051355-20037101	RF	6	FR	4	
Chr09	DispersedDuplication_downstream	20055712	20061772	20055672	20056217	545	20055672-20061719-20056217	RF	4	FR	8	
Chr09	Deletion	20076387	20080608	20076479	20080531	4052	0-0-0	FR	5	
Chr09	Deletion	20118867	20132391	20118920	20132355	13435	0-0-0	FR	7	
Chr09	DispersedDuplication_downstream	20133603	20160027	20133561	20133893	332	20133561-20159972-20133893	RF	8	FR	3	
Chr09	TandemDuplication	20356466	20415970	20356505	20415923	59418	0-0-0	RF	4	
Chr09	Deletion	20448329	20451992	20448355	20451968	3613	0-0-0	FR	4	
Chr09	TandemDuplication	20487486	20517512	20487494	20517508	30014	0-0-0	RF	3	
Chr09	Deletion	20798815	20804898	20798971	20804727	5756	0-0-0	FR	25	
Chr09	Deletion	21130403	21166795	21130455	21166736	36281	0-0-0	FR	5	
Chr10	TandemDuplication	411	1813	450	1791	1341	0-0-0	RF	3	
Chr10	Deletion	148821	155938	148878	155892	7014	0-0-0	FR	12	
Chr10	DispersedDuplication_downstream	310414	335619	310297	310477	180	310297-335586-310477	RF	11	FR	11	
Chr10	Deletion	511231	526045	511246	526035	14789	0-0-0	FR	3	
Chr10	Deletion	744471	759678	744510	759655	15145	0-0-0	FR	9	
Chr10	Deletion	801839	813990	801868	813971	12103	0-0-0	FR	4	
Chr10	Deletion	1072941	1078734	1072968	1078715	5747	0-0-0	FR	5	
Chr10	TandemDuplication	1467855	1477246	1467922	1477177	9255	0-0-0	RF	17	
Chr10	Deletion	1525183	1540535	1525194	1540527	15333	0-0-0	FR	3	
Chr10	Deletion	1571953	1574712	1572064	1574624	2560	0-0-0	FR	19	
Chr10	Deletion	1636432	1641477	1636541	1641399	4858	0-0-0	FR	8	
Chr10	DispersedDuplication_downstream	1716072	1730143	1715381	1722958	7577	1715381-1729992-1722958	RF	13	FR	14	
Chr10	DispersedDuplication_downstream	1749839	1769354	1749694	1750439	745	1749694-1769280-1750439	RF	8	FR	5	
Chr10	Deletion	1793980	1797824	1793997	1797794	3797	0-0-0	FR	3	
Chr10	Deletion	1799931	1802604	1800053	1802539	2486	0-0-0	FR	5	
Chr10	Deletion	1818028	1822525	1818160	1822445	4285	0-0-0	FR	5	
Chr10	Deletion	1824525	1828732	1825763	1827545	1782	0-0-0	FR	7	
Chr10	DispersedDuplication_downstream	1891670	1921558	1891621	1892461	840	1891621-1921461-1892461	RF	5	FR	14	
Chr10	TandemDuplication	1929452	1945001	1929557	1944928	15371	0-0-0	RF	14	
Chr10	Deletion	1970246	2013189	1970255	2013179	42924	0-0-0	FR	3	
Chr10	Deletion	1980531	1985467	1980669	1985316	4647	0-0-0	FR	32	
Chr10	Deletion	2114946	2117361	2114954	2117355	2401	0-0-0	FR	3	
Chr10	Deletion	2609647	2646410	2609732	2646357	36625	0-0-0	FR	11	
Chr10	Deletion	2817163	2843387	2824432	2843320	18888	0-0-0	FR	16	
Chr10	DispersedDuplication_downstream	2850080	2879449	2849890	2855380	5490	2849890-2879440-2855380	RF	11	FR	3	
Chr10	DispersedDuplication_downstream	2856047	2882868	2855509	2856290	781	2855509-2882742-2856290	RF	8	FR	7	
Chr10	DispersedDuplication_downstream	2934656	2954095	2934573	2935155	582	2934573-2953864-2935155	RF	10	FR	9	
Chr10	DispersedDuplication_downstream	2887382	2901330	2887301	2893048	5747	2887301-2901246-2893048	RF	9	FR	18	
Chr10	Deletion	2892946	2901330	2893048	2901246	8198	0-0-0	FR	18	
Chr10	Deletion	2933614	2935863	2933623	2935851	2228	0-0-0	FR	3	
Chr10	DispersedDuplication_downstream	3060340	3072659	3060291	3060963	672	3060291-3072472-3060963	RF	10	FR	4	
Chr10	Deletion	3118103	3136041	3118288	3135932	17644	0-0-0	FR	15	
Chr10	Deletion	3135196	3139835	3135293	3139757	4464	0-0-0	FR	3	
Chr10	DispersedDuplication_downstream	3194114	3218087	3193973	3194368	395	3193973-3218044-3194368	RF	8	FR	18	
Chr10	Deletion	3219151	3226019	3219178	3225989	6811	0-0-0	FR	6	
Chr10	DispersedDuplication_downstream	3230053	3250262	3230020	3232326	2306	3230020-3250214-3232326	RF	10	FR	8	
Chr10	Deletion	3304151	3317885	3313193	3315637	2444	0-0-0	FR	17	
Chr10	DispersedDuplication_downstream	3321151	3373417	3321120	3326212	5092	3321120-3373392-3326212	RF	6	FR	4	
Chr10	Deletion	3436936	3460948	3437080	3460764	23684	0-0-0	FR	14	
Chr10	DispersedDuplication_downstream	3478953	3489917	3478939	3479027	88	3478939-3489872-3479027	RF	6	FR	6	
Chr10	DispersedDuplication_downstream	3555610	3580056	3555348	3556021	673	3555348-3580030-3556021	RF	7	FR	7	
Chr10	TandemDuplication	3662028	3663346	3662038	3663329	1291	0-0-0	RF	4	
Chr10	Deletion	3678886	3688410	3678907	3688365	9458	0-0-0	FR	5	
Chr10	TandemDuplication	3968751	3989915	3968792	3989844	21052	0-0-0	RF	3	
Chr10	Deletion	4172948	4176289	4172970	4176251	3281	0-0-0	FR	3	
Chr10	Deletion	4389517	4429545	4389595	4429471	39876	0-0-0	FR	17	
Chr10	TandemDuplication	4669606	4692566	4669619	4692546	22927	0-0-0	RF	3	
Chr10	DispersedDuplication_downstream	4743160	4792066	4743025	4745182	2157	4743025-4791517-4745182	RF	7	FR	9	
Chr10	DispersedDuplication_downstream	4813264	4832834	4813160	4815233	2073	4813160-4832603-4815233	RF	11	FR	7	
Chr10	TandemDuplication	4988523	5005041	4988558	5005018	16460	0-0-0	RF	5	
Chr10	Deletion	5056702	5061119	5056735	5061063	4328	0-0-0	FR	7	
Chr10	Deletion	5169071	5183837	5169182	5183676	14494	0-0-0	FR	22	
Chr10	TandemDuplication	5342701	5407873	5342839	5407737	64898	0-0-0	RF	28	
Chr10	Deletion	5355365	5357926	5355437	5357828	2391	0-0-0	FR	23	
Chr10	TandemDuplication	5408252	5413057	5408330	5412971	4641	0-0-0	RF	12	
Chr10	Deletion	5528669	5532887	5528690	5532829	4139	0-0-0	FR	6	
Chr10	Deletion	5535153	5570652	5535367	5570562	35195	0-0-0	FR	11	
Chr10	TandemDuplication	5564839	5624462	5564877	5624442	59565	0-0-0	RF	3	
Chr10	TandemDuplication	5573161	5575771	5573203	5575729	2526	0-0-0	RF	6	
Chr10	DispersedDuplication_downstream	5674170	5691917	5673986	5687494	13508	5673986-5691560-5687494	RF	17	FR	17	
Chr10	Deletion	5687414	5691917	5687494	5691680	4186	0-0-0	FR	17	
Chr10	DispersedDuplication_downstream	5717061	5790859	5717025	5726828	9803	5717025-5790849-5726828	RF	5	FR	4	
Chr10	TandemDuplication	5790873	5798630	5790889	5798627	7738	0-0-0	RF	4	
Chr10	Deletion	5977406	5985295	5977457	5985265	7808	0-0-0	FR	9	
Chr10	Deletion	6144556	6164206	6144567	6164175	19608	0-0-0	FR	3	
Chr10	DispersedDuplication_downstream	6315685	6366712	6315450	6324545	9095	6315450-6366476-6324545	RF	4	FR	4	
Chr10	Inversion	6361046	6435741	6361046	6435581	74535	0-0-0	
Chr10	Deletion	6417417	6422668	6417485	6422506	5021	0-0-0	FR	12	
Chr10	TandemDuplication	6473001	6482100	6473089	6481926	8837	0-0-0	RF	5	
Chr10	TandemDuplication	6543731	6545265	6543797	6545163	1366	0-0-0	RF	11	
Chr10	Deletion	6616875	6620501	6616991	6620432	3441	0-0-0	FR	6	
Chr10	Deletion	6619354	6635377	6619417	6635172	15755	0-0-0	FR	13	
Chr10	Deletion	6730642	6733837	6730729	6733753	3024	0-0-0	FR	6	
Chr10	TandemDuplication	6820946	6837694	6820984	6837674	16690	0-0-0	RF	5	
Chr10	Deletion	6943490	6959015	6948544	6954323	5779	0-0-0	FR	24	
Chr10	Deletion	6965882	6971944	6965938	6971898	5960	0-0-0	FR	6	
Chr10	Deletion	7101996	7104063	7102056	7103956	1900	0-0-0	FR	5	
Chr10	Deletion	7105919	7117153	7105929	7117128	11199	0-0-0	FR	3	
Chr10	Deletion	7300288	7309430	7300463	7309255	8792	0-0-0	FR	13	
Chr10	Deletion	7314248	7317603	7314410	7317509	3099	0-0-0	FR	11	
Chr10	Deletion	7323342	7329420	7323393	7329383	5990	0-0-0	FR	9	
Chr10	Deletion	7384432	7388003	7384451	7387980	3529	0-0-0	FR	3	
Chr10	Deletion	7394846	7398317	7394959	7398254	3295	0-0-0	FR	11	
Chr10	Deletion	7423414	7428195	7423563	7428083	4520	0-0-0	FR	27	
Chr10	Deletion	7437864	7444924	7437893	7444880	6987	0-0-0	FR	25	
Chr10	DispersedDuplication_downstream	7519327	7553371	7519289	7520596	1307	7519289-7553208-7520596	RF	10	FR	9	
Chr10	Deletion	7562276	7584841	7562326	7584726	22400	0-0-0	FR	9	
Chr10	Deletion	7613203	7623039	7613371	7622876	9505	0-0-0	FR	24	
Chr10	Deletion	7646506	7688164	7677451	7683730	6279	0-0-0	FR	20	
Chr10	Deletion	7756206	7768749	7756343	7768609	12266	0-0-0	FR	7	
Chr10	Deletion	7857130	7905753	7857152	7905702	48550	0-0-0	FR	6	
Chr10	DispersedDuplication_downstream	7887386	7896815	7887326	7887865	539	7887326-7896757-7887865	RF	5	FR	3	
Chr10	DispersedDuplication_downstream	8013197	8034158	8013185	8031029	17844	8013185-8034130-8031029	RF	3	FR	3	
Chr10	Deletion	8031010	8034158	8031029	8034130	3101	0-0-0	FR	3	
Chr10	Deletion	8037329	8039818	8037348	8039784	2436	0-0-0	FR	7	
Chr10	Deletion	8137448	8157034	8137473	8157003	19530	0-0-0	FR	4	
Chr10	Deletion	8223248	8226647	8223253	8226639	3386	0-0-0	FR	3	
Chr10	Deletion	8382037	8392068	8382318	8391984	9666	0-0-0	FR	7	
Chr10	Deletion	8414406	8416537	8414433	8416518	2085	0-0-0	FR	5	
Chr10	Deletion	8441895	8445635	8442042	8445503	3461	0-0-0	FR	11	
Chr10	Deletion	8517305	8526007	8517425	8525889	8464	0-0-0	FR	28	
Chr10	Deletion	8568005	8588542	8568044	8588479	20435	0-0-0	FR	9	
Chr10	Deletion	8615975	8627835	8616073	8627675	11602	0-0-0	FR	24	
Chr10	DispersedDuplication_downstream	8809901	8867402	8809879	8810661	782	8809879-8867342-8810661	RF	4	FR	6	
Chr10	Deletion	8880098	8882521	8880209	8882445	2236	0-0-0	FR	12	
Chr10	Deletion	8928048	8931167	8928125	8930990	2865	0-0-0	FR	5	
Chr10	DispersedDuplication_downstream	8968268	9007876	8968147	8973000	4853	8968147-9007254-8973000	RF	8	FR	10	
Chr10	Deletion	8977902	8981633	8977935	8981612	3677	0-0-0	FR	3	
Chr10	Deletion	8994757	9026773	8994932	9026606	31674	0-0-0	FR	11	
Chr10	DispersedDuplication_downstream	9024300	9065848	9023680	9025372	1692	9023680-9065494-9025372	RF	4	FR	6	
Chr10	DispersedDuplication_downstream	9135734	9142728	9135733	9135826	93	9135733-9142622-9135826	RF	3	FR	10	
Chr10	TandemDuplication	9164474	9178706	9164536	9178574	14038	0-0-0	RF	9	
Chr10	TandemDuplication	9173633	9185858	9173859	9185713	11854	0-0-0	RF	31	
Chr10	TandemDuplication	9289257	9305251	9289386	9305170	15784	0-0-0	RF	9	
Chr10	Deletion	9318553	9321713	9318578	9321677	3099	0-0-0	FR	3	
Chr10	Deletion	9349332	9356996	9349334	9356985	7651	0-0-0	FR	4	
Chr10	TandemDuplication	9362959	9369903	9362975	9369874	6899	0-0-0	RF	5	
Chr10	DispersedDuplication_downstream	9397133	9432374	9397133	9399068	1935	9397133-9432173-9399068	RF	3	FR	3	
Chr10	Deletion	9477477	9481188	9477598	9481071	3473	0-0-0	FR	17	
Chr10	TandemDuplication	9514422	9520050	9514447	9520009	5562	0-0-0	RF	13	
Chr10	DispersedDuplication_downstream	9828655	9850764	9828625	9828690	65	9828625-9850747-9828690	RF	12	FR	6	
Chr10	DispersedDuplication_downstream	9872023	9895901	9871966	9878375	6409	9871966-9895767-9878375	RF	13	FR	8	
Chr10	DispersedDuplication_downstream	9884362	9909015	9883939	9886042	2103	9883939-9908741-9886042	RF	4	FR	6	
Chr10	TandemDuplication	9887141	9910941	9906106	9909361	3255	0-0-0	RF	9	
Chr10	Deletion	9983887	10026130	9983954	10026078	42124	0-0-0	FR	7	
Chr10	Deletion	10114820	10131524	10114833	10131506	16673	0-0-0	FR	7	
Chr10	Complex	10147727	10190256	10147727	10190256	42529	0-0-0
Chr10	Deletion	10193174	10208698	10197463	10202419	4956	0-0-0	FR	10	
Chr10	Deletion	10306937	10319217	10309690	10313459	3769	0-0-0	FR	16	
Chr10	DispersedDuplication_downstream	10315263	10384791	10315242	10316953	1711	10315242-10384730-10316953	RF	7	FR	7	
Chr10	DispersedDuplication_downstream	10488084	10510742	10487628	10488594	966	10487628-10510165-10488594	RF	10	FR	13	
Chr10	Deletion	10720990	10723127	10721102	10723046	1944	0-0-0	FR	9	
Chr10	Deletion	10770660	10782116	10770678	10782066	11388	0-0-0	FR	4	
Chr10	Deletion	10852263	10856013	10852356	10855880	3524	0-0-0	FR	16	
Chr10	Deletion	10999075	11002415	10999181	11002315	3134	0-0-0	FR	16	
Chr10	Deletion	11202893	11208125	11202904	11208108	5204	0-0-0	FR	5	
Chr10	Deletion	11207505	11222348	11207550	11222315	14765	0-0-0	FR	10	
Chr10	Deletion	11249955	11254813	11249974	11254768	4794	0-0-0	FR	6	
Chr10	TandemDuplication	11275830	11288325	11275844	11288314	12470	0-0-0	RF	4	
Chr10	Deletion	11845942	11848186	11846003	11848150	2147	0-0-0	FR	3	
Chr10	TandemDuplication	11928422	11967675	11929448	11967483	38035	0-0-0	RF	6	
Chr10	Deletion	11985077	11989061	11985107	11989044	3937	0-0-0	FR	5	
Chr10	Deletion	12006313	12017281	12006375	12017221	10846	0-0-0	FR	12	
Chr10	TandemDuplication	12030567	12049184	12030678	12049079	18401	0-0-0	RF	3	
Chr10	Deletion	12061133	12065979	12061232	12065887	4655	0-0-0	FR	22	
Chr10	DispersedDuplication_downstream	12202569	12212883	12202539	12203391	852	12202539-12212865-12203391	RF	8	FR	6	
Chr10	Deletion	12587881	12605003	12587923	12604960	17037	0-0-0	FR	11	
Chr10	Deletion	12604380	12607959	12604438	12607890	3452	0-0-0	FR	10	
Chr10	Deletion	12622849	12647482	12622873	12647455	24582	0-0-0	FR	7	
Chr10	Deletion	12763440	12769084	12763492	12769015	5523	0-0-0	FR	8	
Chr10	TandemDuplication	12851535	12886289	12851601	12886234	34633	0-0-0	RF	10	
Chr10	Deletion	12897207	12913247	12897250	12913214	15964	0-0-0	FR	5	
Chr10	TandemDuplication	12914443	12924578	12914462	12924562	10100	0-0-0	RF	5	
Chr10	Deletion	12950738	12963945	12950780	12963903	13123	0-0-0	FR	7	
Chr10	Deletion	12966089	12973376	12966096	12973360	7264	0-0-0	FR	4	
Chr10	TandemDuplication	12970782	12996737	12970874	12996642	25768	0-0-0	RF	25	
Chr10	TandemDuplication	13135478	13160114	13135514	13160056	24542	0-0-0	RF	6	
Chr10	Deletion	13175432	13181345	13175667	13181105	5438	0-0-0	FR	12	
Chr10	Deletion	13186150	13211263	13186253	13211184	24931	0-0-0	FR	17	
Chr10	Deletion	13382220	13396245	13382229	13396233	14004	0-0-0	FR	5	
Chr10	Deletion	13432942	13436269	13432980	13436244	3264	0-0-0	FR	4	
Chr10	Complex	13448763	13455743	13448763	13455743	6980	0-0-0
Chr10	TandemDuplication	13450350	13450562	13450361	13450544	183	0-0-0	RF	3	
Chr10	DispersedDuplication_downstream	13453005	13455743	13452982	13453192	210	13452982-13455652-13453192	RF	7	FR	3	
Chr10	Deletion	13513444	13522951	13513516	13522860	9344	0-0-0	FR	12	
Chr10	Deletion	13893159	13957502	13893203	13957461	64258	0-0-0	FR	8	
Chr10	Deletion	13973026	13976880	13973086	13976850	3764	0-0-0	FR	4	
Chr10	TandemDuplication	13975906	13978868	13975976	13978792	2816	0-0-0	RF	9	
Chr10	TandemDuplication	13996189	14000576	13996230	14000548	4318	0-0-0	RF	9	
Chr10	Deletion	14364761	14371339	14364838	14371273	6435	0-0-0	FR	4	
Chr10	Deletion	14395612	14408725	14395625	14408718	13093	0-0-0	FR	3	
Chr10	Deletion	14515926	14519151	14515949	14519136	3187	0-0-0	FR	13	
Chr10	TandemDuplication	14643692	14668055	14643766	14667957	24191	0-0-0	RF	11	
Chr10	Deletion	14693572	14696778	14693581	14696768	3187	0-0-0	FR	3	
Chr10	Deletion	14743668	14748051	14743713	14748027	4314	0-0-0	FR	4	
Chr10	TandemDuplication	14835573	14845414	14835648	14845286	9638	0-0-0	RF	4	
Chr10	Deletion	14853826	14908131	14853906	14908068	54162	0-0-0	FR	12	
Chr10	Deletion	14856709	14861458	14856752	14861411	4659	0-0-0	FR	7	
Chr10	TandemDuplication	14969266	14970264	14969316	14970224	908	0-0-0	RF	16	
Chr10	Deletion	15145358	15148897	15145381	15148872	3491	0-0-0	FR	4	
Chr10	TandemDuplication	15162003	15168735	15162063	15168656	6593	0-0-0	RF	7	
Chr10	DispersedDuplication_downstream	15259295	15264544	15259222	15259474	252	15259222-15264506-15259474	RF	6	FR	4	
Chr10	DispersedDuplication_downstream	15358726	15370678	15358722	15361085	2363	15358722-15370666-15361085	RF	3	FR	7	
Chr10	TandemDuplication	15382656	15386969	15382668	15386950	4282	0-0-0	RF	4	
Chr10	Deletion	15389358	15395554	15389513	15395436	5923	0-0-0	FR	32	
Chr10	TandemDuplication	15418964	15424947	15418974	15424927	5953	0-0-0	RF	4	
Chr10	DispersedDuplication_downstream	15450266	15464176	15450245	15460129	9884	15450245-15464122-15460129	RF	5	FR	13	
Chr10	Deletion	15460080	15464176	15460129	15464122	3993	0-0-0	FR	13	
Chr10	TandemDuplication	15471606	15488938	15471626	15488936	17310	0-0-0	RF	3	
Chr10	Deletion	15712180	15722391	15712802	15721777	8975	0-0-0	FR	9	
Chr10	TandemDuplication	15747618	15790683	15763533	15788645	25112	0-0-0	RF	8	
Chr10	TandemDuplication	15793585	15818411	15793710	15818285	24575	0-0-0	RF	28	
Chr10	Deletion	15824184	15829185	15824221	15829167	4946	0-0-0	FR	4	
Chr10	Deletion	15828429	15842726	15828550	15842564	14014	0-0-0	FR	5	
Chr10	TandemDuplication	15879492	15889077	15879533	15889042	9509	0-0-0	RF	7	
Chr10	DispersedDuplication_downstream	15966421	15998068	15966360	15968601	2241	15966360-15998031-15968601	RF	9	FR	7	
Chr10	Deletion	15972730	15977447	15972751	15977429	4678	0-0-0	FR	5	
Chr10	Complex	16073318	16164955	16073318	16164955	91637	0-0-0
Chr10	DispersedDuplication_downstream	16218268	16222547	16218183	16220214	2031	16218183-16222538-16220214	RF	3	FR	4	
Chr10	DispersedDuplication_downstream	16219822	16222547	16219811	16220214	403	16219811-16222441-16220214	RF	3	FR	4	
Chr10	Deletion	16233294	16258493	16233549	16258365	24816	0-0-0	FR	3	
Chr10	Deletion	16267016	16269955	16267096	16269827	2731	0-0-0	FR	8	
Chr10	DispersedDuplication_downstream	16283210	16298388	16283203	16287801	4598	16283203-16298363-16287801	RF	3	FR	4	
Chr10	Deletion	16287780	16298388	16287801	16298363	10562	0-0-0	FR	4	
Chr10	TandemDuplication	16304417	16305009	16304432	16304996	564	0-0-0	RF	16	
Chr10	Deletion	16492820	16507073	16492942	16507020	14078	0-0-0	FR	13	
Chr10	Deletion	16504983	16509590	16505065	16509508	4443	0-0-0	FR	16	
Chr10	TandemDuplication	16521764	16534398	16521832	16534204	12372	0-0-0	RF	11	
Chr10	DispersedDuplication_downstream	16561277	16567815	16561265	16562703	1438	16561265-16567787-16562703	RF	6	FR	6	
Chr10	TandemDuplication	16572914	16600441	16572980	16600398	27418	0-0-0	RF	8	
Chr10	DispersedDuplication_downstream	16608461	16628084	16608444	16611355	2911	16608444-16628063-16611355	RF	6	FR	3	
Chr10	Deletion	16629168	16633387	16629189	16633378	4189	0-0-0	FR	5	
Chr10	TandemDuplication	16632083	16635539	16632198	16635398	3200	0-0-0	RF	23	
Chr10	DispersedDuplication_downstream	16636223	16649637	16636178	16638825	2647	16636178-16649449-16638825	RF	4	FR	33	
Chr10	TandemDuplication	16714450	16733606	16714472	16733592	19120	0-0-0	RF	4	
Chr10	Deletion	16768568	16772138	16768621	16772102	3481	0-0-0	FR	14	
Chr10	TandemDuplication	16796920	16811642	16797061	16811540	14479	0-0-0	RF	4	
Chr10	Deletion	16841941	16848268	16841995	16848242	6247	0-0-0	FR	6	
Chr10	Deletion	16890678	16903329	16890703	16903304	12601	0-0-0	FR	11	
Chr10	TandemDuplication	16998883	16999248	16998897	16999241	344	0-0-0	RF	4	
Chr10	Deletion	17475768	17483519	17475914	17483359	7445	0-0-0	FR	24	
Chr10	Deletion	17699552	17702137	17699672	17701997	2325	0-0-0	FR	16	
Chr10	TandemDuplication	17714319	17721200	17714334	17721184	6850	0-0-0	RF	4	
Chr10	DispersedDuplication_downstream	17728766	17806919	17728553	17742321	13768	17728553-17805087-17742321	RF	6	FR	19	
Chr10	TandemDuplication	17763510	17770138	17763556	17770119	6563	0-0-0	RF	7	
Chr10	Deletion	17852558	17871438	17852564	17871428	18864	0-0-0	FR	5	
Chr10	TandemDuplication	17988004	18000648	17988032	18000618	12586	0-0-0	RF	3	
Chr10	DispersedDuplication_downstream	18060914	18066552	18060906	18061231	325	18060906-18066363-18061231	RF	3	FR	21	
Chr10	TandemDuplication	18264532	18283756	18264554	18283735	19181	0-0-0	RF	5	
Chr10	Deletion	18300123	18316186	18300228	18316038	15810	0-0-0	FR	12	
Chr10	Deletion	18315587	18319717	18315625	18319645	4020	0-0-0	FR	3	
Chr10	TandemDuplication	18320725	18325941	18320743	18325932	5189	0-0-0	RF	3	
Chr10	Deletion	18334498	18340470	18335190	18339710	4520	0-0-0	FR	11	
Chr10	Deletion	18345053	18382482	18345070	18382466	37396	0-0-0	FR	6	
Chr10	Deletion	18455907	18490834	18455973	18490765	34792	0-0-0	FR	7	
Chr10	TandemDuplication	18791943	18793490	18791970	18793455	1485	0-0-0	RF	3	
Chr10	TandemDuplication	18860402	18874999	18860416	18874989	14573	0-0-0	RF	3	
Chr10	TandemDuplication	18907653	18933638	18907696	18933608	25912	0-0-0	RF	12	
Chr10	Deletion	19283551	19289894	19283570	19289884	6314	0-0-0	FR	4	
Chr10	Deletion	19315959	19343510	19316136	19343328	27192	0-0-0	FR	42	
Chr10	Deletion	19469010	19471896	19469171	19471760	2589	0-0-0	FR	2891	
Chr10	Deletion	20491362	20517677	20503836	20509130	5294	0-0-0	FR	8	
Chr10	Deletion	21212653	21219755	21212698	21219719	7021	0-0-0	FR	11	
Chr10	DispersedDuplication_downstream	21235134	21244984	21235092	21235327	235	21235092-21244923-21235327	RF	3	FR	11	
Chr10	TandemDuplication	21579155	21668703	21581761	21600150	18389	0-0-0	RF	14	
Chr10	Deletion	21603186	21607576	21603237	21607533	4296	0-0-0	FR	11	
Chr10	TandemDuplication	21651994	21665058	21652177	21664863	12686	0-0-0	RF	6	
Chr10	TandemDuplication	21753766	21767225	21753795	21767208	13413	0-0-0	RF	7	
Chr10	Deletion	21775782	21804125	21775822	21804091	28269	0-0-0	FR	5	
Chr10	DispersedDuplication_downstream	21865174	21872174	21865148	21865291	143	21865148-21872150-21865291	RF	5	FR	3	
Chr10	TandemDuplication	21898312	21953557	21898337	21953544	55207	0-0-0	RF	3	
Chr10	Deletion	22028351	22031473	22028583	22031248	2665	0-0-0	FR	13	
Chr10	TandemDuplication	22065550	22079705	22065576	22079688	14112	0-0-0	RF	5	
Chr11	Deletion	365740	368226	365804	368108	2304	0-0-0	FR	15	
Chr11	Deletion	391066	397779	391169	397696	6527	0-0-0	FR	14	
Chr11	Deletion	678541	684286	678556	684259	5703	0-0-0	FR	4	
Chr11	TandemDuplication	1535754	1537215	1536069	1536902	833	0-0-0	RF	8	
Chr11	Deletion	1597174	1603386	1597248	1603361	6113	0-0-0	FR	3	
Chr11	DispersedDuplication_downstream	1620723	1712124	1620653	1621392	739	1620653-1710689-1621392	RF	8	FR	8	
Chr11	DispersedDuplication_downstream	1993864	2013814	1993834	1994033	199	1993834-2013795-1994033	RF	9	FR	4	
Chr11	Deletion	2033791	2036462	2033804	2036429	2625	0-0-0	FR	5	
Chr11	Deletion	2134006	2187526	2134036	2187493	53457	0-0-0	FR	6	
Chr11	DispersedDuplication_downstream	2318018	2333380	2317839	2319051	1212	2317839-2333318-2319051	RF	8	FR	7	
Chr11	Deletion	2335422	2341328	2335430	2341320	5890	0-0-0	FR	3	
Chr11	Deletion	2345900	2350009	2345922	2349985	4063	0-0-0	FR	3	
Chr11	Deletion	2356206	2372499	2359558	2362989	3431	0-0-0	FR	15	
Chr11	Deletion	2397575	2432907	2397576	2432903	35327	0-0-0	FR	3	
Chr11	Deletion	2408302	2412223	2408327	2412203	3876	0-0-0	FR	5	
Chr11	Deletion	2411687	2415449	2411718	2415410	3692	0-0-0	FR	10	
Chr11	TandemDuplication	2466204	2483879	2466210	2483870	17660	0-0-0	RF	3	
Chr11	DispersedDuplication_downstream	2499860	2532392	2499814	2500058	244	2499814-2532336-2500058	RF	9	FR	3	
Chr11	Deletion	2593417	2602911	2595503	2598071	2568	0-0-0	FR	19	
Chr11	Deletion	2605555	2608977	2605600	2608845	3245	0-0-0	FR	7	
Chr11	Deletion	2619884	2628798	2619993	2628687	8694	0-0-0	FR	11	
Chr11	Deletion	2797041	2804517	2797089	2804478	7389	0-0-0	FR	10	
Chr11	Deletion	2869852	2872199	2869978	2872138	2160	0-0-0	FR	4	
Chr11	Deletion	2949812	2954121	2949831	2954115	4284	0-0-0	FR	3	
Chr11	TandemDuplication	3287722	3295197	3287738	3295185	7447	0-0-0	RF	3	
Chr11	DispersedDuplication_downstream	3298138	3313523	3298102	3298216	114	3298102-3313458-3298216	RF	3	FR	5	
Chr11	Deletion+Inversion	3308903	3311287	3308961	3311258	2297	0-0-0	FF	4	RR	7	
Chr11	Deletion	3343526	3353465	3343567	3353392	9825	0-0-0	FR	4	
Chr11	TandemDuplication	3525687	3541361	3525701	3541349	15648	0-0-0	RF	4	
Chr11	Deletion	3616879	3619000	3616987	3618971	1984	0-0-0	FR	13	
Chr11	Deletion	3631760	3656009	3631948	3655942	23994	0-0-0	FR	4	
Chr11	Deletion	4149374	4177092	4149403	4177044	27641	0-0-0	FR	5	
Chr11	Deletion	4410374	4415390	4410654	4415108	4454	0-0-0	FR	17	
Chr11	Deletion	4441570	4444125	4441708	4443973	2265	0-0-0	FR	19	
Chr11	DispersedDuplication_downstream	4503670	4569032	4502806	4529233	26427	4502806-4568999-4529233	RF	10	FR	12	
Chr11	Deletion	4547514	4549605	4547517	4549546	2029	0-0-0	FR	20	
Chr11	TandemDuplication	4584273	4589412	4584287	4589386	5099	0-0-0	RF	3	
Chr11	TandemDuplication	4646442	4663042	4646471	4663004	16533	0-0-0	RF	5	
Chr11	Deletion	5201889	5206430	5201929	5206395	4466	0-0-0	FR	3	
Chr11	Deletion	5210215	5215866	5210238	5215844	5606	0-0-0	FR	5	
Chr11	TandemDuplication	5434907	5435543	5434955	5435469	514	0-0-0	RF	11	
Chr11	Deletion	5511271	5518110	5511589	5517801	6212	0-0-0	FR	13	
Chr11	Deletion	6884655	6895004	6884688	6894964	10276	0-0-0	FR	9	
Chr11	Deletion	7561016	7585071	7562393	7584031	21638	0-0-0	FR	15	
Chr11	DispersedDuplication_downstream	7618352	7656641	7618285	7618646	361	7618285-7656402-7618646	RF	10	FR	8	
Chr11	Deletion	7806141	7813576	7806150	7813570	7420	0-0-0	FR	6	
Chr11	TandemDuplication	7844366	7848722	7844475	7848584	4109	0-0-0	RF	7	
Chr11	DispersedDuplication_downstream	8050469	8093569	8050372	8050778	406	8050372-8093525-8050778	RF	13	FR	3	
Chr11	Deletion	8086561	8088717	8086602	8088692	2090	0-0-0	FR	13	
Chr11	Deletion	8095844	8100063	8095883	8099952	4069	0-0-0	FR	7	
Chr11	Deletion	8160673	8163295	8160733	8163262	2529	0-0-0	FR	5	
Chr11	Complex	8310792	8353502	8310792	8353502	42710	0-0-0
Chr11	TandemDuplication	8347621	8357523	8347702	8357489	9787	0-0-0	RF	6	
Chr11	Deletion	8476520	8480668	8476583	8480566	3983	0-0-0	FR	11	
Chr11	Deletion	8832804	8848325	8832815	8848316	15501	0-0-0	FR	3	
Chr11	Deletion	8909507	8919542	8909533	8919516	9983	0-0-0	FR	23	
Chr11	Deletion	9482384	9487003	9482416	9486962	4546	0-0-0	FR	11	
Chr11	Deletion	9896726	9899179	9896777	9899122	2345	0-0-0	FR	14	
Chr11	Deletion	9947914	9953008	9947964	9952975	5011	0-0-0	FR	7	
Chr11	Deletion	9983213	9987509	9983261	9987484	4223	0-0-0	FR	6	
Chr11	Deletion	10016222	10020934	10016246	10020887	4641	0-0-0	FR	4	
Chr11	Deletion	10039034	10042002	10039062	10041966	2904	0-0-0	FR	6	
Chr11	TandemDuplication	10482156	10514266	10482198	10514195	31997	0-0-0	RF	6	
Chr11	Deletion	10782280	10785127	10782404	10785049	2645	0-0-0	FR	21	
Chr11	TandemDuplication	10783801	10798649	10783968	10798514	14546	0-0-0	RF	13	
Chr11	Deletion	10806213	10808396	10806326	10808291	1965	0-0-0	FR	17	
Chr11	Deletion	10966295	10968380	10966368	10968260	1892	0-0-0	FR	25	
Chr11	Deletion	11141650	11152589	11141651	11152586	10935	0-0-0	FR	3	
Chr11	Deletion	11218940	11221010	11219060	11220760	1700	0-0-0	FR	18	
Chr11	Deletion	11238130	11261903	11238170	11261869	23699	0-0-0	FR	5	
Chr11	Deletion	11378826	11382938	11378890	11382881	3991	0-0-0	FR	14	
Chr11	DispersedDuplication_downstream	11646763	11660283	11646668	11646877	209	11646668-11660276-11646877	RF	13	FR	6	
Chr11	TandemDuplication	11732115	11745597	11732141	11745579	13438	0-0-0	RF	6	
Chr11	Deletion	11940153	11943683	11940179	11943666	3487	0-0-0	FR	5	
Chr11	TandemDuplication	11952981	11954650	11952991	11954649	1658	0-0-0	RF	3	
Chr11	Deletion	11977246	11997452	11977279	11997409	20130	0-0-0	FR	5	
Chr11	Deletion	12186960	12197267	12186976	12197250	10274	0-0-0	FR	3	
Chr11	TandemDuplication	12295769	12307704	12295842	12307561	11719	0-0-0	RF	4	
Chr11	Deletion	12296961	12299089	12297095	12298961	1866	0-0-0	FR	19	
Chr11	Deletion	12686219	12694010	12686271	12693960	7689	0-0-0	FR	8	
Chr11	Deletion	12755360	12757940	12755407	12757936	2529	0-0-0	FR	4	
Chr11	Deletion	13457113	13465957	13457121	13465944	8823	0-0-0	FR	3	
Chr11	Deletion	13727955	13733265	13727993	13733234	5241	0-0-0	FR	6	
Chr11	Deletion	13980523	13995999	13980577	13995961	15384	0-0-0	FR	10	
Chr11	Deletion	14074268	14111414	14074283	14111391	37108	0-0-0	FR	3	
Chr11	Deletion	14483353	14486802	14483359	14486795	3436	0-0-0	FR	3	
Chr11	Deletion	14647955	14652134	14648143	14651950	3807	0-0-0	FR	19	
Chr11	Deletion	14663449	14666306	14663463	14666293	2830	0-0-0	FR	3	
Chr11	Deletion	14932662	14944466	14932669	14944449	11780	0-0-0	FR	4	
Chr11	Deletion	15033998	15062987	15034017	15062969	28952	0-0-0	FR	3	
Chr11	Deletion	15094260	15108651	15094281	15108639	14358	0-0-0	FR	3	
Chr11	Deletion	15115132	15126871	15115242	15126773	11531	0-0-0	FR	7	
Chr11	Deletion	15159789	15182613	15159804	15182600	22796	0-0-0	FR	3	
Chr11	Deletion	15506989	15509168	15506999	15509158	2159	0-0-0	FR	3	
Chr11	Deletion	15586699	15596359	15586717	15596326	9609	0-0-0	FR	8	
Chr11	Deletion	15683652	15686405	15683737	15686319	2582	0-0-0	FR	23	
Chr11	Deletion	15724570	15729691	15724632	15729632	5000	0-0-0	FR	9	
Chr11	TandemDuplication	15779763	15785577	15779780	15785555	5775	0-0-0	RF	7	
Chr11	TandemDuplication	15799211	15807123	15799273	15807043	7770	0-0-0	RF	23	
Chr11	Deletion	16081544	16086342	16081641	16086209	4568	0-0-0	FR	11	
Chr11	Deletion	16084294	16099434	16084323	16099403	15080	0-0-0	FR	5	
Chr11	Deletion	16658244	16662237	16658359	16662142	3783	0-0-0	FR	14	
Chr11	Deletion	16849581	16859083	16849606	16859072	9466	0-0-0	FR	5	
Chr11	Deletion	17031022	17035809	17031091	17035706	4615	0-0-0	FR	15	
Chr11	TandemDuplication	17070381	17123387	17070509	17123351	52842	0-0-0	RF	10	
Chr11	Deletion	17380271	17390097	17380386	17390011	9625	0-0-0	FR	8	
Chr11	Deletion	17426337	17440961	17426423	17440918	14495	0-0-0	FR	8	
Chr11	DispersedDuplication_downstream	17486971	17563558	17486787	17497757	10970	17486787-17563545-17497757	RF	3	FR	3	
Chr11	Deletion	17567802	17571296	17567886	17571136	3250	0-0-0	FR	12	
Chr11	Deletion	17591811	17599455	17591912	17599402	7490	0-0-0	FR	6	
Chr11	TandemDuplication	17787264	17791152	17787288	17791143	3855	0-0-0	RF	4	
Chr11	Complex	17813907	17938291	17813907	17938291	124384	0-0-0
Chr11	TandemDuplication	17938623	17940944	17938636	17940920	2284	0-0-0	RF	4	
Chr11	TandemDuplication	17998668	18006085	17998691	18006078	7387	0-0-0	RF	4	
Chr11	Deletion	18032430	18036906	18032501	18036810	4309	0-0-0	FR	13	
Chr11	Deletion	18151378	18156738	18151489	18156679	5190	0-0-0	FR	3	
Chr11	DispersedDuplication_downstream	18183395	18201549	18183378	18183495	117	18183378-18201500-18183495	RF	5	FR	6	
Chr11	DispersedDuplication_downstream	18453558	18473767	18453467	18471574	18107	18453467-18473733-18471574	RF	3	FR	3	
Chr11	Deletion	18471357	18473767	18471569	18473550	1981	0-0-0	FR	8	
Chr11	Deletion	18479885	18483857	18479978	18483772	3794	0-0-0	FR	6	
Chr11	Deletion	18530392	18533577	18530439	18533504	3065	0-0-0	FR	10	
Chr11	Deletion	18534413	18538568	18534568	18538416	3848	0-0-0	FR	26	
Chr11	Deletion	18536713	18559511	18536733	18559486	22753	0-0-0	FR	10	
Chr11	Deletion	18561515	18568329	18561622	18568252	6630	0-0-0	FR	14	
Chr11	DispersedDuplication_downstream	18573083	18639241	18573053	18573672	619	18573053-18638912-18573672	RF	9	FR	8	
Chr11	DispersedDuplication_downstream	18643863	18652836	18643856	18643888	32	18643856-18652811-18643888	RF	4	FR	4	
Chr11	Complex	18727864	18760722	18727864	18760722	32858	0-0-0
Chr11	Deletion	18765122	18767844	18765221	18767664	2443	0-0-0	FR	10	
Chr11	Deletion	18781653	18793289	18781825	18792886	11061	0-0-0	FR	6	
Chr11	Deletion	18807029	18810022	18807146	18809933	2787	0-0-0	FR	14	
Chr11	TandemDuplication	18889786	18900134	18889819	18900115	10296	0-0-0	RF	7	
Chr11	TandemDuplication	18991782	18996268	18991793	18996264	4471	0-0-0	RF	5	
Chr11	Deletion	19091452	19094593	19091515	19094489	2974	0-0-0	FR	18	
Chr11	Deletion	19115171	19150126	19130203	19143897	13694	0-0-0	FR	18	
Chr11	TandemDuplication	19252161	19262138	19252186	19262056	9870	0-0-0	RF	7	
Chr11	Deletion	19325370	19346699	19325497	19346513	21016	0-0-0	FR	17	
Chr11	Deletion	19405583	19446093	19405628	19446048	40420	0-0-0	FR	13	
Chr11	TandemDuplication	19547372	19556577	19547422	19556542	9120	0-0-0	RF	6	
Chr11	TandemDuplication	19675216	19690973	19675241	19690954	15713	0-0-0	RF	3	
Chr11	TandemDuplication	19821568	19847063	19821719	19847007	25288	0-0-0	RF	6	
Chr11	Deletion	19881156	19884604	19881171	19884575	3404	0-0-0	FR	3	
Chr11	TandemDuplication	19883252	19898063	19883274	19898041	14767	0-0-0	RF	3	
Chr11	Deletion	19892389	19894467	19892436	19894423	1987	0-0-0	FR	6	
Chr11	Deletion	19911548	19952210	19911549	19952200	40651	0-0-0	FR	3	
Chr11	DispersedDuplication_downstream	20228563	20274486	20228195	20229549	1354	20228195-20273140-20229549	RF	4	FR	7	
Chr11	Deletion	20278213	20292228	20278232	20292201	13969	0-0-0	FR	4	
Chr11	DispersedDuplication_downstream	20285362	20306643	20285246	20287295	2049	20285246-20306444-20287295	RF	3	FR	4	
Chr11	Duplication+Inversion_downstream	20303201	20307280	20303207	20307268	4061	0-0-0	
Chr11	Deletion	20357016	20359129	20357027	20359120	2093	0-0-0	FR	6	
Chr11	Deletion	20367329	20386927	20367408	20386847	19439	0-0-0	FR	13	
Chr11	Deletion	20423733	20432063	20423775	20432032	8257	0-0-0	FR	13	
Chr11	Deletion	20431576	20438328	20431581	20438325	6744	0-0-0	FR	4	
Chr11	TandemDuplication	20439901	20463717	20439937	20463679	23742	0-0-0	RF	8	
Chr11	Deletion	20496657	20499702	20496746	20499593	2847	0-0-0	FR	15	
Chr11	Deletion	20587656	20604824	20587682	20604799	17117	0-0-0	FR	4	
Chr11	DispersedDuplication_downstream	20724318	20832812	20723985	20760196	36211	20723985-20832669-20760196	RF	5	FR	9	
Chr11	Deletion	20797875	20805341	20797951	20805257	7306	0-0-0	FR	3	
Chr11	Deletion	20842848	20845732	20842967	20845640	2673	0-0-0	FR	8	
Chr11	TandemDuplication	20890854	20924371	20890867	20924367	33500	0-0-0	RF	3	
Chr11	Deletion	20956572	20968241	20956632	20968213	11581	0-0-0	FR	10	
Chr11	TandemDuplication	21211207	21284683	21211231	21284667	73436	0-0-0	RF	5	
Chr11	Deletion	21370523	21374651	21370548	21374634	4086	0-0-0	FR	4	
Chr11	Deletion	21442787	21481275	21442955	21481096	38141	0-0-0	FR	21	
Chr11	TandemDuplication	21455950	21459997	21457312	21458658	1346	0-0-0	RF	9	
Chr11	Deletion	21616255	21621094	21616284	21621067	4783	0-0-0	FR	10	
Chr11	Deletion	21618784	21623820	21618818	21623788	4970	0-0-0	FR	5	
Chr11	Deletion	21637037	21644672	21637065	21644656	7591	0-0-0	FR	5	
Chr11	Complex	21780432	21896778	21780432	21896778	116346	0-0-0
Chr11	Deletion	21837510	21842136	21837570	21842052	4482	0-0-0	FR	8	
Chr11	Deletion	21884633	21889403	21884717	21889316	4599	0-0-0	FR	4	
Chr11	TandemDuplication	21905066	21933689	21906004	21933423	27419	0-0-0	RF	12	
Chr11	Deletion	22049965	22075407	22062865	22074342	11477	0-0-0	FR	15	
Chr11	TandemDuplication	22094986	22124499	22095125	22124415	29290	0-0-0	RF	9	
Chr11	DispersedDuplication_downstream	22152594	22165453	22152578	22152836	258	22152578-22165419-22152836	RF	4	FR	7	
Chr11	TandemDuplication	22169194	22182241	22169262	22182121	12859	0-0-0	RF	4	
Chr11	Complex	22180725	22292565	22180725	22292565	111840	0-0-0
Chr11	Deletion	22233432	22237414	22233541	22237282	3741	0-0-0	FR	10	
Chr11	Complex	22253090	22292565	22253090	22292565	39475	0-0-0
Chr11	DispersedDuplication_downstream	22258581	22292565	22258458	22274163	15705	22258458-22292557-22274163	RF	3	FR	3	
Chr11	Deletion	22262995	22266939	22263001	22266926	3925	0-0-0	FR	19	
Chr11	TandemDuplication	22289999	22294147	22290004	22294143	4139	0-0-0	RF	5	
Chr11	Complex	22337594	22435495	22337594	22435495	97901	0-0-0
Chr11	DispersedDuplication_downstream	22395711	22401171	22395555	22395824	269	22395555-22401057-22395824	RF	9	FR	3	
Chr11	DispersedDuplication_downstream	22396484	22416666	22396455	22398580	2125	22396455-22416658-22398580	RF	4	FR	3	
Chr11	Complex	22400943	22409392	22400943	22409392	8449	0-0-0
Chr11	Complex	22403454	22431770	22403454	22431770	28316	0-0-0
Chr11	Deletion	22428252	22435495	22428277	22435454	7177	0-0-0	FR	10	
Chr11	DispersedDuplication_downstream	22695962	22716936	22695936	22698589	2653	22695936-22716864-22698589	RF	13	FR	14	
Chr11	TandemDuplication	22753941	22756363	22753964	22756334	2370	0-0-0	RF	3	
Chr11	Deletion	22765178	22769475	22765220	22769450	4230	0-0-0	FR	3	
Chr11	Deletion	22772810	22774976	22772835	22774934	2099	0-0-0	FR	7	
Chr11	DispersedDuplication_downstream	22785921	22811648	22785892	22801542	15650	22785892-22811552-22801542	RF	3	FR	14	
Chr11	DispersedDuplication_downstream	22802176	22828925	22802171	22810880	8709	22802171-22828853-22810880	RF	3	FR	8	
Chr12	DispersedDuplication_downstream	10259	50509	10217	17957	7740	10217-50476-17957	RF	3	FR	4	
Chr12	DispersedDuplication_downstream	27437	60046	26826	27682	856	26826-59835-27682	RF	4	FR	5	
Chr12	Deletion	64725	72145	65138	72119	6981	0-0-0	FR	8	
Chr12	Complex	73981	156098	73981	156098	82117	0-0-0
Chr12	Complex	103034	156098	103034	156098	53064	0-0-0
Chr12	Deletion	199612	222429	199866	222263	22397	0-0-0	FR	11	
Chr12	Deletion	230005	235141	230049	235105	5056	0-0-0	FR	9	
Chr12	TandemDuplication	804160	821392	804169	821377	17208	0-0-0	RF	3	
Chr12	Deletion	881854	892180	881895	892120	10225	0-0-0	FR	3	
Chr12	Deletion	1315618	1330060	1315670	1329997	14327	0-0-0	FR	12	
Chr12	DispersedDuplication_downstream	1435129	1467529	1435080	1437705	2625	1435080-1467511-1437705	RF	10	FR	6	
Chr12	TandemDuplication	1563535	1573279	1563635	1573228	9593	0-0-0	RF	3	
Chr12	Deletion	1579736	1593896	1579755	1593860	14105	0-0-0	FR	4	
Chr12	Deletion	2796344	2894510	2796412	2894438	98026	0-0-0	FR	10	
Chr12	Deletion	3116634	3118877	3116797	3118820	2023	0-0-0	FR	7	
Chr12	Deletion	3201928	3205547	3202001	3205511	3510	0-0-0	FR	7	
Chr12	Deletion	3228364	3232538	3228395	3232525	4130	0-0-0	FR	5	
Chr12	Deletion	3326862	3333099	3327022	3332989	5967	0-0-0	FR	21	
Chr12	TandemDuplication	3776964	3794845	3776982	3794799	17817	0-0-0	RF	6	
Chr12	DispersedDuplication_downstream	3900005	3910949	3899970	3906501	6531	3899970-3910889-3906501	RF	5	FR	9	
Chr12	Deletion	3906422	3910949	3906501	3910889	4388	0-0-0	FR	9	
Chr12	Deletion	4007935	4039428	4007998	4039242	31244	0-0-0	FR	6	
Chr12	TandemDuplication	4056725	4069493	4056788	4069333	12545	0-0-0	RF	11	
Chr12	DispersedDuplication_downstream	4075823	4099959	4075619	4081722	6103	4075619-4099765-4081722	RF	14	FR	12	
Chr12	TandemDuplication	4086347	4124887	4088467	4122655	34188	0-0-0	RF	17	
Chr12	TandemDuplication	4337872	4349684	4337902	4349663	11761	0-0-0	RF	3	
Chr12	DispersedDuplication_downstream	4355038	4366040	4355031	4355405	374	4355031-4365892-4355405	RF	3	FR	7	
Chr12	DispersedDuplication_downstream	4429680	4438786	4429650	4432201	2551	4429650-4438751-4432201	RF	8	FR	7	
Chr12	Complex	4567407	4665186	4567407	4665186	97779	0-0-0
Chr12	Deletion	5585765	5590459	5585856	5590369	4513	0-0-0	FR	10	
Chr12	Deletion	5718068	5721417	5718171	5721332	3161	0-0-0	FR	12	
Chr12	TandemDuplication	5780578	5787632	5780657	5787541	6884	0-0-0	RF	19	
Chr12	DispersedDuplication_downstream	6021064	6036102	6021041	6021097	56	6021041-6036093-6021097	RF	5	FR	3	
Chr12	TandemDuplication	6048707	6057227	6048744	6057210	8466	0-0-0	RF	5	
Chr12	DispersedDuplication_downstream	6217303	6222901	6217230	6217933	703	6217230-6222804-6217933	RF	11	FR	16	
Chr12	DispersedDuplication_downstream	6455972	6511311	6455333	6456891	1558	6455333-6511106-6456891	RF	18	FR	11	
Chr12	TandemDuplication	6750808	6771966	6750846	6771932	21086	0-0-0	RF	7	
Chr12	Deletion	7837334	7847712	7837400	7847640	10240	0-0-0	FR	15	
Chr12	Deletion	7971022	7989391	7973304	7986293	12989	0-0-0	FR	25	
Chr12	DispersedDuplication_downstream	8139539	8216663	8139504	8139580	76	8139504-8216637-8139580	RF	8	FR	6	
Chr12	Deletion	8218972	8221631	8218982	8221625	2643	0-0-0	FR	3	
Chr12	Deletion	8236933	8260153	8236981	8260110	23129	0-0-0	FR	9	
Chr12	Deletion	8261885	8268456	8262725	8267547	4822	0-0-0	FR	8	
Chr12	DispersedDuplication_downstream	8297014	8320136	8296630	8301107	4477	8296630-8320003-8301107	RF	8	FR	9	
Chr12	DispersedDuplication_downstream	8391774	8402414	8391752	8391956	204	8391752-8402310-8391956	RF	5	FR	15	
Chr12	TandemDuplication	8448607	8456016	8448617	8455995	7378	0-0-0	RF	3	
Chr12	DispersedDuplication_downstream	8519379	8523466	8519352	8519413	61	8519352-8523445-8519413	RF	3	FR	6	
Chr12	Deletion	8599084	8603074	8599165	8602906	3741	0-0-0	FR	9	
Chr12	Deletion	8624265	8626817	8624348	8626732	2384	0-0-0	FR	14	
Chr12	Deletion	8654730	8657218	8654737	8657192	2455	0-0-0	FR	10	
Chr12	DispersedDuplication_downstream	8671792	8697854	8671593	8678592	6999	8671593-8697830-8678592	RF	3	FR	5	
Chr12	Deletion	8747834	8778034	8767911	8775555	7644	0-0-0	FR	28	
Chr12	Deletion	8809229	8814305	8809288	8814274	4986	0-0-0	FR	9	
Chr12	Deletion	8874255	8879448	8875385	8878317	2932	0-0-0	FR	7	
Chr12	Deletion	8877355	8885498	8880684	8885256	4572	0-0-0	FR	9	
Chr12	Deletion+Inversion	8929295	8955514	8929346	8955506	26160	0-0-0	FF	8	RR	5	
Chr12	Deletion	8973892	8989483	8974035	8989395	15360	0-0-0	FR	9	
Chr12	Deletion	9032841	9062903	9033342	9062366	29024	0-0-0	FR	6	
Chr12	Deletion	9097951	9101139	9098027	9101082	3055	0-0-0	FR	7	
Chr12	DispersedDuplication_downstream	9115690	9146630	9115662	9121395	5733	9115662-9146622-9121395	RF	4	FR	3	
Chr12	Deletion	9126371	9130052	9126437	9129920	3483	0-0-0	FR	7	
Chr12	Deletion	9148324	9153630	9148397	9153469	5072	0-0-0	FR	6	
Chr12	DispersedDuplication_downstream	9197696	9207360	9197618	9198956	1338	9197618-9207207-9198956	RF	6	FR	14	
Chr12	DispersedDuplication_downstream	9233917	9243888	9233851	9234123	272	9233851-9243857-9234123	RF	3	FR	5	
Chr12	TandemDuplication	9495533	9535462	9500147	9514808	14661	0-0-0	RF	22	
Chr12	TandemDuplication	9513388	9536117	9517261	9533839	16578	0-0-0	RF	9	
Chr12	Deletion	9636716	9646223	9636919	9646023	9104	0-0-0	FR	7	
Chr12	Deletion	9687587	9692855	9687638	9692825	5187	0-0-0	FR	5	
Chr12	Deletion	9929277	9932505	9929296	9932486	3190	0-0-0	FR	3	
Chr12	Deletion	9986685	9993813	9986725	9993772	7047	0-0-0	FR	7	
Chr12	Deletion	10082212	10085434	10082243	10085391	3148	0-0-0	FR	8	
Chr12	DispersedDuplication_downstream	10082707	10158834	10082642	10084996	2354	10082642-10157885-10084996	RF	3	FR	5	
Chr12	TandemDuplication	10211070	10222357	10211096	10222331	11235	0-0-0	RF	3	
Chr12	Deletion	10247646	10250111	10247657	10250102	2445	0-0-0	FR	3	
Chr12	Deletion	10281115	10289539	10285925	10288324	2399	0-0-0	FR	6	
Chr12	TandemDuplication	10347191	10354407	10347293	10354358	7065	0-0-0	RF	9	
Chr12	Deletion	10382927	10401134	10382988	10401108	18120	0-0-0	FR	4	
Chr12	Deletion	10915421	10920933	10915427	10920917	5490	0-0-0	FR	3	
Chr12	DispersedDuplication_downstream	11040390	11124966	11040354	11051291	10937	11040354-11124958-11051291	RF	5	FR	3	
Chr12	Deletion	11150603	11155932	11150699	11155878	5179	0-0-0	FR	3	
Chr12	TandemDuplication	11168598	11174209	11168617	11174181	5564	0-0-0	RF	6	
Chr12	Deletion	11387421	11390076	11387604	11389889	2285	0-0-0	FR	26	
Chr12	Deletion	11625483	11647214	11625618	11647045	21427	0-0-0	FR	5	
Chr12	Deletion	11709765	11730600	11709953	11730426	20473	0-0-0	FR	11	
Chr12	Deletion	11726752	11737799	11726759	11737790	11031	0-0-0	FR	5	
Chr12	DispersedDuplication_downstream	11740227	11780072	11739984	11745305	5321	11739984-11779081-11745305	RF	7	FR	29	
Chr12	Deletion	11854522	11857663	11854555	11857605	3050	0-0-0	FR	12	
Chr12	Deletion	11857964	11864258	11857986	11864203	6217	0-0-0	FR	3	
Chr12	TandemDuplication	11880073	11884265	11880085	11884241	4156	0-0-0	RF	3	
Chr12	DispersedDuplication_downstream	11888549	11906484	11888514	11894342	5828	11888514-11906380-11894342	RF	6	FR	11	
Chr12	TandemDuplication	11928939	11929530	11928946	11929527	581	0-0-0	RF	3	
Chr12	DispersedDuplication_downstream	12030233	12068543	12030123	12048910	18787	12030123-12068415-12048910	RF	10	FR	6	
Chr12	DispersedDuplication_downstream	12047799	12068543	12047770	12048910	1140	12047770-12068415-12048910	RF	4	FR	6	
Chr12	Deletion	12060894	12063176	12060961	12063127	2166	0-0-0	FR	3	
Chr12	Deletion	12077554	12086954	12077595	12086904	9309	0-0-0	FR	5	
Chr12	Deletion	12099934	12108087	12099990	12108039	8049	0-0-0	FR	3	
Chr12	TandemDuplication	12165596	12178486	12165732	12178349	12617	0-0-0	RF	11	
Chr12	DispersedDuplication_downstream	12185577	12202275	12185450	12188892	3442	12185450-12202183-12188892	RF	10	FR	3	
Chr12	DispersedDuplication_downstream	12256881	12278685	12256828	12258300	1472	12256828-12278638-12258300	RF	6	FR	6	
Chr12	DispersedDuplication_downstream	12292580	12342967	12292496	12337295	44799	12292496-12342947-12337295	RF	15	FR	3	
Chr12	Deletion	12337281	12342967	12337295	12342947	5652	0-0-0	FR	3	
Chr12	TandemDuplication	12357263	12366512	12357303	12366484	9181	0-0-0	RF	4	
Chr12	Deletion	12382098	12385642	12382240	12385505	3265	0-0-0	FR	26	
Chr12	TandemDuplication	12585418	12601706	12585466	12601653	16187	0-0-0	RF	9	
Chr12	DispersedDuplication_downstream	12684448	12692575	12684414	12686305	1891	12684414-12692549-12686305	RF	7	FR	8	
Chr12	DispersedDuplication_downstream	12743201	12756704	12743127	12744097	970	12743127-12756691-12744097	RF	13	FR	3	
Chr12	Deletion	12780215	12782655	12780256	12782612	2356	0-0-0	FR	11	
Chr12	TandemDuplication	12842860	12845278	12842862	12845253	2391	0-0-0	RF	13	
Chr12	Deletion	12858512	12860632	12858626	12860591	1965	0-0-0	FR	4	
Chr12	DispersedDuplication_downstream	12863791	12930933	12863783	12864899	1116	12863783-12930877-12864899	RF	4	FR	6	
Chr12	Deletion	12969755	12989820	12969810	12989603	19793	0-0-0	FR	8	
Chr12	DispersedDuplication_downstream	13626212	13658974	13625820	13647878	22058	13625820-13658868-13647878	RF	3	FR	10	
Chr12	Deletion	13700646	13704788	13700714	13704701	3987	0-0-0	FR	12	
Chr12	Deletion	13716033	13718759	13716162	13718641	2479	0-0-0	FR	21	
Chr12	Deletion	13729659	13747299	13729662	13747299	17637	0-0-0	FR	3	
Chr12	Deletion	13801893	13817043	13801943	13816991	15048	0-0-0	FR	11	
Chr12	TandemDuplication	13838701	13867089	13838741	13867072	28331	0-0-0	RF	4	
Chr12	Deletion	13870166	13885306	13870249	13885219	14970	0-0-0	FR	6	
Chr12	Deletion	13916548	13927856	13916584	13927827	11243	0-0-0	FR	7	
Chr12	DispersedDuplication_downstream	14011288	14018318	14011226	14014587	3361	14011226-14018147-14014587	RF	6	FR	4	
Chr12	Deletion	14014453	14018318	14014587	14018261	3674	0-0-0	FR	4	
Chr12	DispersedDuplication_downstream	14024654	14037105	14024579	14026556	1977	14024579-14037035-14026556	RF	10	FR	3	
Chr12	TandemDuplication	14153925	14183730	14154158	14183335	29177	0-0-0	RF	11	
Chr12	Deletion	14269353	14289458	14269391	14289419	20028	0-0-0	FR	26	
Chr12	Deletion	14292782	14297721	14292818	14297699	4881	0-0-0	FR	8	
Chr12	DispersedDuplication_downstream	14295914	14338629	14295842	14297401	1559	14295842-14338492-14297401	RF	9	FR	6	
Chr12	Deletion	14378008	14382292	14378077	14382137	4060	0-0-0	FR	13	
Chr12	Deletion	14480960	14485126	14481015	14485076	4061	0-0-0	FR	9	
Chr12	TandemDuplication	14561494	14576991	14562598	14574336	11738	0-0-0	RF	21	
Chr12	Deletion	14608921	14637388	14608994	14637289	28295	0-0-0	FR	15	
Chr12	Deletion	14640264	14651075	14640379	14651012	10633	0-0-0	FR	8	
Chr12	Deletion	14758788	14771508	14760334	14770061	9727	0-0-0	FR	34	
Chr12	DispersedDuplication_downstream	14831666	14847903	14831532	14832740	1208	14831532-14847888-14832740	RF	4	FR	9	
Chr12	Deletion	15246625	15256949	15246656	15256916	10260	0-0-0	FR	4	
Chr12	Deletion	15346318	15354573	15346388	15354463	8075	0-0-0	FR	16	
Chr12	DispersedDuplication_downstream	15351332	15377535	15351243	15353178	1935	15351243-15377448-15353178	RF	11	FR	16	
Chr12	Deletion	15532763	15537944	15532797	15537924	5127	0-0-0	FR	4	
Chr12	DispersedDuplication_downstream	15557938	15611955	15557765	15565259	7494	15557765-15610645-15565259	RF	5	FR	8	
Chr12	Deletion	15612349	15650128	15624872	15648077	23205	0-0-0	FR	12	
Chr12	DispersedDuplication_downstream	15651724	15654732	15651714	15651874	160	15651714-15654715-15651874	RF	4	FR	3	
Chr12	TandemDuplication	15678975	15716622	15678986	15716575	37589	0-0-0	RF	8	
Chr12	Deletion	15763767	15780541	15763782	15780525	16743	0-0-0	FR	3	
Chr12	Deletion	15942074	15946378	15942091	15946356	4265	0-0-0	FR	3	
Chr12	DispersedDuplication_downstream	15986331	16010332	15986207	15997924	11717	15986207-16010269-15997924	RF	3	FR	11	
Chr12	Deletion	16026389	16034124	16026413	16034100	7687	0-0-0	FR	6	
Chr12	TandemDuplication	16120657	16123648	16120709	16123610	2901	0-0-0	RF	7	
Chr12	TandemDuplication	16265898	16266988	16265939	16266960	1021	0-0-0	RF	4	
Chr12	Complex	16270005	16366852	16270005	16366852	96847	0-0-0
Chr12	Deletion	16531433	16537807	16531556	16537734	6178	0-0-0	FR	17	
Chr12	TandemDuplication	16603280	16614017	16603303	16613998	10695	0-0-0	RF	3	
Chr12	DispersedDuplication_downstream	16713311	16729403	16712959	16713530	571	16712959-16729355-16713530	RF	5	FR	4	
Chr12	Deletion	16743757	16746038	16743836	16745855	2019	0-0-0	FR	6	
Chr12	Deletion	16747419	16749675	16747448	16749613	2165	0-0-0	FR	11	
Chr12	Deletion	16775138	16778318	16775187	16778284	3097	0-0-0	FR	3	
Chr12	Complex	16791760	16851941	16791760	16851941	60181	0-0-0
Chr12	TandemDuplication	16885007	16895648	16885033	16895604	10571	0-0-0	RF	6	
Chr12	DispersedDuplication_downstream	16953004	16971861	16952983	16953618	635	16952983-16971705-16953618	RF	6	FR	21	
Chr12	Deletion	16963445	16990509	16969331	16978516	9185	0-0-0	FR	9	
Chr12	DispersedDuplication_downstream	16971039	16991263	16970827	16971123	296	16970827-16991201-16971123	RF	11	FR	11	
Chr12	Deletion	17283297	17293545	17283571	17293268	9697	0-0-0	FR	11	
Chr12	Deletion	17306388	17308936	17306477	17308854	2377	0-0-0	FR	7	
Chr12	Deletion	17317728	17321241	17317853	17321108	3255	0-0-0	FR	24	
Chr12	TandemDuplication	17319790	17323045	17319934	17322998	3064	0-0-0	RF	4	
Chr12	Deletion	17370583	17373840	17370681	17373758	3077	0-0-0	FR	3	
Chr12	Deletion	17378234	17389216	17378440	17389106	10666	0-0-0	FR	3	
Chr12	Deletion	17467073	17477507	17467149	17477399	10250	0-0-0	FR	22	
Chr12	Deletion	17591027	17596554	17591055	17596514	5459	0-0-0	FR	7	
Chr12	TandemDuplication	17613052	17676537	17613078	17676515	63437	0-0-0	RF	4	
Chr12	Deletion	17887126	17890934	17887217	17890883	3666	0-0-0	FR	20	
Chr12	Deletion	17905869	17908958	17905903	17908908	3005	0-0-0	FR	10	
Chr12	TandemDuplication	17942155	17967514	17942273	17967295	25022	0-0-0	RF	10	
Chr12	Deletion	17999810	18002819	17999841	18002764	2923	0-0-0	FR	9	
Chr12	Deletion	18197374	18209170	18197580	18209025	11445	0-0-0	FR	30	
Chr12	Deletion	18243715	18247354	18243826	18247236	3410	0-0-0	FR	21	
Chr12	Deletion	18318813	18334920	18318931	18334787	15856	0-0-0	FR	18	
Chr12	Deletion	18335901	18338131	18335907	18338125	2218	0-0-0	FR	4	
Chr12	Deletion	18421243	18433548	18421365	18433477	12112	0-0-0	FR	8	
Chr12	Deletion	18595442	18598293	18595496	18598197	2701	0-0-0	FR	17	
Chr12	TandemDuplication	18888675	18919690	18888688	18919681	30993	0-0-0	RF	3	
Chr12	Deletion	18936694	18940615	18936740	18940527	3787	0-0-0	FR	11	
Chr12	DispersedDuplication_downstream	19148118	19183524	19148103	19148194	91	19148103-19183502-19148194	RF	6	FR	6	
Chr12	Deletion	19247547	19253022	19247654	19252963	5309	0-0-0	FR	14	
Chr12	Deletion	19290186	19293494	19290200	19293481	3281	0-0-0	FR	3	
Chr12	DispersedDuplication_downstream	19456256	19474843	19456226	19459672	3446	19456226-19474631-19459672	RF	5	FR	5	
Chr12	DispersedDuplication_downstream	19461133	19478088	19461112	19462954	1842	19461112-19478031-19462954	RF	5	FR	14	
Chr12	Deletion	19496257	19505997	19496267	19505976	9709	0-0-0	FR	4	
Chr12	Deletion	19533168	19539021	19533195	19538959	5764	0-0-0	FR	4	
Chr12	Deletion	19543471	19546808	19543502	19546789	3287	0-0-0	FR	4	
Chr12	Deletion	20676379	20694997	20676480	20694825	18345	0-0-0	FR	18	
Chr12	TandemDuplication	21268191	21276911	21268213	21276878	8665	0-0-0	RF	9	
Chr12	Deletion	21297201	21309331	21297242	21309284	12042	0-0-0	FR	6	
Chr12	Deletion	21334552	21369667	21335414	21368788	33374	0-0-0	FR	28	
Chr12	DispersedDuplication_downstream	21393240	21429669	21393108	21398439	5331	21393108-21429639-21398439	RF	5	FR	6	
Chr12	Deletion	21405874	21437394	21405959	21437298	31339	0-0-0	FR	9	
Chr12	DispersedDuplication_downstream	21443563	21462201	21443509	21443740	231	21443509-21462134-21443740	RF	12	FR	9	
Chr12	Deletion	21632285	21636405	21632393	21636295	3902	0-0-0	FR	16	
Chr12	Deletion	21793643	21795773	21793653	21795761	2108	0-0-0	FR	5	
Chr12	Deletion	21881836	21886335	21881942	21886291	4349	0-0-0	FR	7	
Chr12	Deletion	21959896	21974853	21959953	21974835	14882	0-0-0	FR	4	
Chr12	Deletion	22033976	22037221	22034009	22037171	3162	0-0-0	FR	7	
Chr12	Deletion	22063160	22075685	22063262	22075589	12327	0-0-0	FR	23	
Chr12	Deletion	22129225	22132658	22129268	22132632	3364	0-0-0	FR	28	
Chr12	Deletion	22146200	22165595	22146304	22165436	19132	0-0-0	FR	9	
Chr12	TandemDuplication	22192378	22198490	22192379	22198482	6103	0-0-0	RF	3	
Chr12	Deletion	22221622	22228589	22221730	22228501	6771	0-0-0	FR	12	
Chr12	Deletion	22242249	22247016	22242289	22246971	4682	0-0-0	FR	30	
Chr12	TandemDuplication	22281080	22292608	22281092	22292582	11490	0-0-0	RF	4	
Chr12	Deletion	22314542	22322901	22314578	22322753	8175	0-0-0	FR	6	
Chr12	Complex	22563530	22606830	22563530	22606830	43300	0-0-0
Chr12	Deletion	22609354	22618373	22609448	22618308	8860	0-0-0	FR	4	
Chr12	TandemDuplication	22636240	22651983	22636322	22651952	15630	0-0-0	RF	6	
Chr12	Deletion	22670056	22672187	22670204	22672091	1887	0-0-0	FR	11	
Chr12	Deletion	22893029	22920851	22893056	22920817	27761	0-0-0	FR	3	
